# Supplementary material for: Biotin starvation causes mitochondrial protein hyperacetylation and partial rescue by the SIRT3-like deacetylase Hst4p
Source: Nat Commun. 2015 Jul 9;6:7726. doi: 10.1038/ncomms8726 (PMC4510963; doi:10.1038/ncomms8726)
Supplement: Supplementary Data 1 — List of identified biotinylated proteins and corresponding modified lysine residues [file ncomms8726-s2.xls]

## Sheet: Sheet1
Systematic name	Standard Name	Peptide sequence (localization prob.)	Positions within proteins	Localization prob	Score	Charge	m/z	Mass error [ppm]	KEGG pathway & GO process
YNR016C	Acc1p	GQPYAEIEVMK(1)MQMPIVSQENGIVQIIK	735	1	178.11	2	1708.36	-1.5487	Fatty acid biosynthesis
YGL062W	Pyc1p	KGQPVAVISAMK(1)MEMIISSPSDGQVK	1135	1	186.06	3	991.835	-1.5611	Gluconeogenesis
YBR218C	Pyc2p	KGESIAVISAMK(1)MEMVVSSPADGQVK	1136	1	221.39	3	978.82	0.1217	Gluconeogenesis
YBR208C	Dur1,2p	SIASVGDVIEAGQGIIIIEAMK(1)AEMIISAPK	1798	1	49.559	3	1132.93	-1.206	Urea metabolism
YLR174W	Idp2p	VEEFHLK(1)K	89	1	21.507	2	628.329	-0.26082	Isocitrate dehydrogenease
YBR243C	Alg7p	HRLPK(1)FNEK	341	1	20.87	2	697.872	3.911	Glycan biosynthesis
YLR193C	Ups1p	VEDWSRTK(1)FDENVK(1)K	148	1	24.558	3	778.373	1.665	Phosphorlipid metabolism
YLR193C	Ups1p	VEDWSRTK(1)FDENVK(1)K	154	1	24.558	3	778.373	1.665	Phosphorlipid metabolism
YEL051W	Vma8p	LDAEMK(1)LK	222	1	21.507	2	587.304	1.4257	Vacuolar proton gradient
YOL086C	Adh1p	GVIFYESHGK(1)IEYK	18	1	50.207	3	632.65	0.044223	Fermentative growth
YKL016C	Atp7p	VEEMVK(0.5)K(0.5)GK	155/156	0.5	48.796	2	645.333	1.9646	Oxidative phosphorylation
YGL105W	Arc1p	DIVASSK(1)DVK	86	1	105.4	2	644.334	0.79624	tRNA aminoacylation
YPL226W	New1p	DVIVEHGFEK(1)IVQK	986	1	32.624	3	622.998	-3.1874	Ribosomal biogenesis
YDR159W	Sac3p	DIDQK(1)MK(1)K	1113	1	29.81	3	491.901	3.0093	Ribosomal biogenesis
YDR159W	Sac3p	DIDQK(1)MK(1)K	1115	1	29.81	3	491.901	3.0093	Ribosomal biogenesis
YDR091C	Rli1p	INVSMK(1)PQK	418	1	23.32	2	643.833	5.9321	Ribosomal biogenesis
YIR021W	Mrs1p	SISMIIGSK(1)K(1)EWYDTK	36	1	23.138	3	785.379	1.0726	RNA splicing
YIR021W	Mrs1p	SISMIIGSK(1)K(1)EWYDTK	37	1	23.138	3	785.379	1.0726	RNA splicing
YKL082C	Rrp14p	RNK(0.115)QEK(0.885)MK	403	0.885	21.507	3	435.225	-5.9656	Ribosomal biogenesis
YOR340C	Rpa43p	DSNGGSNSLGK(1)FSFGNRSLGHWVDSNGEPIDGK	206	1	35.376	4	916.174	0.14604	rRNA transcription
YOR124C	Ubp2p	TPLK(1)IEAANDVIK	1145	1	65.395	3	546.636	-0.059417	Protein deubiquitination
YOL016C	Cmk2p	IK(1)SAITK	402	1	101.28	2	493.789	1.6137	Phosphorylation
YPL134C	Odc1p	EVK(1)YGK(1)K	305	1	35.1	3	435.223	-0.42032	Transmembrane transport
YPL134C	Odc1p	EVK(1)YGK(1)K	308	1	35.1	3	435.223	-0.42032	Transmembrane transport
YIL076W	Sec28p	FSK(1)VTDNTIIFYK	27	1	134.56	3	601.311	-1.9144	Vesicle transport
YPR055W	Sec8p	MDYLK(1)PAQK	5	1	28.399	2	660.328	2.3201	Exocytosis
YPL189W	Gup2p	FSK(0.016)IPK(0.984)TK	159	0.984	29.81	2	587.836	-4.8906	Transmembrane transport
YNL196C	Slz1p	VDQIIGYK(1)K	12	1	54.608	2	645.35	1.4277	Sporulation
YMR001C	Cdc5p	DDSGEIFAAK(0.045)TVAK(0.955)ASIK	114	0.955	23.226	3	693.026	5.7943	Cell cycle regulation
YNL166C	Bni5p	LQEYLDK(1)K	415	1	20.329	2	631.826	5.0204	Cytokinesis
YOL078W	Avo1p	VTSK(1)AK(1)K	979	1	37.646	2	607.325	0.66759	Cell cycle regulation
YOL078W	Avo1p	VTSK(1)AK(1)K	981	1	37.646	2	607.325	0.66759	Cell cycle regulation
YOR066W	Msa1p	DK(1)SMIK(1)K	3	1	31.289	2	651.324	1.1649	Cell cycle regulation
YOR066W	Msa1p	DK(1)SMIK(1)K	7	1	31.289	2	651.324	1.1649	Cell cycle regulation
YJR140C	Hir3p	LDRTIDDK(1)K	1190	1	39.148	2	665.345	-0.48051	Nucleosome assembly
YDR097C	Msh6p	LDK(1)NLISMK	594	1	28.399	2	652.341	-1.4271	DNA damage repair
YDR363W	Esc2p	ESTPDQRK(0.086)RVYNIK(0.914)FISK	203	0.914	24.41	3	812.434	-1.9001	DNA damage repair
YPL253C	Vik1p	EMASK(1)QEK	342	1	21.3	3	398.183	-3.4706	Chromatid cohesion
