# Supplementary material for: Biotin starvation causes mitochondrial protein hyperacetylation and partial rescue by the SIRT3-like deacetylase Hst4p
Source: Nat Commun. 2015 Jul 9;6:7726. doi: 10.1038/ncomms8726 (PMC4510963; doi:10.1038/ncomms8726)
Supplement: Supplementary Data 2 — List of proteome abundance changes upon biotin starvation (Experiment 1) and biotin supplement (Experiment 2) in yeast cells [file ncomms8726-s3.xls]

## Sheet: proteinGroups
Systemic name	Protein name	Standard name	Peptides	Sequence coverage [%]	Mol. weight [kDa]	PEP	Ratio H/L normalized Excess biotin Exp.1	Ratio H/L normalized depletion biotin Exp.2
P19097	Fatty acid synthase subunit alpha;Acyl carrier;3-oxoacyl-[acyl-carrier-protein] reductase;3-oxoacyl-[acyl-carrier-protein] synthase	FAS2	83	65.2	206.94	0	0.99778	0.95546
Q00955;A6ZMR9;B3LM95;C7GRE4;C8ZF72;P32874	Acetyl-CoA carboxylase;Biotin carboxylase	ACC1	76	54.1	250.35	0	1.0006	1.0373
Q12019	Midasin	MDN1	71	18.8	559.3	0	1.017	1.0737
P07259	Protein URA2;Glutamine-dependent carbamoyl-phosphate synthase;Aspartate carbamoyltransferase	URA2	64	44.4	245.04	0	1.0149	1.0275
P07149	Fatty acid synthase subunit beta;3-hydroxypalmitoyl-[acyl-carrier-protein] dehydratase;Enoyl-[acyl-carrier-protein] reductase [NADH];[Acyl-carrier-protein] acetyltransferase;[Acyl-carrier-protein] malonyltransferase;S-acyl fatty acid synthase thioesterase	FAS1	62	48	228.69	0	0.97836	0.9551
Q05022	rRNA biogenesis protein RRP5	RRP5	61	51.6	193.13	0	1.005	1.0301
P33892	Translational activator GCN1	GCN1	58	28.7	296.69	0	1.0332	1.0649
P06105	Protein SCP160	SCP160	58	70.9	134.81	0	1.0059	0.99943
P22137	Clathrin heavy chain	CHC1	50	42.9	187.23	0	0.96099	1.0694
P38249	Eukaryotic translation initiation factor 3 subunit A	RPG1	49	66.6	110.34	0	0.99379	1.066
C8Z543;P08566;B3LGE9;C7GIN5;A6ZY89	Pentafunctional AROM polypeptide;3-dehydroquinate synthase;3-phosphoshikimate 1-carboxyvinyltransferase;Shikimate kinase;3-dehydroquinate dehydratase;Shikimate dehydrogenase	ARO1	48	42.6	174.74	0	0.93467	1.0002
P22147	5-3 exoribonuclease 1	KEM1	47	42	175.46	0	0.95483	1.0032
P17255	V-type proton ATPase catalytic subunit A;Endonuclease PI-SceI	VMA1	46	69.3	118.64	0	1.0026	1.0007
P05694	5-methyltetrahydropteroyltriglutamate--homocysteine methyltransferase	MET6	43	81.2	85.859	0	1.0249	1.2761
P07806;P07806-2	Valine--tRNA ligase, mitochondrial	VAS1	43	56.5	125.77	0	1.0109	0.98362
P40825;P40825-2	Alanine--tRNA ligase, mitochondrial	ALA1	42	53.6	110.06	0	1.0334	1.0242
P09436	Isoleucine--tRNA ligase, cytoplasmic	ILS1	42	58.8	122.98	0	0.98914	1.0395
P16521	Elongation factor 3A	YEF3	41	63.4	115.94	0	0.99796	0.98207
Q03640	Tricalbin-3	TCB3	41	41.7	171.07	0	0.96701	1.0354
Q02455	Protein MLP1	MLP1	40	29.9	218.45	0	1.2315	0.9632
Q12680	Glutamate synthase [NADH]	GLT1	40	26.2	238.1	0	1.0405	1.0401
P26637	Leucine--tRNA ligase, cytoplasmic	CDC60	40	57.9	124.14	0	1.0044	1.0197
P10964	DNA-directed RNA polymerase I subunit RPA190	RPA190	40	32.2	186.43	0	0.96679	1.0626
P23615	Transcription elongation factor SPT6	SPT6	39	35.4	168.29	0	0.97279	1.0435
P32454	Aminopeptidase 2, mitochondrial	APE2	39	54.7	107.75	0	0.95823	1.0354
P31539	Heat shock protein 104	HSP104	38	67.1	102.03	0	0.84206	0.88021
Q03690	Clustered mitochondria protein 1	CLU1	37	43	145.16	0	0.99361	0.99516
P22515	Ubiquitin-activating enzyme E1 1	UBA1	37	54.4	114.26	0	0.98417	1.0049
Q00402	Nuclear migration protein NUM1	NUM1	36	36.9	313.03	0	1.1217	1.0404
Q07878	Vacuolar protein sorting-associated protein 13	VPS13	36	16.8	357.85	7.8088e-254	1.0519	1.0645
P00958	Methionine--tRNA ligase, cytoplasmic	MES1	36	61.3	85.677	0	1.0218	0.99862
P15108	ATP-dependent molecular chaperone HSC82	HSC82	36	65.1	80.899	0	0.9644	1.0137
P19524	Myosin-2	MYO2	36	33.7	180.68	0	0.93844	1.0245
P16861	6-phosphofructokinase subunit alpha	PFK1	34	56.1	107.97	0	0.94839	0.97578
P47068	Myosin tail region-interacting protein MTI1	BBC1	34	49.4	128.29	0	0.94835	0.98414
P10591	Heat shock protein SSA1	SSA1	34	76.9	69.656	0	0.94673	0.96234
P13188	Glutamine--tRNA ligase	GLN4	33	51.9	93.132	0	1.0354	0.98769
P38968	Protein transport protein SEC31	SEC31	33	43.4	138.72	0	1.0279	1.0153
P15705	Heat shock protein STI1	STI1	33	73.2	66.264	0	1.0119	0.94834
P10592	Heat shock protein SSA2	SSA2	33	76.4	69.469	0	0.99617	0.96776
Q08972	[NU+] prion formation protein 1	NEW1	32	38.6	134.33	0	1.0467	1.0356
P04050	DNA-directed RNA polymerase II subunit RPB1	RPO21	32	28.3	191.61	0	1.0361	1.0293
P02829	ATP-dependent molecular chaperone HSP82	HSP82	32	55.9	81.405	0	0.94077	0.95235
P03965	Carbamoyl-phosphate synthase arginine-specific large chain	CPA2	32	42.7	123.91	0	0.89088	1.1517
P40069	Importin subunit beta-4	KAP123	31	44.8	122.6	0	1.0261	0.9807
A6ZRW3;P07213	Mitochondrial import receptor subunit TOM70	TOM70	31	66.5	70.122	0	1.0103	0.96715
P39986	Probable cation-transporting ATPase 1	SPF1	31	34.8	135.27	0	1.0052	1.0409
P32589	Heat shock protein homolog SSE1	SSE1	31	59.2	77.365	0	0.99713	0.97244
P16474	78 kDa glucose-regulated protein homolog	KAR2	31	63	74.467	0	0.97787	0.98369
P07245	C-1-tetrahydrofolate synthase, cytoplasmic;Methylenetetrahydrofolate dehydrogenase;Methenyltetrahydrofolate cyclohydrolase;Formyltetrahydrofolate synthetase	ADE3	31	53.1	102.2	0	0.95696	1.0753
P53852	Cysteine--tRNA ligase		30	50.5	87.529	0	1.061	0.98195
P11075	Protein transport protein SEC7	SEC7	30	25.1	226.88	0	1.0496	1.0095
P04147	Polyadenylate-binding protein, cytoplasmic and nuclear	PAB1	30	58.8	64.343	0	1.0454	1.0205
P32324	Elongation factor 2	EFT1	30	43.8	93.288	0	1.0179	0.97389
P30822	Exportin-1	CRM1	30	35.7	124.1	1.3108e-287	1.001	1.0815
P39730	Eukaryotic translation initiation factor 5B	FUN12	30	36.8	112.27	0	0.98112	1.1142
P00931	Tryptophan synthase	TRP5	30	61.7	76.625	0	0.96592	1.0408
Q07527	tRNA (guanosine(18)-2-O)-methyltransferase	TRM3	29	25.8	165.05	2.7546e-177	1.1119	1.0477
P47047	ATP-dependent RNA helicase DOB1	MTR4	29	33.8	122.05	2.0095e-276	1.0578	1.0619
P25386	Intracellular protein transport protein USO1	USO1	29	20.4	206.45	0	1.0571	1.0353
P46655	Glutamate--tRNA ligase, cytoplasmic	GUS1	29	54	80.842	0	1.0413	1.0022
P34216	EH domain-containing and endocytosis protein 1	EDE1	29	30.2	150.78	0	1.0029	0.95745
P38972	Phosphoribosylformylglycinamidine synthase	ADE6	29	34.5	148.9	0	0.99538	1.036
P00560	Phosphoglycerate kinase	PGK1	29	77.6	44.738	0	0.94792	0.89005
Q06685	Inositol hexakisphosphate and diphosphoinositol-pentakisphosphate kinase	VIP1	29	35.4	129.75	8.0266e-263	0.91288	1.0302
Q05050;C7GL88;A6ZM93;B3LLS9;B5VPF9;C8ZEN7;E7LYB2	Eisosome protein 1	EIS1	28	47	93.344	0	1.0587	1.0788
P21576	Vacuolar protein sorting-associated protein 1	VPS1	28	52.8	78.736	0	1.0236	1.0191
P19414	Aconitate hydratase, mitochondrial	ACO1	28	55.9	85.367	0	1.0071	0.85241
P0CS91;P0CS90	Heat shock protein SSC1, mitochondrial	SSC1	28	70.2	70.799	0	1.0011	0.99125
P04801	Threonine--tRNA ligase, cytoplasmic	THS1	28	48.5	84.519	0	0.986	0.96509
P19882	Heat shock protein 60, mitochondrial	HSP60	28	64.2	60.751	0	0.9771	0.94762
P32386;P38735	ATP-dependent bile acid permease	YBT1	28	23.6	189.16	0	0.96554	1.1021
P42945	U3 small nucleolar RNA-associated protein 10	UTP10	28	21.7	200.08	0	0.94741	1.0624
Q06010	A-factor-processing enzyme	STE23	27	39.3	117.58	4.8243e-215	1.0657	1.0259
P07264	3-isopropylmalate dehydratase	LEU1	27	49.4	85.793	0	1.0363	1.6
P38088;P38088-2	Glycine--tRNA ligase 1, mitochondrial	GRS1	27	52.9	78.183	0	1.0134	1.005
P38934	Nuclear segregation protein BFR1	BFR1	27	60.9	54.639	0	1.0022	1.0223
Q05506	Arginine--tRNA ligase, cytoplasmic		27	61.1	69.524	0	0.99192	1.0077
P53914	UPF0202 protein KRE33	KRE33	27	41.2	119.35	0	0.99144	1.0512
P38708	Putative proline--tRNA ligase YHR020W	YHR020W	27	60.6	77.385	0	0.97595	0.97611
P32558	FACT complex subunit SPT16	SPT16	27	38.4	118.63	0	0.9564	1.1165
P25655	General negative regulator of transcription subunit 1	CDC39	27	16.7	240.28	1.2119e-299	0.90011	1.0785
Q01217	Protein ARG5,6, mitochondrial;N-acetyl-gamma-glutamyl-phosphate reductase;Acetylglutamate kinase	ARG5,6	27	49	94.868	0	0.84918	1.4744
P33416	Heat shock protein 78, mitochondrial	HSP78	27	52.2	91.335	0	0.83797	1.0159
P32582	Cystathionine beta-synthase	CYS4	26	73.6	56.021	0	1.0293	0.9968
P25375	Saccharolysin	PRD1	26	50.3	81.933	0	1.0116	1.0368
P32565	26S proteasome regulatory subunit RPN2	RPN2	26	37.7	104.23	0	0.96869	1.0672
P53622	Coatomer subunit alpha	COP1	26	34.7	135.61	0	0.96757	1.0393
P32327	Pyruvate carboxylase 2	PYC2	26	36	130.17	0	0.96025	1.1711
P36775	Lon protease homolog, mitochondrial	PIM1	26	33.5	127.11	0	0.95856	1.0175
P40477	Nucleoporin NUP159	NUP159	26	25.3	158.91	0	0.88481	1.0035
P00815	Histidine biosynthesis trifunctional protein;Phosphoribosyl-AMP cyclohydrolase;Phosphoribosyl-ATP pyrophosphohydrolase;Histidinol dehydrogenase	HIS4	26	43.4	87.72	0	0.8715	1.0217
P17883	Superkiller protein 3	SKI3	25	22.8	163.72	3.3547e-170	1.125	1.0858
P32497;A6ZN26	Eukaryotic translation initiation factor 3 subunit C	NIP1	25	38.3	93.203	0	1.0481	1.1455
P48415	COPII coat assembly protein SEC16	SEC16	25	18.6	241.69	2.1328e-281	1.0368	1.0462
P43123	UDP-N-acetylglucosamine pyrophosphorylase	QRI1	25	68.8	53.475	0	1.0191	0.97098
P25694	Cell division control protein 48	CDC48	25	51.5	91.995	0	0.99283	0.99438
P00925	Enolase 2	ENO2	25	91.8	46.914	0	0.98487	0.92374
P30624	Long-chain-fatty-acid--CoA ligase 1	FAA1	25	44.3	77.865	0	0.9554	1.0863
P11154	Pyruvate carboxylase 1	PYC1	25	34.8	130.1	0	0.93273	1.7061
P09440	C-1-tetrahydrofolate synthase, mitochondrial;Methylenetetrahydrofolate dehydrogenase;Methenyltetrahydrofolate cyclohydrolase;Formyltetrahydrofolate synthetase	MIS1	25	40	106.22	0	0.93228	1.1041
P47169	Sulfite reductase [NADPH] subunit beta	MET5	25	28.6	161.22	2.2789e-168	0.90345	1.1504
P47054	Nucleoporin NUP192	NUP192	25	21.9	191.53	8.5661e-122	0.89543	1.0698
P32521;A6ZVS5	Actin cytoskeleton-regulatory complex protein PAN1	PAN1	24	32.3	160.27	0	1.0822	0.94073
P14126	60S ribosomal protein L3	RPL3	24	77.8	43.757	0	1.054	1.1023
P38788	Ribosome-associated complex subunit SSZ1	SSZ1	24	74.7	58.237	0	1.0235	0.99771
P40150	Heat shock protein SSB2	SSB2	24	69	66.594	0	1.021	0.97497
P36161	Nucleoporin NUP133	NUP133	24	28.3	133.32	3.3504e-182	0.97642	1.0969
P16120	Threonine synthase	THR4	24	63.4	57.474	0	0.96958	0.96129
P39960	GTPase-activating protein BEM2/IPL2	BEM2	24	17.5	245.43	1.1378e-239	0.93911	1.1061
P11484	Heat shock protein SSB1	SSB1	24	69	66.601	0		0.98581
Q03434;Q12269;P47100	Transposon Ty1-ML2 Gag-Pol polyprotein;Capsid protein;Ty1 protease;Integrase;Reverse transcriptase/ribonuclease H;Transposon Ty1-GR2 Gag-Pol polyprotein;Capsid protein;Ty1 protease;Integrase;Reverse transcriptase/ribonuclease H;Transposon Ty1-JR2 Gag-Pol polyprotein;Capsid protein;Ty1 protease;Integrase;Reverse transcriptase/ribonuclease H	TY1B-ML2;TY1B-GR2;TY1B-JR2	23	20.4	198.57	0	1.1651
P0C2I5;Q03612;Q12414;Q07163;P0C2I9;Q12273;P0C2I7;Q07793;O13527	Transposon Ty1-LR2 Gag-Pol polyprotein;Capsid protein;Ty1 protease;Integrase;Reverse transcriptase/ribonuclease H;Transposon Ty1-ER1 Gag-Pol polyprotein;Capsid protein;Ty1 protease;Integrase;Reverse transcriptase/ribonuclease H;Transposon Ty1-PL Gag-Pol polyprotein;Capsid protein;Ty1 protease;Integrase;Reverse transcriptase/ribonuclease H;Transposon TyH3 Gag-Pol polyprotein;Capsid protein;Ty1 pro…	TY1B-LR2;TY1B-ER1;TY1B-PL;TY1B;TY1B-PR1;TY1B-OL;TY1B-LR4;TY1B-DR4	23	20.4	198.54	0	1.0666	1.1375
A6ZMG6;Q04439	Myosin-5	MYO5	23	29.1	136.9	0	1.0571	1.1068
P39935	Eukaryotic initiation factor 4F subunit p150	TIF4631	23	34.3	107.1	0	1.0504	1.0133
P54838	Dihydroxyacetone kinase 1	DAK1	23	59.1	62.206	2.863e-264	1.0415	0.96767
P43535	Protein GCN20	GCN20	23	44.1	85.026	0	1.0069	1.0707
P12709	Glucose-6-phosphate isomerase	PGI1	23	64.3	61.298	0	0.99445	0.93582
P12385	Eukaryotic peptide chain release factor subunit 1	SUP45	23	67.7	49.005	0	0.99335	1.0278
P09624	Dihydrolipoyl dehydrogenase, mitochondrial	LPD1	23	62.1	54.009	0	0.97692	1.0796
P40413	T-complex protein 1 subunit epsilon	CCT5	23	52.3	61.913	0	0.97409	1.0232
P39683	Nicotinate phosphoribosyltransferase	NPT1	23	80	49.018	0	0.96261	0.94524
Q12466	Tricalbin-1	TCB1	23	29.1	133.57	0	0.95937	1.0849
Q12018	Cell division control protein 53	CDC53	23	39.3	93.943	1.335e-176	0.93774	1.1154
P00924	Enolase 1	ENO1	23	76	46.816	0	0.80443	0.72513
Q03280	E3 ubiquitin-protein ligase TOM1	TOM1	22	7.8	374.18	7.6399e-91	1.0955	1.1166
P32499	Nucleoporin NUP2	NUP2	22	44	77.88	0	1.0882	0.94595
P35207	Antiviral helicase SKI2	SKI2	22	23.9	146.06	3.0627e-180	1.0759	1.1105
P0C2J0;P0C2I2;O13535;Q04670;Q04711;Q03619;Q12088;Q92393;Q12193;Q12316;Q03855	Transposon Ty1-PR2 Gag-Pol polyprotein;Capsid protein;Ty1 protease;Integrase;Reverse transcriptase/ribonuclease H;Transposon Ty1-DR5 Gag-Pol polyprotein;Capsid protein;Ty1 protease;Integrase;Reverse transcriptase/ribonuclease H;Transposon Ty1-H Gag-Pol polyprotein;Capsid protein;Ty1 protease;Integrase;Reverse transcriptase/ribonuclease H;Transposon Ty1-MR2 Gag-Pol polyprotein;Capsid protein;Ty1 p…	TY1B-PR2;TY1B-DR5;TY1B-H;TY1B-MR2;TY1B-ML1;TY1B-ER2;TY1B-LR1;TY1B-OR;TY1B-BR;TY1B-GR3;TY1B-DR1	22	21	198.64	0	1.0727
P39985	DNA polymerase V	POL5	22	27.3	115.89	2.9188e-202	1.0586	0.96396
P38720	6-phosphogluconate dehydrogenase, decarboxylating 1	GND1	22	71	53.543	0	1.0359	0.92811
P17967	Protein disulfide-isomerase	PDI1	22	51.7	58.226	0	1.0354	0.92133
P32074	Coatomer subunit gamma	SEC21	22	40.2	104.83	0	1.0328	0.97167
P15625	Phenylalanine--tRNA ligase alpha subunit	FRS2	22	59.4	57.511	0	1.0312	0.98477
P05453	Eukaryotic peptide chain release factor GTP-binding subunit	SUP35	22	42	76.55	0	1.0251	1.0694
P32527	Zuotin	ZUO1	22	68.6	49.019	0	1.0211	0.96925
P47079	T-complex protein 1 subunit theta	CCT8	22	64.8	61.662	0	1.0058	1.0593
Q12496	Uncharacterized protein YOL098C		22	27	118.39	5.6325e-117	0.99998	1.0357
P41810	Coatomer subunit beta	SEC26	22	33.2	109.02	0	0.99879	1.0634
P38764	26S proteasome regulatory subunit RPN1	RPN1	22	28.8	109.49	0	0.99425	1.0465
P06169;P16467	Pyruvate decarboxylase isozyme 1	PDC1	22	55.2	61.495	0	0.99415	0.99265
P38205	Multisite-specific tRNA:(cytosine-C(5))-methyltransferase	NCL1	22	45.3	77.878	0	0.99409	1.0405
P14540	Fructose-bisphosphate aldolase	FBA1	22	86.9	39.62	0	0.97605	0.93037
Q12460	Nucleolar protein 56	NOP56	22	62.5	56.863	0	0.97214	1.2536
P53254	U3 small nucleolar RNA-associated protein 22	UTP22	22	25	140.48	6.8331e-267	0.96374	1.0956
P21954	Isocitrate dehydrogenase [NADP], mitochondrial	IDP1	22	66.6	48.19	0	0.95601	1.1484
P37291	Serine hydroxymethyltransferase, cytosolic	SHM2	22	65.2	52.218	0	0.94897	0.98946
P38427	Trehalose synthase complex regulatory subunit TSL1	TSL1	22	27.9	123.02	2.8619e-304	0.93368	0.97432
P48231	Tricalbin-2	TCB2	22	28.1	132.51	1.1911e-166	0.92272	0.97786
P32597	Nuclear protein STH1/NPS1	STH1	21	25.2	156.74	1.5791e-187	1.1712	1.0573
P54115	Magnesium-activated aldehyde dehydrogenase, cytosolic	ALD6	21	55.8	54.414	0	1.1197	1.1489
Q02892	Nucleolar GTP-binding protein 1	NOG1	21	46.5	74.409	2.4455e-300	1.0907	1.0776
P23254	Transketolase 1	TKL1	21	43.5	73.805	0	1.0427	0.98253
P40462	Protein TMA108	TMA108	21	30.3	107.72	8.0037e-293	1.0324	1.04
P38431;P38431-2	Eukaryotic translation initiation factor 5	TIF5	21	73.3	45.261	0	1.0322	0.99324
P39077	T-complex protein 1 subunit gamma	CCT3	21	49.3	58.814	0	1.0068	1.0196
P28274	CTP synthase 1	URA7	21	46.3	64.71	0	1.0067	1.0249
P19358	S-adenosylmethionine synthase 2	SAM2	21	83.3	42.255	0	1.0059	1.1533
P08518	DNA-directed RNA polymerase II subunit RPB2	RPB2	21	24.8	138.75	0	1.0042	1.0208
P15891	Actin-binding protein	ABP1	21	58.1	65.575	0	1.0012	0.97971
P12945	N-terminal acetyltransferase A complex subunit NAT1	NAT1	21	30.8	98.904	0	0.98583	1.0526
Q06440	Coronin-like protein	CRN1	21	56.7	72.552	0	0.98039	0.97159
P04806	Hexokinase-1	HXK1	21	70.9	53.738	0	0.95921	0.81909
P00359	Glyceraldehyde-3-phosphate dehydrogenase 3	TDH3	21	77.7	35.746	0	0.95395	0.96345
P18759	Vesicular-fusion protein SEC18	SEC18	21	40.5	84.055	0	0.94202	1.03
P32590	Heat shock protein homolog SSE2	SSE2	21	44.6	77.62	0	0.91181	0.88713
A6ZKU1;P32790	Actin cytoskeleton-regulatory complex protein SLA1	SLA1	21	21.1	135.7	4.7258e-217	0.91027	1.0019
A6ZMC1;B3LLV5;B5VPI9;C7GL62;Q04728;C8ZER4	Arginine biosynthesis bifunctional protein ArgJ, mitochondrial;Glutamate N-acetyltransferase;Amino-acid acetyltransferase;Arginine biosynthesis bifunctional protein ArgJ alpha chain;Arginine biosynthesis bifunctional protein ArgJ beta chain	ARG7	21	58.5	47.848	0	0.8252	1.1903
P33302	Pleiotropic ABC efflux transporter of multiple drugs	PDR5	20	19.5	170.44	0	1.1172	1.0191
P10659	S-adenosylmethionine synthase 1	SAM1	20	79.6	41.818	0	1.0923	1.091
P29453	60S ribosomal protein L8-B	RPL8B	20	73.4	28.111	0	1.0601	1.018
P37292	Serine hydroxymethyltransferase, mitochondrial	SHM1	20	57.8	53.686	0	1.0527	1.0315
P17076	60S ribosomal protein L8-A	RPL8A	20	74.2	28.124	0	1.045	1.0202
Q12176	Ribosome biogenesis protein MAK21	MAK21	20	25.6	116.68	0	1.0223	1.07
P39976	D-lactate dehydrogenase [cytochrome] 3	DLD3	20	58.7	55.224	0	1.0192	1.556
P06101	Hsp90 co-chaperone Cdc37	CDC37	20	53.6	58.384	0	1.0151	0.95154
A6ZPJ1;P06103	Eukaryotic translation initiation factor 3 subunit B	PRT1	20	45.1	88.328	0	1.0141	1.0505
P33297	26S protease regulatory subunit 6A	RPT5	20	87.6	48.255	0	1.0041	1.0392
P23201	Protein SPA2	SPA2	20	23.3	163.14	0	1.0014	0.98111
Q05911	Adenylosuccinate lyase	ADE13	20	60.6	54.51	0	1.0001	0.91992
P38625	GMP synthase [glutamine-hydrolyzing]	GUA1	20	55.8	58.482	0	0.9892	1.0283
P04802	Aspartate--tRNA ligase, cytoplasmic	DPS1	20	42.9	63.515	0	0.98792	1.0138
P05030;P19657	Plasma membrane ATPase 1;Plasma membrane ATPase 2	PMA1;PMA2	20	29.8	99.618	0	0.97093	1.0515
P32599	Fimbrin	SAC6	20	47.5	71.772	0	0.96221	1.0112
P33338	Protein SLA2	SLA2	20	31.6	108.91	0	0.9592	1.0148
P33734	Imidazole glycerol phosphate synthase hisHF;Glutamine amidotransferase;Cyclase	HIS7	20	50.7	61.067	0	0.94889	1.1121
P54113	Bifunctional purine biosynthesis protein ADE16;Phosphoribosylaminoimidazolecarboxamide formyltransferase;IMP cyclohydrolase	ADE16	20	61.1	65.282	0	0.92458	0.9546
P35194	U3 small nucleolar RNA-associated protein 20	UTP20	20	11.8	287.56	1.4722e-112	0.90238	1.0691
P37012	Phosphoglucomutase-2	PGM2	20	55.2	63.088	0	0.84498	0.96392
P43585	Vacuolar transporter chaperone 2	VTC2	20	26.8	95.44	1.4766e-275	0.77692	1.0172
P0C2I3	Transposon Ty1-DR6 Gag-Pol polyprotein;Capsid protein;Ty1 protease;Integrase;Reverse transcriptase/ribonuclease H	TY1B-DR6	20	18.4	198.66	0
P38631	1,3-beta-glucan synthase component FKS1	FKS1	19	16.2	214.85	0	1.2222	0.98103
P40010	Nuclear GTP-binding protein NUG1	NUG1	19	52.9	57.708	0	1.0994	1.0691
P52593	Nucleoporin NUP188	NUP188	19	15.8	188.57	1.8273e-173	1.0775	1.1082
Q06704	Golgin IMH1	IMH1	19	25	105.22	3.25e-146	1.071	1.0145
P52910	Acetyl-coenzyme A synthetase 2	ACS2	19	51.8	75.491	0	1.0579	1.0051
P32660	Phospholipid-transporting ATPase DNF1	DNF1	19	19.4	177.8	6.3874e-130	1.0535	1.0284
A7A1W1;B3RHV0;B5VNY0;C7GSL4;P33442	40S ribosomal protein S1-A	RPS1A	19	80	28.743	0	1.0464	1.0772
P28777	Chorismate synthase	ARO2	19	82.7	40.838	0	1.032	0.98689
P32481	Eukaryotic translation initiation factor 2 subunit gamma	GCD11	19	63.8	57.865	0	1.0289	0.9997
P07262	NADP-specific glutamate dehydrogenase 1	GDH1	19	66.3	49.569	0	1.0264	0.72371
P41921	Glutathione reductase	GLR1	19	64.6	53.44	0	1.0197	0.99209
P36008	Elongation factor 1-gamma 2	TEF4	19	56.3	46.52	0	1.0161	0.98078
P36421	Tyrosine--tRNA ligase, cytoplasmic	TYS1	19	56.1	44.019	0	1.0121	1.0106
P38811	Transcription-associated protein 1	TRA1	19	6.4	433.17	1.1332e-70	1.0051	1.0693
P32861	UTP--glucose-1-phosphate uridylyltransferase	UGP1	19	61.7	55.987	0	1.004	1.007
P15624	Phenylalanine--tRNA ligase beta subunit	FRS1	19	46.6	67.364	0	1.004	0.97857
P47035	Nucleolar protein NET1	NET1	19	23.6	128.53	2.4788e-245	1.0023	1.2191
Q12250	26S proteasome regulatory subunit RPN5	RPN5	19	54.8	51.768	0	0.99719	1.0564
P32898	Mitochondrial presequence protease	CYM1	19	24.7	112.18	1.348e-100	0.99714	0.98392
P43616	Cys-Gly metallodipeptidase DUG1	DUG1	19	62.6	52.871	0	0.99663	1.0486
P17555	Adenylyl cyclase-associated protein	SRV2	19	47.3	57.521	0	0.99549	1.0041
P48582	Vacuolar-sorting protein BRO1	BRO1	19	32.3	97.275	2.8701e-132	0.98198	1.0525
P40032	PKHD-type hydroxylase TPA1	TPA1	19	41.1	74.041	0	0.98005	1.0021
P22138	DNA-directed RNA polymerase I subunit RPA135	RPA135	19	29.8	135.74	3.6881e-278	0.97474	1.0558
P00549	Pyruvate kinase 1	CDC19	19	61.6	54.544	0	0.96977	1.0005
P40024	ABC transporter ATP-binding protein ARB1	ARB1	19	46.9	68.376	0	0.969	1.1016
P31412	V-type proton ATPase subunit C	VMA5	19	73	44.188	0	0.96164	1.0414
P07244	Bifunctional purine biosynthetic protein ADE5,7;Phosphoribosylamine--glycine ligase;Phosphoribosylformylglycinamidine cyclo-ligase	ADE5,7	19	53.7	86.067	0	0.95144	0.94251
P24276	Protein SSD1	SSD1	19	22.8	139.95	9.9553e-269	0.94713	1.0551
Q03104	Meiotic sister chromatid recombination protein 1	MSC1	19	46.2	59.588	0	0.9462	0.86939
P16862	6-phosphofructokinase subunit beta	PFK2	19	34.8	104.62	0	0.94281	0.94042
P04807	Hexokinase-2	HXK2	19	68.1	53.942	0	0.94241	0.94715
P40215	External NADH-ubiquinone oxidoreductase 1, mitochondrial	NDE1	19	40.2	62.773	1.5763e-141	0.92866	0.97235
P00358	Glyceraldehyde-3-phosphate dehydrogenase 2	TDH2	19	84.3	35.846	0	0.92493	0.8965
P09880	tRNA ligase	TRL1	19	26.7	95.336	1.0121e-75	0.91676	1.115
P38009	Bifunctional purine biosynthesis protein ADE17;Phosphoribosylaminoimidazolecarboxamide formyltransferase;IMP cyclohydrolase	ADE17	19	54.9	65.262	0	0.91596	0.94189
P37898	Alanine/arginine aminopeptidase	AAP1	19	32	97.661	4.6938e-266	0.91305	1.0952
P49089	Asparagine synthetase [glutamine-hydrolyzing] 1	ASN1	19	53.1	64.47	0	0.90337	1.2173
A6ZR27;P40047	Aldehyde dehydrogenase 5, mitochondrial	ALD5	19	40.6	56.692	0	0.87859	1.3869
P28273	5-oxoprolinase	OXP1	19	18.9	140.43	9.6329e-165	0.86509	1.0285
P46367;P32872	Potassium-activated aldehyde dehydrogenase, mitochondrial	ALD4	19	53.9	56.723	0	0.79314	1.4628
P47037	Structural maintece of chromosomes protein 3	SMC3	18	25.4	141.33	7.9916e-117	1.1958	1.1451
P53278	Uncharacterized protein YGR130C	YGR130C	18	29.5	92.697	0	1.0991	1.1246
A6ZPU3;P20448	ATP-dependent RNA helicase DBP4;ATP-dependent RNA helicase HCA4	DBP4;HCA4	18	34.8	87.182	7.8045e-173	1.0936	0.99178
P22213	Protein SLY1	SLY1	18	40.1	74.678	4.0928e-181	1.0742	0.99893
P07284	Serine--tRNA ligase, cytoplasmic	SES1	18	40	53.309	0	1.0506	0.98325
P07263;P07263-2	Histidine--tRNA ligase, mitochondrial	HTS1	18	44.5	59.952	0	1.0314	0.98736
P35844	Protein KES1	KES1	18	59.9	49.491	0	1.0292	0.98713
P38707	Asparagine--tRNA ligase, cytoplasmic	DED81	18	48.9	62.206	0	1.0153	1.0057
Q06706	Elongator complex protein 1	IKI3	18	18.5	152.99	1.2767e-214	1.0091	1.0394
P40016	26S proteasome regulatory subunit RPN3	RPN3	18	44.9	60.392	0	1.0076	1.0719
A6ZPE5;Q12499	Nucleolar protein 58	NOP58	18	51.3	56.956	0	0.99831	1.4102
Q12532	Translation-associated element 2	TAE2	18	22.5	119.07	2.1504e-262	0.99753	1.077
P89105	RNA polymerase-associated protein CTR9	CTR9	18	18.5	124.71	9.4933e-188	0.9956	1.0481
P38853	Kelch repeat-containing protein 1	KEL1	18	24.4	131.09	3.3248e-261	0.99213	0.99283
Q01476	Ubiquitin carboxyl-terminal hydrolase 2	UBP2	18	20	146.35	1.3445e-248	0.98842	1.0506
P49090	Asparagine synthetase [glutamine-hydrolyzing] 2	ASN2	18	57.7	64.592	0	0.98475	1.0316
P31116	Homoserine dehydrogenase	HOM6	18	67.1	38.502	0	0.98313	1.0402
P14742	Glucosamine--fructose-6-phosphate aminotransferase [isomerizing]	GFA1	18	35.3	80.046	0	0.97986	1.0698
P15180	Lysine--tRNA ligase, cytoplasmic	KRS1	18	42	67.958	0	0.97892	1.0215
P53312	Succinyl-CoA ligase [ADP-forming] subunit beta, mitochondrial	LSC2	18	56.9	46.9	0	0.97667	0.96756
P39109;A7A063;C8ZCR2;P0CE70	Metal resistance protein YCF1	YCF1	18	17	171.12	2.2309e-220	0.97586	1.0497
Q08977	UPF0662 protein YPL260W	YPL260W	18	47.2	62.779	0	0.97039	1.0789
P11745	Ran GTPase-activating protein 1	RNA1	18	56.3	45.815	0	0.96627	1.0146
P32614	Fumarate reductase		18	63	50.843	0	0.96003	0.94973
P38426	Trehalose synthase complex regulatory subunit TPS3	TPS3	18	24.6	118.83	8.3714e-227	0.95766	1.0126
P07251	ATP synthase subunit alpha, mitochondrial	ATP1	18	64.6	58.607	0	0.9495	1.0761
P49367	Homoaconitase, mitochondrial	LYS4	18	36.4	75.15	1.0415e-208	0.9419	1.1371
P00937	Anthranilate synthase component 2;Glutamine amidotransferase;Indole-3-glycerol phosphate synthase	TRP3	18	61.8	53.489	1.7708e-300	0.93573	1.1105
P07342	Acetolactate synthase catalytic subunit, mitochondrial	ILV2	18	46	74.936	0	0.92212	1.3276
P06738	Glycogen phosphorylase	GPH1	18	34.5	103.27	0	0.87678	0.959
P10869	Aspartokinase	HOM3	18	46.5	58.109	0	0.85355	1.0731
P38737	Proteasome component ECM29	ECM29	18	15.3	210.43	2.647e-70	0.8531	1.07
P00360	Glyceraldehyde-3-phosphate dehydrogenase 1	TDH1	18	71.1	35.75	0	0.6888	0.71441
Q02725	Vacuolar transporter chaperone 3	VTC3	18	27.1	96.552	7.23e-249	0.55353	0.95171
P04051	DNA-directed RNA polymerase III subunit RPC1	RPO31	18	20	162.3	1.8004e-152		1.084
P39015	Suppressor protein STM1	STM1	17	72.2	29.995	0	1.1006	0.9916
P27692	Transcription elongation factor SPT5	SPT5	17	21.7	115.65	8.8414e-261	1.0871	0.98754
Q99287;A6ZP10;B5VS52;B3LJJ8	Protein SEY1	SEY1	17	27.6	89.431	9.239e-168	1.0831	1.0134
A6ZM02;B3LLJ2;B5VP69;P23248;C7GVZ9	40S ribosomal protein S1-B	RPS1B	17	76.9	28.812	0	1.0789	1.1033
Q08647	Multisubstrate pseudouridine synthase 7	PUS7	17	42.9	77.001	0	1.063	1.0226
P00330;P00331	Alcohol dehydrogenase 1	ADH1	17	74.4	36.849	0	1.0562	0.91362
P32457	Cell division control protein 3	CDC3	17	38.5	60.054	0	1.0478	1.0366
P39954	Adenosylhomocysteinase	SAH1	17	43.2	49.125	0	1.0409	0.95515
P36037	Protein DOA1	DOA1	17	31.2	79.505	1.718e-217	1.0281	1.0772
P14906	Protein translocation protein SEC63	SEC63	17	36.8	75.344	1.6728e-269	1.0279	1.0361
P16603	NADPH--cytochrome P450 reductase	NCP1	17	38.5	76.771	0	1.0236	1.0285
P34160	Nuclear cap-binding protein complex subunit 1	STO1	17	30.8	100.02	1.9986e-258	1.0169	1.0727
P41940	Mannose-1-phosphate guanyltransferase	PSA1	17	62.6	39.565	0	1.0129	0.97248
P38219	Uncharacterized GTP-binding protein OLA1	OLA1	17	49.2	44.174	0	1.006	0.98003
Q04660;A6ZMA9	Ribosome biogenesis protein ERB1	ERB1	17	35.1	91.704	7.2825e-293	1.0055	1.0306
P39078	T-complex protein 1 subunit delta	CCT4	17	54	57.603	0	1.0046	1.0339
Q12377	26S proteasome regulatory subunit RPN6	RPN6	17	52.5	49.773	0	1.0021	1.0142
P32368	Phosphoinositide phosphatase SAC1	SAC1	17	40.4	71.124	0	1.0003	0.99718
Q12754	Ribosomal RNA-processing protein 12	RRP12	17	23.5	137.51	0	1.0001	1.0922
P08524	Farnesyl pyrophosphate synthase	ERG20	17	65.1	40.483	0	0.99923	0.9871
P20459	Eukaryotic translation initiation factor 2 subunit alpha	SUI2	17	66.1	34.717	1.6681e-275	0.99621	1.0463
P53090	Aromatic/aminoadipate aminotransferase 1	ARO8	17	62.6	56.177	0	0.99242	0.99921
Q07478;A6ZXP4	ATP-dependent RNA helicase SUB2	SUB2	17	48.2	50.308	0	0.9908	1.0291
P33330	Phosphoserine aminotransferase	SER1	17	60	43.415	0	0.98905	1.1814
P02994	Elongation factor 1-alpha	TEF1	17	59.4	50.032	0	0.98815	0.98845
P39522	Dihydroxy-acid dehydratase, mitochondrial	ILV3	17	46.5	62.86	0	0.98544	1.104
P15019	Transaldolase	TAL1	17	68.1	37.036	0	0.98198	0.96974
P31688	Trehalose-phosphatase	TPS2	17	28.5	102.98	6.4596e-254	0.97591	0.98781
P41277	(DL)-glycerol-3-phosphatase 1	RHR2	17	92	27.947	0	0.96832	1.0644
P25087	Sterol 24-C-methyltransferase	ERG6	17	52	43.43	0	0.96284	1.0118
P41811	Coatomer subunit beta	SEC27	17	33.4	99.444	0	0.95658	1.0035
P49095	Glycine dehydrogenase [decarboxylating], mitochondrial	GCV2	17	24.7	114.45	4.1755e-216	0.94137	1.0184
P36047	Protein phosphatase 1 regulatory subunit SDS22	SDS22	17	76.3	38.887	1.8248e-291	0.91766	1.0335
Q07457	E3 ubiquitin-protein ligase BRE1	BRE1	17	31.3	80.691	7.5752e-161	0.88547	0.99524
P33327	NAD-specific glutamate dehydrogenase	GDH2	17	18.9	124.33	1.93e-73	0.88499	1.5905
P17649	4-aminobutyrate aminotransferase	UGA1	17	51.8	52.946	3.0305e-281	0.87089	1.011
Q02931	NET1-associated nuclear protein 1	1	17	29.2	101.24	2.4068e-160	0.83477	1.0443
P22202	Heat shock protein SSA4	SSA4	17	39.1	69.65	0	0.8062	0.76835
P22855	Alpha-mannosidase	AMS1	17	22.8	124.5	2.2777e-195		1.1372
Q99337	Transposon Ty1-NL2 Gag-Pol polyprotein;Capsid protein;Ty1 protease;Integrase;Reverse transcriptase/ribonuclease H	TY1B-NL2	17	16	198.2	0
P38144	ISWI chromatin-remodeling complex ATPase ISW1	ISW1	16	18.5	131.1	6.7558e-97	1.3828	1.0599
P30665	DNA replication licensing factor MCM4	MCM4	16	30.5	105	5.8377e-202	1.1278	1.0488
Q08965	Ribosome biogenesis protein BMS1	BMS1	16	20.4	135.57	9.0576e-158	1.0858	1.1161
P53145	Large subunit GTPase 1	LSG1	16	39.5	72.727	0	1.0511	1.0526
A7A1G0;Q06218	ATP-dependent RNA helicase DBP9	DBP9	16	32.2	68.059	1.9059e-101	1.0459	1.1491
P34237	Protein CASP	COY1	16	29	77.513	8.3378e-240	1.0439	1.0314
P20447;A6ZUA1	ATP-dependent RNA helicase DBP3	DBP3	16	45.9	58.826	3.6221e-172	1.0435	0.98649
Q03940	RuvB-like protein 1	RVB1	16	53.3	50.452	1.9305e-271	1.04	1.0091
Q12109	Tryptophan--tRNA ligase, cytoplasmic	WRS1	16	48.8	49.35	9.1599e-256	1.033	1.0004
P38011	Guanine nucleotide-binding protein subunit beta-like protein	ASC1	16	94	34.805	0	1.0234	1.0136
Q04062	26S proteasome regulatory subunit RPN9	RPN9	16	56	45.782	0	1.0232	1.0169
P38791	Deoxyhypusine synthase	DYS1	16	53.5	42.892	0	1.018	0.92674
P46672	GU4 nucleic-binding protein 1	ARC1	16	51.9	42.083	0	1.0172	1.0035
P42846	Protein KRI1	KRI1	16	32.5	68.653	5.1166e-132	1.0096	1.0139
P54839	Hydroxymethylglutaryl-CoA synthase	ERG13	16	46.6	55.013	0	1.008	1.0287
P00817	Inorganic pyrophosphatase	IPP1	16	71.8	32.299	0	1.0059	1.02
P39076	T-complex protein 1 subunit beta	CCT2	16	51.6	57.203	0	1.0058	0.97665
P12695	Dihydrolipoyllysine-residue acetyltransferase component of pyruvate dehydrogenase complex, mitochondrial	LAT1	16	36.7	51.817	0	1.0032	1.0498
P29952	Mannose-6-phosphate isomerase	PMI40	16	62.9	48.188	0	0.98662	0.96171
P16387	Pyruvate dehydrogenase E1 component subunit alpha, mitochondrial	PDA1	16	55.7	46.343	1.9531e-252	0.98539	1.1136
P47018	Maintece of telomere capping protein 1	MTC1	16	46.7	53.477	0	0.98387	0.99477
A6ZNQ1;P20449	ATP-dependent RNA helicase DBP5	DBP5	16	54.1	53.873	0	0.97086	0.99521
P38081	Uncharacterized glycosyl hydrolase YBR056W		16	40.3	57.821	1.6124e-141	0.96445	1.0587
P00899	Anthranilate synthase component 1	TRP2	16	52.5	56.767	0	0.96129	1.0026
P40053;B3LRJ8;C7GRR3;C8Z792;A6ZR36	Altered inheritance of mitochondria protein 9, mitochondrial	AIM9	16	33.8	72.413	2.9248e-243	0.95058	1.1473
P27616	Phosphoribosylaminoimidazole-succinocarboxamide synthase	ADE1	16	76.8	34.603	0	0.95029	0.92727
P14904	Vacuolar aminopeptidase 1	LAP4	16	62.5	57.092	0	0.94649	1.1676
P06786	DNA topoisomerase 2	TOP2	16	14.4	164.21	1.5448e-79	0.94484	1.0881
Q08225	Probable dipeptidyl peptidase 3		16	32.9	80.509	1.5373e-269	0.94283	1.0055
Q08220	Glutathione synthetase	GSH2	16	51.1	55.815	5.1566e-221	0.91797	0.93681
P53550;A6ZRW5	mRNA-decapping enzyme subunit 2	DCP2	16	23.7	108.67	1.2955e-278	0.80021	1.0746
P32266	Dynamin-like GTPase MGM1, mitochondrial;Dynamin-like GTPase MGM1 large isoform;Dynamin-like GTPase MGM1 small isoform	MGM1	16	22.8	99.177	2.9612e-84	0.71432	1.1253
P47075	Vacuolar transporter chaperone 4	VTC4	16	28.7	83.154	1.0041e-143	0.62449	1.041
P32492	Myosin-4	MYO4	16	16.2	169.34	7.5514e-85	0.42871	0.89843
P34241	Nucleolar pre-ribosomal-associated protein 1	URB1	15	10.8	203.28	6.6746e-215	1.5909	1.1353
P38697;P39567	Inosine-5-monophosphate dehydrogenase 2;Putative inosine-5-monophosphate dehydrogenase 1	IMD2;IMD1	15	41.7	56.529	0	1.4305	1.3064
P39705	Nucleoporin NUP60	NUP60	15	43.4	59.039	8.2849e-151	1.2119	1.0061
Q03862	Probable metalloprotease ARX1	ARX1	15	36.6	65.212	0	1.1159	0.99457
A6ZYC3;B3LGB9;B5VG60;Q03774	tRNA (guanine-N(7)-)-methyltransferase subunit TRM82	TRM82	15	47.1	50.428	2.2988e-223	1.1055	1.0034
P38755	Oxysterol-binding protein homolog 7	OSH7	15	55.4	49.804	6.56e-134	1.09	1.1038
P47912	Long-chain-fatty-acid--CoA ligase 4	FAA4	15	30	77.266	3.0762e-228	1.0888	1.0573
P38687	Signal recognition particle subunit SRP68	SRP68	15	41.9	69.005	0	1.0626	1.1068
Q12389;A6ZXU0	ATP-dependent RNA helicase DBP10	DBP10	15	22.6	112.94	1.3181e-113	1.0597	1.2665
P16451	Pyruvate dehydrogenase complex protein X component, mitochondrial	PDX1	15	58	45.361	0	1.0593	1.067
P50095;O42831	Inosine-5-monophosphate dehydrogenase 3	IMD3	15	48.6	56.584	0	1.0397	0.98601
P12612	T-complex protein 1 subunit alpha	TCP1	15	46	60.48	0	1.0388	0.97267
P53008	Mannosyl-oligosaccharide glucosidase	CWH41	15	24.8	96.506	2.1026e-266	1.0363	0.9949
P05737	60S ribosomal protein L7-A	RPL7A	15	81.6	27.638	0	1.0341	1.0372
P36016	Heat shock protein 70 homolog LHS1	LHS1	15	28.4	99.57	3.859e-118	1.034	0.94061
P23542	Aspartate aminotransferase, cytoplasmic	AAT2	15	61.5	46.057	0	1.0326	0.90735
P13586	Calcium-transporting ATPase 1	PMR1	15	22.3	104.57	2.0409e-231	1.0322	1.0205
P05738	60S ribosomal protein L9-A	RPL9A	15	89	21.569	0	1.0307	1.0418
Q07844	Ribosome biogenesis ATPase RIX7	RIX7	15	26.4	93.068	5.6366e-154	1.0285	1.1046
P41807	V-type proton ATPase subunit H	VMA13	15	39.1	54.415	0	1.028	1.0406
P39958	Rab GDP-dissociation inhibitor	GDI1	15	49.2	51.206	0	1.0193	1.0156
P41338	Acetyl-CoA acetyltransferase	ERG10	15	62.1	41.728	0	1.0097	1.021
P40531	Protein GVP36	GVP36	15	79.8	36.67	0	1.0097	0.97856
P0CX37;P0CX38	40S ribosomal protein S6-A;40S ribosomal protein S6-B	RPS6A;RPS6B	15	74.2	26.996	0	1.0085	1.1297
P49687	Nucleoporin NUP145;Nucleoporin NUP145N;Nucleoporin NUP145C	NUP145	15	16.1	145.66	9.9878e-77	1.0068	1.0368
Q12213	60S ribosomal protein L7-B	RPL7B	15	81.6	27.696	0	1.0019	1.1229
P54885	Gamma-glutamyl phosphate reductase	PRO2	15	39.9	49.74	0	1.0002	0.99062
P14907	Nucleoporin NSP1	NSP1	15	30.3	86.515	0	0.99722	0.98898
P39533	Probable aconitate hydratase 2	ACO2	15	29	86.582	1.526e-250	0.9942	1.1413
P38250	Increased sodium tolerance protein 2	IST2	15	20.8	105.85	0	0.99218	1.0933
A6ZRW1;P53920	Pro-apoptotic serine protease NMA111	NMA111	15	18.4	110.88	3.641e-155	0.99078	1.0799
Q03834	DNA mismatch repair protein MSH6	MSH6	15	18.2	140.08	4.1716e-52	0.98654	1.0301
P53235	Eukaryotic translation initiation factor 2A	YGR054W	15	33.6	71.304	1.2199e-272	0.98011	1.0317
Q07551	NADPH-dependent alpha-keto amide reductase		15	79.2	35.56	0	0.97802	0.84889
P00830	ATP synthase subunit beta, mitochondrial	ATP2	15	53	54.793	0	0.97752	1.0533
Q04371	UPF0364 protein YMR027W		15	39.6	54.128	1.8446e-157	0.97617	1.032
P43593	Ubiquitin carboxyl-terminal hydrolase 6	UBP6	15	42.7	57.11	0	0.9752	1.0067
P50101	Ubiquitin carboxyl-terminal hydrolase 15	UBP15	15	16.3	143.56	1.4812e-123	0.97298	0.96439
P53981	Uncharacterized phosphatase YNL010W		15	64.7	27.48	4.1151e-175	0.97225	0.95446
P13663	Aspartate-semialdehyde dehydrogenase	HOM2	15	69.3	39.543	0	0.96895	1.0282
P32356;P35172	Neutral trehalase	NTH1	15	32.4	85.878	3.4824e-207	0.96286	0.96512
P16140	V-type proton ATPase subunit B	VMA2	15	52.2	57.749	0	0.96212	1.0455
P38688	Signal recognition particle subunit SRP72	SRP72	15	31.4	73.54	1.8694e-285	0.95703	1.0727
P00927	Threonine dehydratase, mitochondrial	ILV1	15	43.1	63.83	0	0.95414	1.0762
Q12211	tRNA pseudouridine synthase 1	PUS1	15	36.2	62.142	1.1295e-231	0.94818	1.0273
P32319;A6ZKT1;B3LNF5;B5VDW2;C7GX93;C8Z3X9;P53751	Vacuolar protein sorting/targeting protein VPS10;Vacuolar protein sorting/targeting protein PEP1	PEP1	15	12.1	177.78	3.1805e-108	0.94422	0.92022
P35719	Uncharacterized protein MRP8	MRP8	15	84	25.097	0	0.94418	0.99639
P21264	Phosphoribosylaminoimidazole carboxylase	ADE2	15	45.2	62.339	4.1142e-272	0.933	1.0049
P25623	Suppressor of yeast profilin deletion	SYP1	15	27.6	96.136	1.2672e-273	0.91808	1.1222
P06106	Protein MET17;O-acetylhomoserine sulfhydrylase;O-acetylserine sulfhydrylase	MET17	15	51.1	48.671	0	0.91124	1.3827
P38891	Branched-chain-amino-acid aminotransferase, mitochondrial	BAT1	15	66.9	43.596	0	0.91015	1.4135
P38715	NADPH-dependent aldose reductase GRE3	GRE3	15	47.7	37.118	8.6458e-224	0.88603	0.88394
Q12220	U3 small nucleolar RNA-associated protein 12	DIP2	15	16.2	106.34	5.2651e-142	0.87275	1.0717
P20967	2-oxoglutarate dehydrogenase, mitochondrial	KGD1	15	19.5	114.41	7.3309e-247	0.86055	1.093
P37297	Phosphatidylinositol 4-kinase STT4	STT4	15	10.6	214.6	1.2778e-71		1.1051
P46675	Protein STU2	STU2	14	20.6	100.92	1.5921e-86	1.5137	1.0574
P25582	AdoMet-dependent rRNA methyltransferase SPB1	SPB1	14	25.9	96.484	1.1186e-84	1.2174	1.1224
P38822	Protein BZZ1	BZZ1	14	30.3	71.17	8.6247e-64	1.1773	0.98366
P40064	Nucleoporin NUP157	NUP157	14	17	156.65	2.2298e-82	1.161	1.124
P32568;P53756	Protein SNQ2	SNQ2	14	12.4	168.76	3.3616e-97	1.1574	1.0536
A6ZV85;P53261	Pescadillo homolog	NOP7	14	28.9	69.876	0	1.1016	1.0892
P39744	Nucleolar complex protein 2	NOC2	14	23.5	81.6	4.598e-137	1.0936	1.0848
P26784	60S ribosomal protein L16-A	RPL16A	14	62.3	22.201	0	1.0803	0.98892
Q08951	AP-3 complex subunit delta	APL5	14	23.1	106.92	8.0362e-132	1.0642	1.1276
Q04264	Sister chromatid cohesion protein PDS5	PDS5	14	14.9	147.04	7.8671e-109	1.0594	1.0455
C7GP20;P35732;A6ZZR2	RNA polymerase II degradation factor 1	DEF1	14	28.5	83.973	0	1.0473	0.9421
Q12068	NADPH-dependent methylglyoxal reductase GRE2	GRE2	14	55	38.169	2.1346e-218	1.0446	0.87366
Q04373	Pumilio homology domain family member 6	PUF6	14	24.2	75.105	1.295e-103	1.0404	1.073
P53912;P54007;P25608	Uncharacterized protein YNL134C		14	53.5	41.164	0	1.0395	1.1342
P26785	60S ribosomal protein L16-B	RPL16B	14	61.1	22.249	0	1.0389	1.0352
P22203	V-type proton ATPase subunit E	VMA4	14	81.1	26.471	0	1.0338	0.95736
P42943	T-complex protein 1 subunit eta	CCT7	14	31.6	59.735	1.6016e-284	1.0316	1.0678
P0CX43;P0CX44	60S ribosomal protein L1-A;60S ribosomal protein L1-B	RPL1A;RPL1B	14	52.1	24.485	0	1.0261	1.06
P09064	Eukaryotic translation initiation factor 2 subunit beta	SUI3	14	51.9	31.574	1.8144e-241	1.0245	1.1354
P51401	60S ribosomal protein L9-B	RPL9B	14	88	21.657	0	1.0198	1.0546
Q02776	Mitochondrial import inner membrane translocase subunit TIM50	TIM50	14	39.7	55.098	6.0883e-195	1.0191	1.0233
P32916	Signal recognition particle receptor subunit alpha homolog	SRP101	14	39	69.277	1.3306e-287	1.014	1.0556
P50094	Inosine-5-monophosphate dehydrogenase 4	IMD4	14	47.7	56.393	0	1.0128	0.97875
A6ZZJ1	Myosin-3	MYO3	14	17.2	142.33	2.314e-130	1.0093	1.008
Q08641	Uncharacterized methyltransferase ABP140	ABP140	14	36.6	71.485	0	1.0069	0.99955
P32340	Rotenone-insensitive NADH-ubiquinone oxidoreductase, mitochondrial	NDI1	14	48.1	57.249	4.279e-141	1.0066	1.1309
P48164	40S ribosomal protein S7-B	RPS7B	14	72.6	21.634	0	1.003	1.0626
P54860	E4 ubiquitin-protein ligase UFD2	UFD2	14	20.5	109.91	8.9178e-104	0.99819	1.0691
P43597	Uncharacterized protein YFR016C	YFR016C	14	18.9	137.7	1.8122e-139	0.99784	0.92384
Q12118	Small glutamine-rich tetratricopeptide repeat-containing protein 2	SGT2	14	45.7	37.218	0	0.99372	0.91504
A6ZQJ1;P10081	ATP-dependent RNA helicase eIF4A	TIF1	14	53.9	44.697	0	0.98957	1.0004
P25491	Mitochondrial protein import protein MAS5	YDJ1	14	48.9	44.67	0	0.98237	1.0469
P35817	Bromodomain-containing factor 1	BDF1	14	27.3	76.977	3.0947e-108	0.98115	1.3272
P46682	AP-3 complex subunit beta	APL6	14	30.3	91.606	4.3578e-130	0.9811	1.2193
P32468	Cell division control protein 12	CDC12	14	62.4	46.667	1.3103e-290	0.97854	0.9769
P07246	Alcohol dehydrogenase 3, mitochondrial	ADH3	14	46.1	40.369	0	0.97536	1.1011
A6ZXM9;B3LGZ3;Q12154	ATPase GET3	GET3	14	52	39.353	3.7226e-304	0.97481	0.9655
P07278	cAMP-dependent protein kinase regulatory subunit	BCY1	14	46.9	47.218	0	0.9715	0.96984
Q06523	Uncharacterized protein YPR148C	YPR148C	14	42.1	49.279	1.2639e-262	0.97124	0.93079
P11412	Glucose-6-phosphate 1-dehydrogenase	ZWF1	14	41	57.521	4.8889e-288	0.96951	1.0932
Q08179	Mitochondrial distribution and morphology protein 38	MDM38	14	34	65.004	3.3469e-279	0.96497	0.9694
A6ZRM0;B3LP64;B5VQJ1;C7GPD7;P80210;C8ZG13	Adenylosuccinate synthetase	ADE12	14	42	48.278	0	0.96472	1.0269
Q12458	Putative reductase 1	YPR1	14	65.4	34.755	2.1644e-253	0.9647	0.94892
P53303	Zinc finger protein ZPR1	ZPR1	14	46.1	55.071	0	0.95811	1.0066
P49723	Ribonucleoside-diphosphate reductase small chain 2	RNR4	14	57.7	40.054	0	0.95385	0.96559
Q04217	Probable ATP-dependent RNA helicase DHR1	ECM16	14	15.7	144.95	1.2606e-61	0.94931	1.1703
P39993	ARF guanine-nucleotide exchange factor 2	GEA2	14	12.5	165.67	4.4872e-123	0.94485	1.0612
P53691	Peptidyl-prolyl cis-trans isomerase CPR6	CPR6	14	50.9	42.071	9.3953e-110	0.94321	0.99357
P39676	Flavohemoprotein	YHB1	14	59.9	44.646	0	0.93378	0.92152
P34077	Nucleoporin NIC96	NIC96	14	21.7	96.173	6.8511e-143	0.93018	1.0661
P47771	Aldehyde dehydrogenase [NAD(P)+] 1	ALD2	14	42.1	55.187	1.1429e-195	0.91609	0.93997
P22336	Replication factor A protein 1	RFA1	14	30.8	70.347	4.0135e-183	0.91528	1.0057
P00890	Citrate synthase, mitochondrial	CIT1	14	46.8	53.359	9.1189e-245	0.90792	1.3457
P07275	Delta-1-pyrroline-5-carboxylate dehydrogenase, mitochondrial	PUT2	14	30.6	64.434	1.2836e-160	0.90626	1.2129
P42842	Essential for maintece of the cell wall protein 1	EMW1	14	22.7	102.34	7.2806e-112	0.9049	1.0637
P36006	Myosin-3	MYO3	14	17.2	142.45	2.5808e-130	0.88357	1.1292
P27472	Glycogen [starch] synthase isoform 2	GSY2	14	32.1	80.078	0	0.86932	1.0678
P38339	RHO GTPase-activating protein RGD1	RGD1	14	26.7	74.618	3.7468e-71	0.84943	1.0164
P04076	Argininosuccinate lyase	ARG4	14	46.2	51.989	0	0.83436	1.2169
P40482	Protein transport protein SEC24	SEC24	14	22.7	103.63	5.1249e-213	0.79357	0.99932
Q06106	Multiple RNA-binding domain-containing protein 1	MRD1	14	22.5	101.12	1.6715e-63		1.0181
P43609	Chromatin structure-remodeling complex protein RSC8	RSC8	13	30	63.167	1.6958e-101	1.3116	1.0441
A6ZRQ4;P53877	Pre-rRNA-processing protein IPI3	IPI3	13	44	61.721	1.2359e-96	1.2212	1.0511
Q08208	Nucleolar protein 12	NOP12	13	39	51.941	7.4062e-204	1.1885	0.93543
P47083	U3 small nucleolar RNA-associated protein MPP10	MPP10	13	28.3	66.952	1.8378e-266	1.1372	1.0801
P38682	ADP-ribosylation factor GTPase-activating protein GLO3	GLO3	13	44.4	55.093	0	1.1158	0.87425
P38069	Alpha-1,2-mannosyltransferase MNN2	MNN2	13	31.8	67.773	1.1566e-160	1.1138	0.88727
P36148	Glycerol-3-phosphate O-acyltransferase 2	GPT2	13	23.3	83.644	3.0717e-50	1.0981	0.96091
P25847	DNA mismatch repair protein MSH2	MSH2	13	17.9	108.88	2.9315e-56	1.0874	1.0982
Q12166	2-isopropylmalate synthase 2, mitochondrial	LEU9	13	37.4	67.199	1.4577e-220	1.0816	1.0726
P28272	Dihydroorotate dehydrogenase (fumarate)	URA1	13	73.6	34.801	0	1.0604	0.97765
P26786	40S ribosomal protein S7-A	RPS7A	13	72.6	21.622	0	1.0587	1.0466
Q01477	Ubiquitin carboxyl-terminal hydrolase 3	UBP3	13	18.5	101.92	6.0597e-151	1.057	1.0418
P0CX35;P0CX36	40S ribosomal protein S4-A;40S ribosomal protein S4-B	RPS4A;RPS4B	13	75.9	29.41	0	1.045	1.0409
P0CX45;P0CX46	60S ribosomal protein L2-A;60S ribosomal protein L2-B	RPL2A;RPL2B	13	73.6	27.408	0	1.0443	1.0485
P53860	Phosphatidylinositol transfer protein PDR16	PDR16	13	45.3	40.713	3.6937e-192	1.0426	0.95988
P39079	T-complex protein 1 subunit zeta	CCT6	13	32.4	59.923	0	1.036	1.0129
Q07657	Seventh homolog of septin 1	SHS1	13	33.9	62.629	3.8335e-178	1.0358	0.96826
P17891	Clathrin light chain	CLC1	13	63.9	26.531	3.5032e-299	1.0343	0.99511
P18239	ADP,ATP carrier protein 2	PET9	13	33	34.426	1.086e-216	1.0314	1.07
Q03532	ATP-dependent RNA helicase HAS1	HAS1	13	37	56.717	0	1.0311	1.0395
P38777	Family of serine hydrolases 1	FSH1	13	74.1	27.339	1.1251e-198	1.0311	0.93532
P25574	ER membrane protein complex subunit 1	EMC1	13	25.5	87.18	1.1001e-189	1.0301	1.0168
P53131	Pre-mRNA-splicing factor ATP-dependent RNA helicase PRP43	PRP43	13	26.6	87.561	2.3249e-170	1.0292	1.1095
P05755	40S ribosomal protein S9-B	RPS9B	13	78.5	22.298	0	1.027	1.0455
A6ZT54;B3LSR0;C7GJZ2;E7KDM2;P38845;C8Z9U3;E7KPJ0;E7LVH4;E7Q4T7;E7NIP0	Cruciform DNA-recognizing protein 1;CRP1 short N-terminal subpeptide;CRP1 short C-terminal subpeptide	CRP1	13	40.2	51.115	0	1.0244	1.0664
P17536	Tropomyosin-1	TPM1	13	69.3	23.54	0	1.024	0.96128
P43583	Proteasome activator BLM10	BLM10	13	10.6	245.99	9.7725e-83	1.0234	0.88805
Q01852	Mitochondrial import inner membrane translocase subunit TIM44	TIM44	13	44.1	48.854	0	1.0229	1.0345
Q06103	26S proteasome regulatory subunit RPN7	RPN7	13	36.6	48.958	3.1143e-146	1.0209	1.0161
P16649	General transcriptional corepressor TUP1	TUP1	13	33.5	78.307	0	1.0195	1.0029
P33307	Importin alpha re-exporter	CSE1	13	20.5	109.35	7.2342e-173	1.0129	1.0494
P29509	Thioredoxin reductase 1	TRR1	13	56.4	34.238	0	1.0073	0.96578
P21304	Periodic tryptophan protein 1	PWP1	13	41	63.803	0	1.0063	1.0271
A6ZP47;P06634	ATP-dependent RNA helicase DED1	DED1	13	34.9	65.552	0	1.0031	1.0594
P16550	Protein APA1;5,5-P-1,P-4-tetraphosphate phosphorylase;ADP-sulfurylase	APA1	13	57.9	36.492	0	1.0015	0.98003
P20051	Dihydroorotase	URA4	13	59.1	40.313	0	0.99801	1.0305
P19881	4-nitrophenylphosphatase	PHO13	13	50	34.624	4.9944e-115	0.99195	0.97544
Q05016	Uncharacterized oxidoreductase YMR226C		13	80.9	29.158	0	0.98931	0.97791
Q12074	Spermidine synthase	SPE3	13	79.5	33.324	0	0.98879	1.0697
P06168	Ketol-acid reductoisomerase, mitochondrial	ILV5	13	51.6	44.368	0	0.98693	1.1664
P00431	Cytochrome c peroxidase, mitochondrial	CCP1	13	47.6	40.352	1.7094e-203	0.98592	1.1578
P37302	Aminopeptidase Y	APE3	13	39.3	60.137	0	0.97961	1.0161
P32477	Glutamate--cysteine ligase	GSH1	13	30.1	78.253	2.5389e-98	0.97935	1.195
P39743	Reduced viability upon starvation protein 167	RVS167	13	38	52.774	0	0.97924	1.0312
A6ZYI0;B3LG61;P07170	Adenylate kinase 1	ADK1	13	87.8	24.253	0	0.97753	0.91028
P32449	Phospho-2-dehydro-3-deoxyheptonate aldolase, tyrosine-inhibited	ARO4	13	67.8	39.749	0	0.96318	0.91832
P39692	Sulfite reductase [NADPH] flavoprotein component	MET10	13	18	114.83	4.1294e-77	0.96291	1.3451
P00950	Phosphoglycerate mutase 1	GPM1	13	86.2	27.608	0	0.95958	0.91779
Q01080	DNA-directed RNA polymerase I subunit RPA49	RPA49	13	51.1	46.65	0	0.95872	1.0234
Q12230	Sphingolipid long chain base-responsive protein LSP1	LSP1	13	59.2	38.071	0	0.9577	1.0728
P29547	Elongation factor 1-gamma 1	CAM1	13	44.1	47.087	3.7351e-256	0.94542	0.9722
Q03195	Translation initiation factor RLI1	RLI1	13	26.5	68.34	1.8292e-179	0.94196	1.0592
P40054	D-3-phosphoglycerate dehydrogenase 1	SER3	13	39.4	51.193	9.5576e-286	0.9406	1.1761
P17709	Glucokinase-1	GLK1	13	34.4	55.377	2.3966e-301	0.93934	0.85776
P38626;A6ZVM6	NADH-cytochrome b5 reductase 1	CBR1	13	57.7	31.493	6.4163e-202	0.93375	1.0424
P40510	D-3-phosphoglycerate dehydrogenase 2	SER33	13	44.6	51.188	6.7492e-241	0.93193	1.0705
A6ZP80;B3LJR0;B5VSC3;C8ZGZ3;E7KUJ4;E7QKX4;Q08645;E7KIA3;E7NMM0;E7Q9C7	Folylpolyglutamate synthase	MET7	13	33.8	62.151	3.8152e-131	0.9311	0.97042
Q12122	Homocitrate synthase, mitochondrial	LYS21	13	48.6	48.594	0	0.92643	1.2641
P46680	Actin-interacting protein 1	AIP1	13	34.5	67.325	7.8355e-164	0.92463	1.0029
P36114;A6ZZY2	Mitochondrial outer membrane protein YKR018C;Mitochondrial outer membrane protein SCY_3392	YKR018C;SCY_3392	13	30.5	81.753	2.6644e-136	0.92101	1.0303
P53114	Mediator of RNA polymerase II transcription subunit 5	NUT1	13	16.2	128.79	4.4359e-51	0.92082	1.0792
Q05029	Protein BCH1	BCH1	13	29.3	82.048	1.3364e-129	0.91721	1.0982
P48570	Homocitrate synthase, cytosolic isozyme	LYS20	13	40.4	47.098	0	0.89137	1.4309
P38351	RNA polymerase II-associated protein 1	PAF1	13	46.5	51.8	2.0301e-92	0.8866	1.0333
P39685	Nucleoporin POM152	POM152	13	13.2	151.65	1.6177e-62	0.87892	1.0567
A6ZZH2;P36060	NADH-cytochrome b5 reductase 2;NADH-cytochrome b5 reductase p34 form;NADH-cytochrome b5 reductase p32 form	MCR1	13	57	34.107	1.1246e-167	0.87862	0.98164
P06208;P06208-2	2-isopropylmalate synthase	LEU4	13	43.6	68.408	0	0.87707	1.3831
P48015	Aminomethyltransferase, mitochondrial	GCV1	13	53.8	44.468	1.193e-125	0.86998	1.0943
P14065	Protein GCY	GCY1	13	56.4	35.079	0	0.8604	1.2628
P40457	Protein MLP2	MLP2	13	10.2	195.14	1.0672e-46	0.85543	1.0184
Q12363	Transcriptional modulator WTM1	WTM1	13	48.1	48.382	1.0172e-300	0.848	1.1109
P40106	(DL)-glycerol-3-phosphatase 2	HOR2	13	71.6	27.813	9.8827e-206	0.83506	0.85454
Q04214	Transposon Ty1-MR1 Gag-Pol polyprotein;Capsid protein;Ty1 protease;Integrase;Reverse transcriptase/ribonuclease H	TY1B-MR1	13	13.3	198.9	0		1.2989
P40989	1,3-beta-glucan synthase component GSC2	GSC2	13	10.6	216.99	1.1039e-118		1.1756
Q06625	Glycogen debranching enzyme;4-alpha-glucanotransferase;Amylo-alpha-1,6-glucosidase	GDB1	13	16.6	174.97	2.3817e-74		1.136
P36048	Pre-mRNA-splicing factor SNU114	SNU114	13	17.6	114.04	1.6128e-58		1.0894
P38798	Nonsense-mediated mRNA decay protein 2	NMD2	13	17.4	126.75	4.3607e-44		1.0607
P53049	Oligomycin resistance ATP-dependent permease YOR1	YOR1	13	13.1	166.73	9.9155e-50		1.047
P04786	DNA topoisomerase 1	TOP1	13	20.7	89.994	9.2308e-56		1.0309
O74302;P0CX57;P0CX58	Transposon Ty1-DR4 Gag polyprotein;Capsid protein;Gag-p4;Transposon Ty1-A Gag polyprotein;Capsid protein;Gag-p4;Transposon Ty1-PR1 Gag polyprotein;Capsid protein;Gag-p4	TY1A-DR4;TY1A-A;TY1A-PR1	13	45.5	49.009	0
P0CX70;P0CX71;P0CX72;P0CX73;P0C2I8;Q6Q5H1;Q92392	Transposon Ty1-DR6 Gag polyprotein;Capsid protein;Gag-p4;Transposon Ty1-ER1 Gag polyprotein;Capsid protein;Gag-p4;Transposon Ty1-LR2 Gag polyprotein;Capsid protein;Gag-p4;Transposon Ty1-PL Gag polyprotein;Capsid protein;Gag-p4;Transposon Ty1-LR4 Gag polyprotein;Capsid protein;Gag-p4;Transposon Ty1-PR3 Gag polyprotein;Capsid protein;Gag-p4;Transposon Ty1-OL Gag polyprotein;Capsid protein;Gag-p4	TY1A-DR6;TY1A-ER1;TY1A-LR2;TY1A-PL;TY1A-LR4;TY1A-PR3;TY1A-OL	13	45.5	48.953	0
P43612	SIT4-associating protein SAP155	SAP155	12	23.8	115	2.4689e-65	2.1542	0.98052
P32794	ATPase family gene 2 protein	AFG2	12	27.6	84.747	6.1512e-105	1.3899	1.0347
P32657	Chromo domain-containing protein 1	CHD1	12	12.2	168.24	3.5566e-46	1.2939	1.0618
Q12453	Cytoplasmic export protein 1	CEX1	12	21.2	84.768	4.5903e-90	1.2782	1.0903
P38630	Replication factor C subunit 1	RFC1	12	20.9	94.902	1.6811e-80	1.1669	1.1744
P32908	Structural maintece of chromosomes protein 1	SMC1	12	11.2	141.28	4.8753e-48	1.1128	1.0053
Q06344	Pre-rRNA-processing protein ESF1	ESF1	12	28.7	72.409	3.9202e-265	1.1103	1.1154
P38698	Exopolyphosphatase	PPX1	12	43.1	45.051	3.959e-132	1.092	0.92505
P38810	SED5-binding protein 3	SFB3	12	20	103.95	4.5177e-83	1.0912	0.95372
P53064	RNA polymerase-associated protein RTF1	RTF1	12	26.3	65.868	1.3527e-143	1.0841	1.0722
P53883	Nucleolar protein 13	NOP13	12	43.2	45.609	3.2772e-164	1.0813	1.0361
P38817	ADP-ribosylation factor-binding protein GGA2	GGA2	12	31.5	64.346	0	1.0639	1.0415
P35845	Oxysterol-binding protein homolog 1	SWH1	12	15.5	135.1	1.657e-120	1.0613	0.96218
P36112;A6ZZY0;B3LRA0;C8ZCI0;B5VMG3	Formation of crista junctions protein 1	FCJ1	12	36.9	61.081	7.4444e-229	1.0591	1.0334
P21182	S-adenosylmethionine decarboxylase proenzyme;S-adenosylmethionine decarboxylase alpha chain;S-adenosylmethionine decarboxylase beta chain	SPE2	12	50	46.232	1.4155e-291	1.0536	1.0072
Q04947	Reticulon-like protein 1	RTN1	12	54.2	32.916	0	1.0507	0.92923
P32771	S-(hydroxymethyl)glutathione dehydrogenase	SFA1	12	37	41.042	1.3247e-158	1.0491	0.98801
P05739	60S ribosomal protein L6-B	RPL6B	12	65.9	19.986	6.2831e-214	1.0423	1.003
Q12234	GRIP domain-containing protein RUD3	RUD3	12	40.1	56.068	0	1.0384	1.0392
P40327	26S protease regulatory subunit 4 homolog	RPT2	12	48.3	48.828	0	1.0379	1.0679
A6ZRK4;B3LP78;B5VQH0;C8ZFZ7;Q01532;A6ZRK4-2;B3LP78-2;B5VQH0-2;C8ZFZ7-2;Q01532-2;C7GPC1;C7GPC1-2	Cysteine proteinase 1, mitochondrial	LAP3	12	34.6	55.512	9.4777e-215	1.037	1.0996
P40991	Putative ribosomal RNA methyltransferase Nop2	NOP2	12	26.7	69.811	2.1312e-119	1.0298	1.1167
P38628	Phosphoacetylglucosamine mutase	PCM1	12	31.6	62.066	1.1637e-184	1.028	1.0459
P25293	Nucleosome assembly protein	NAP1	12	53.2	47.884	0	1.0274	0.94833
P32337	Importin subunit beta-3	PSE1	12	18.8	121.03	9.3251e-130	1.026	0.99829
A6ZWZ9;B3LK82;B5VTQ8;C8ZJE0;Q06489	Methylthioribose-1-phosphate isomerase	MRI1	12	50.1	45.02	0	1.0256	0.97745
P47143	Adenosine kinase	ADO1	12	62.4	36.372	0	1.0237	0.94473
P54783	D-arabinono-1,4-lactone oxidase	ALO1	12	31.6	59.493	2.1847e-169	1.0234	0.99296
P15565;P15565-2	tRNA (guanine(26)-N(2))-dimethyltransferase, mitochondrial	TRM1	12	29.5	64.052	1.3449e-259	1.0172	1.0204
P38779	Proteasome-interacting protein CIC1	CIC1	12	37.5	42.529	2.4233e-217	1.0125	1.057
P20676	Nucleoporin NUP1	NUP1	12	17.4	113.58	3.6819e-97	1.0119	1.05
B3LU25;B5VEQ2;C8Z430;E7LRT8;E7QBZ1;P25586	KRR1 small subunit processome component	KRR1	12	48.4	37.159	1.9968e-121	1.0112	0.98652
Q04781	E3 ubiquitin-protein ligase listerin	RKR1	12	9.3	180.18	1.0108e-44	1.0064	0.99965
P40341	Mitochondrial respiratory chain complexes assembly protein YTA12	YTA12	12	24.1	93.275	7.1797e-57	1.0056	1.0539
P39101	Protein CAJ1	CAJ1	12	45.5	44.854	0	1.0043	0.95111
P53252	Sphingolipid long chain base-responsive protein PIL1	PIL1	12	73.5	38.349	0	1.0017	1.0493
A7A0P8;P32892	ATP-dependent RNA helicase DRS1	DRS1	12	23.6	85.101	5.6491e-69	0.99902	1.0433
Q02875	SMY2 homolog 2	SYH1	12	24.9	94.355	8.451e-127	0.99821	1.092
P32377	Diphosphomevalonate decarboxylase	MVD1	12	41.7	44.115	1.402e-269	0.99791	0.97331
P08417	Fumarate hydratase, mitochondrial	FUM1	12	41	53.151	1.958e-199	0.99767	1.0112
P32419	Malate dehydrogenase, peroxisomal	MDH3	12	63.6	37.186	4.1765e-226	0.99021	1.0222
P31383	Protein phosphatase PP2A regulatory subunit A	TPD3	12	25.4	70.907	0	0.98837	0.98217
P05317	60S acidic ribosomal protein P0	RPP0	12	70.2	33.717	0	0.98813	0.99433
P25294	Protein SIS1	SIS1	12	45.5	37.59	1.6728e-293	0.97748	0.96952
P40509	Coatomer subunit epsilon	SEC28	12	56.8	33.829	4.0639e-291	0.97703	0.98458
P14743	Glycylpeptide N-tetradecanoyltransferase	NMT1	12	36.3	52.837	0	0.97456	0.95644
P48362	FAM203 family protein HGH1	HGH1	12	43.1	44.951	5.2839e-203	0.97277	1.0319
P25644	DNA topoisomerase 2-associated protein PAT1	PAT1	12	25.8	88.51	0	0.97023	1.029
P29311	Protein BMH1	BMH1	12	74.5	30.091	0	0.96981	0.99061
P00942	Triosephosphate isomerase	TPI1	12	86.3	26.795	0	0.96567	0.92795
P46683	Ankyrin repeat-containing protein YAR1	YAR1	12	90.5	22.355	0	0.96493	0.97803
Q03161	Glucose-6-phosphate 1-epimerase		12	60.6	33.955	0	0.95899	0.95045
P38115	D-arabinose dehydrogenase [NAD(P)+] heavy chain	ARA1	12	58.4	38.883	0	0.95751	0.95698
P34730	Protein BMH2	BMH2	12	72.9	31.061	0	0.95217	0.97312
P20485	Choline kinase	CKI1	12	28.9	66.316	3.85e-268	0.94942	1.0216
P60010;CON__P60712	Actin	ACT1	12	59.2	41.689	0	0.94381	1.0035
Q06151	m7GpppX diphosphatase	DCS1	12	39.4	40.769	1.3665e-200	0.94172	0.99607
Q00055	Glycerol-3-phosphate dehydrogenase [NAD(+)] 1	GPD1	12	43	42.868	0	0.93997	0.94725
P38821	Aspartyl aminopeptidase 4	APE4	12	39.2	54.173	3.0153e-145	0.93978	0.96548
Q04225	Ribosome assembly protein RRB1	RRB1	12	41.1	57.261	4.0717e-277	0.93959	1.0291
P54861	Dynamin-related protein DNM1	DNM1	12	23	84.971	1.6384e-124	0.93307	1.0618
P15274	AMP deaminase	AMD1	12	28.6	93.3	1.7725e-140	0.92405	1.0901
P04840	Mitochondrial outer membrane protein porin 1	POR1	12	68.6	30.428	0	0.91312	1.1207
P22768	Argininosuccinate synthase	ARG1	12	48.8	46.927	0	0.90692	1.3574
P07256	Cytochrome b-c1 complex subunit 1, mitochondrial	COR1	12	39.2	50.227	1.8093e-257	0.89496	1.086
P15303	Protein transport protein SEC23	SEC23	12	25.3	85.384	8.5253e-258	0.8925	0.98832
Q06245	Exocyst complex component SEC10	SEC10	12	18.9	100.34	6.3267e-54	0.88505	1.131
Q03262	Phosphoglucomutase-3	PGM3	12	27	71.068	2.6673e-66	0.87625	1.0706
P47039	Probable kynurenine--oxoglutarate transaminase BNA3	BNA3	12	45.3	50.082	1.0416e-209	0.87467	1.1439
P28834	Isocitrate dehydrogenase [NAD] subunit 1, mitochondrial	IDH1	12	62.2	39.324	0	0.87018	0.94252
P40495	Homoisocitrate dehydrogenase, mitochondrial	LYS12	12	52.6	40.068	1.1784e-228	0.85299	1.0361
P18544	Acetylornithine aminotransferase, mitochondrial	ARG8	12	40	46.681	0	0.84058	1.7091
P36000	AP-1 complex subunit beta-1	APL2	12	22.3	81.868	1.4388e-138	0.83949	1.0606
Q06698	Putative ATP-dependent RNA helicase YLR419W	YLR419W	12	11.5	163.04	1.0719e-72	0.80353	1.0807
Q04458	Putative fatty aldehyde dehydrogenase HFD1	HFD1	12	30.1	59.978	9.3985e-165	0.79263	1.0452
Q12490;Q12266	Transposon Ty1-BL Gag-Pol polyprotein;Capsid protein;Ty1 protease;Integrase;Reverse transcriptase/ribonuclease H	TY1B-BL	12	10.7	198.97	1.9755e-183		1.2376
P39524	Probable phospholipid-transporting ATPase DRS2	DRS2	12	16.2	153.76	8.9039e-60		1.1205
Q04279	Uncharacterized protein YMR086W		12	18.9	105.87	2.6915e-59		1.089
P53552	THO complex subunit 2	THO2	12	9.8	183.93	9.7994e-50		0.96619
Q02206	Chromatin structure-remodeling complex subunit RSC4	RSC4	11	24.6	72.29	2.061e-94	1.5218	1.0079
P38694	Putative aldehyde dehydrogenase-like protein YHR039C	MSC7	11	26.6	71.32	4.3813e-97	1.257	0.98487
P21524;P21672	Ribonucleoside-diphosphate reductase large chain 1	RNR1	11	22.3	99.56	1.1547e-185	1.1647	1.0727
Q07418;A6ZXR1	Peroxisomal membrane protein import receptor PEX19	PEX19	11	41.8	38.706	1.2196e-153	1.1546	0.90496
P36049	rRNA-processing protein EBP2	EBP2	11	30.7	49.734	0	1.1348	1.0523
P16622	Ferrochelatase, mitochondrial	HEM15	11	48.6	44.596	0	1.1323	1.0416
P46982;A6ZQE9	Alpha-1,2-mannosyltransferase MNN5	MNN5	11	28.2	67.204	3.0831e-123	1.1318	1.1136
A6ZRX0;P24783	ATP-dependent RNA helicase DBP2	DBP2	11	46.2	60.985	1.2497e-261	1.1283	1.0123
Q04894	NADP-dependent alcohol dehydrogenase 6	ADH6	11	43.9	39.617	1.8913e-273	1.1104	0.98926
Q04182	ATP-dependent permease PDR15	PDR15	11	11.7	172.25	2.2233e-98	1.101	1.0237
P48567	tRNA pseudouridine synthase 4	PUS4	11	36.7	45.273	1.7021e-88	1.096	1.0655
P14164	ARS-binding factor 1	ABF1	11	28	81.752	1.0121e-92	1.089	1.0176
Q02648	tRNA (uracil-O(2)-)-methyltransferase	TRM44	11	32.5	64.854	2.4009e-71	1.0833	1.0624
Q12265	Ribose-phosphate pyrophosphokinase 5	PRS5	11	44.6	53.504	5.0214e-264	1.0776	0.979
P20424	Signal recognition particle subunit SRP54	SRP54	11	35.9	59.624	4.5167e-70	1.0754	1.0939
P24280	SEC14 cytosolic factor	SEC14	11	50.3	34.9	2.4993e-142	1.0566	0.98674
P53111	NADPH-dependent aldehyde reductase ARI1	ARI1	11	43.2	38.083	0	1.0507	0.93438
P0CX82;P0CX83	60S ribosomal protein L19-A;60S ribosomal protein L19-B	RPL19A;RPL19B	11	60.3	21.704	1.1446e-270	1.0491	1.0557
P38701	40S ribosomal protein S20	RPS20	11	86.8	13.907	0	1.0468	1.0173
P40517	Ran-specific GTPase-activating protein 2	YRB2	11	33.9	36.054	1.5792e-143	1.0459	0.98124
A6ZMK5;P40217	Eukaryotic translation initiation factor 3 subunit I	TIF34	11	52.2	38.755	0	1.0435	1.0474
P05748	60S ribosomal protein L15-A	RPL15A	11	58.3	24.422	5.4288e-292	1.0412	1.0404
P33401	Phosphoglucomutase-1	PGM1	11	29.6	63.111	1.2075e-229	1.041	1.0255
P53136;A6ZU71	Ribosome biogenesis protein NSA1	NSA1	11	33.7	51.906	1.578e-116	1.0409	0.93395
Q03558	NADPH dehydrogenase 2	OYE2	11	45	45.01	0	1.0392	0.97391
A6ZQI5;P47008	Phosphatidylinositol transfer protein SFH5	SFH5	11	39.1	34.388	3.5101e-196	1.0388	1.0198
A6ZTW2;P53075;B3LHS1;C7GNX5;C8Z826	Sensitivity to high expression protein 10	SHE10	11	23.2	66.85	5.9535e-109	1.0377	0.99377
P0C0W9;Q3E757	60S ribosomal protein L11-A;60S ribosomal protein L11-B	RPL11A;RPL11B	11	75.9	19.719	2.1424e-269	1.0366	1.0276
P32471	Elongation factor 1-beta	EFB1	11	90.3	22.627	0	1.0356	0.93757
P41911	Glycerol-3-phosphate dehydrogenase [NAD(+)] 2, mitochondrial	GPD2	11	43.9	49.421	0	1.0338	1.1514
Q06631	Protein BFR2	BFR2	11	29.8	61.202	1.1037e-215	1.0322	1.0084
P22579	Transcriptional regulatory protein SIN3	SIN3	11	10.4	174.84	1.7281e-84	1.032	1.0491
P29704	Squalene synthase	ERG9	11	30.2	51.719	2.8345e-129	1.0307	1.0231
P00812	Arginase	CAR1	11	49.2	35.662	1.7995e-267	1.03	0.93585
P29468	Poly(A) polymerase	PAP1	11	27.6	64.551	6.8769e-58	1.0297	1.0125
P33313	Hsp70/Hsp90 co-chaperone CNS1	CNS1	11	38.2	44.112	1.6135e-88	1.0275	0.98568
P32496	26S proteasome regulatory subunit RPN12	RPN12	11	46.7	31.919	5.0584e-220	1.0244	1.0244
Q12285	Ubiquitin-like protein MDY2	MDY2	11	77.8	23.732	0	1.0229	1.02
P52488	Ubiquitin-activating enzyme E1-like	UBA2	11	25.3	71.258	8.5127e-147	1.0222	1.0814
P23641	Mitochondrial phosphate carrier protein	MIR1	11	37.9	32.812	2.7744e-183	1.0184	1.1416
P09457	ATP synthase subunit 5, mitochondrial	ATP5	11	69.8	22.814	3.3584e-132	1.0179	1.029
P38323	Mitochondrial clpX-like chaperone MCX1	MCX1	11	26	57.945	2.6931e-97	1.0176	1.0554
P38999	Saccharopine dehydrogenase [NADP(+), L-glutamate-forming]	LYS9	11	42.2	48.917	3.0256e-119	1.0158	1.1006
Q04697	Glucose-signaling factor 2	GSF2	11	43.9	45.869	2.67e-103	1.014	1.0506
O13297	mRNA-capping enzyme subunit beta	CET1	11	33	61.849	1.3351e-165	1.0128	1.0073
P07283	Phosphomannomutase	SEC53	11	72	29.063	0	1.0128	0.99913
P10080	Single-stranded nucleic acid-binding protein	SBP1	11	69	32.989	0	1.0117	1.0407
P22023	Killer toxin-resistance protein 5	KRE5	11	9.6	156.48	2.5553e-42	1.0088	1.0298
P32602	Alpha-soluble NSF attachment protein	SEC17	11	58.2	32.802	1.9463e-284	1.0026	0.95537
Q99257	mRNA export factor MEX67	MEX67	11	27.7	67.351	1.5569e-174	0.99747	1.1052
A6ZXG9;P39517	ATP-dependent RNA helicase DHH1	DHH1	11	27.1	57.543	1.055e-275	0.99272	1.0748
P13298;P30402	Orotate phosphoribosyltransferase 1	URA5	11	71.2	24.664	0	0.99267	0.94975
P27614	Carboxypeptidase S	CPS1	11	22.7	64.596	3.285e-78	0.99218	1.0264
P38260	Hsp70 nucleotide exchange factor FES1	FES1	11	53.4	32.604	9.561e-109	0.98776	0.87763
P53847	Protein transport protein DSL1	DSL1	11	17.9	88.071	3.6862e-46	0.98625	1.1312
P14843	Phospho-2-dehydro-3-deoxyheptonate aldolase, phenylalanine-inhibited	ARO3	11	44.9	41.069	5.177e-213	0.98127	1.0266
P15424	ATP-dependent RNA helicase MSS116, mitochondrial	MSS116	11	22.3	76.268	1.6974e-67	0.97965	1.2163
P36018	GTP-binding protein YPT52	YPT52	11	66.7	26.132	2.1886e-289	0.97785	0.99554
C8ZAF8;P40498;A6ZVI6;B3LTT8;C7GKL8	U3 small nucleolar RNA-associated protein 25	UTP25	11	20.1	84.072	2.1757e-73	0.97745	1.0163
P40075	Vesicle-associated membrane protein-associated protein SCS2	SCS2	11	63.1	26.925	0	0.97693	0.97633
P39936	Eukaryotic initiation factor 4F subunit p130	TIF4632	11	18.2	103.9	2.8096e-175	0.97432	1.0514
P53598	Succinyl-CoA ligase [ADP-forming] subunit alpha, mitochondrial	LSC1	11	55.3	35.032	0	0.96562	1.0152
P53946	Actin-related protein 5	ARP5	11	23.3	87.559	2.9369e-140	0.96386	1.0665
P15646	rRNA 2-O-methyltransferase fibrillarin	NOP1	11	50.2	34.465	4.7101e-247	0.95979	1.089
P17505	Malate dehydrogenase, mitochondrial	MDH1	11	49.4	35.65	0	0.95511	0.96383
P05626	ATP synthase subunit 4, mitochondrial	ATP4	11	54.1	26.925	0	0.95458	1.1483
P14832	Peptidyl-prolyl cis-trans isomerase	CPR1	11	93.2	17.39	0	0.94707	0.9352
P36015	Synaptobrevin homolog YKT6	YKT6	11	58.5	22.707	3.4817e-115	0.9467	0.97178
Q06705	Phosphatidylinositol transfer protein CSR1	CSR1	11	47.1	47.462	1.5875e-192	0.94661	1.0082
P00447	Superoxide dismutase [Mn], mitochondrial	SOD2	11	66.5	25.774	3.811e-274	0.94025	0.9851
P38181	Nucleoporin NUP170	NUP170	11	11.2	169.47	1.0212e-48	0.93575	1.0786
P36516	54S ribosomal protein L3, mitochondrial	MRPL3	11	35.1	43.999	2.0602e-58	0.93197	1.0452
P11914	Mitochondrial-processing peptidase subunit alpha	MAS2	11	33.8	53.337	2.1496e-83	0.92097	1.2025
Q06505	Transcription factor SPN1	SPN1	11	48	46.082	1.1555e-126	0.91918	1.0252
P24521	Phosphomevalonate kinase	ERG8	11	37.5	50.454	3.1831e-189	0.90643	1.0232
P47117	Actin-related protein 3	ARP3	11	48.1	49.541	0	0.9022	0.99198
Q06833	Uncharacterized PH domain-containing protein YPR091C	YPR091C	11	20.4	87.323	7.4087e-271	0.90124	0.90572
Q12114	Chitin biosynthesis protein CHS5	CHS5	11	23.8	73.638	2.1676e-167	0.89226	1.0098
P33891	Protein transport protein TIP20	TIP20	11	22.4	81.165	6.0829e-86	0.8812	1.0355
Q06142	Importin subunit beta-1	KAP95	11	21.1	94.775	1.4978e-244	0.88067	1.0184
P38235	Uncharacterized protein YBR053C		11	51.4	40.295	4.597e-178	0.86423	1.0278
A6ZQ59;P38627	CTP synthase 2	URA8	11	27.2	64.496	7.0296e-77	0.85729	1.085
P07257	Cytochrome b-c1 complex subunit 2, mitochondrial	QCR2	11	45.7	40.478	0	0.85719	1.0884
P12754	Translation initiation factor eIF-2B subunit delta	GCD2	11	29.3	70.851	7.3976e-252	0.8398	1.0142
P38932	Vacuolar protein sorting-associated protein 45	VPS45	11	29.3	67.017	6.2589e-154	0.82487	1.1534
P06782	Carbon catabolite-derepressing protein kinase	SNF1	11	33.3	72.045	6.1228e-173	0.80539	1.0734
P16547	Mitochondrial outer membrane protein OM45	OM45	11	51.9	44.58	4.4632e-135	0.80457	1.0041
Q03148;P43545;P53824	Pyridoxine biosynthesis protein SNZ1	SNZ1	11	59.3	31.817	0	0.77412	2.2204
Q01454	DNA polymerase alpha-binding protein	CTF4	11	18.4	104.42	2.9655e-100	0.72555	1.0903
Q04336	Uncharacterized protein YMR196W		11	16.1	126.62	2.0588e-69	0.66261	1.0901
P38167	Protein ECM21	ECM21	11	14.3	123.61	1.1042e-50	0.65813	0.97791
A6ZPV9;C7GV42;C8ZBK1;P47077;B3LQ92	Nucleolar protein 9	NOP9	11	22.1	77.721	5.1578e-117	0.64801	0.98359
P06102	General negative regulator of transcription subunit 3	NOT3	11	19.7	94.402	3.6896e-102	0.63792	0.96576
P32451	Biotin synthase, mitochondrial	BIO2	11	49.6	41.884	4.0767e-270		10.257
P50277	Adenosylmethionine-8-amino-7-oxonooate aminotransferase	BIO3	11	28.3	53.708	2.5356e-64		9.9051
C8ZCJ2;P36123;B5VMH6	SIT4-associating protein SAP190	SAP190	11	16.7	117.12	2.0123e-64		1.1339
O13516	40S ribosomal protein S9-A	RPS9A	11	68.5	22.443	0		0.95313
Q12112	Transposon Ty1-NL1 Gag-Pol polyprotein;Capsid protein;Ty1 protease;Integrase;Reverse transcriptase/ribonuclease H	TY1B-NL1	11	9.7	199	0
P21147	Acyl-CoA desaturase 1	OLE1	10	29.4	58.402	4.5208e-171	1.5592	0.88025
Q00816	Resistance to glucose repression protein 1	REG1	10	16.6	112.61	4.7929e-107	1.4291	0.94548
P40055	U3 small nucleolar RNA-associated protein 7	UTP7	10	20.8	62.316	1.1388e-109	1.313	1.0614
P24583	Protein kinase C-like 1	PKC1	10	10.3	131.48	1.5308e-58	1.3034	1.0535
Q02354	U3 small nucleolar RNA-associated protein 6	UTP6	10	24.1	52.418	2.0698e-58	1.2768	1.0283
P32621	Guanosine-diphosphatase	GDA1	10	38.6	56.821	2.3084e-141	1.2712	1.001
P38333	Essential nuclear protein 1	ENP1	10	39.1	55.136	4.6715e-212	1.2355	1.0806
P14922	General transcriptional corepressor CYC8	CYC8	10	18.4	107.2	1.3448e-266	1.1963	1.0825
Q04409	Putative glucokinase-2	EMI2	10	23.4	55.92	1.051e-35	1.1958	0.93126
P33202	Ubiquitin fusion degradation protein 4	UFD4	10	7.2	167.84	2.1651e-45	1.1889	1.0655
P37304	Protein PAM1	PAM1	10	18.7	92.871	5.2648e-105	1.1301	1.0245
Q06839	PX domain-containing protein YPR097W	YPR097W	10	10.1	123.08	2.4619e-49	1.1083	0.90874
P38137	Peroxisomal-coenzyme A synthetase	PCS60	10	24.5	60.488	2.3039e-49	1.1048	0.86335
Q02486	ARS-binding factor 2, mitochondrial	ABF2	10	59.6	21.561	5.1329e-157	1.0976	0.99351
P47061	Vacuolar protein sorting-associated protein 53	VPS53	10	16.8	95.448	3.5313e-51	1.09	1.0738
P47120	Deoxyhypusine hydroxylase	LIA1	10	58.8	36.164	0	1.0899	0.92311
Q12452	3-keto-steroid reductase	ERG27	10	37.2	39.724	3.6434e-94	1.0871	1.1133
P54780	60S ribosomal protein L15-B	RPL15B	10	50	24.422	4.4584e-279	1.0748	1.1266
P41805	60S ribosomal protein L10	RPL10	10	51.6	25.361	0	1.0744	1.0556
Q12387	N-terminal acetyltransferase B complex subunit MDM20	MDM20	10	14.9	92.808	4.2527e-82	1.074	1.0095
A6ZRZ6;P39013	Actin cytoskeleton-regulatory complex protein END3	END3	10	39.8	40.323	1.086e-129	1.0737	0.99785
P38754	60S ribosomal protein L14-B	RPL14B	10	84.1	15.153	6.2147e-118	1.0734
P40212	60S ribosomal protein L13-B	RPL13B	10	79.9	22.525	1.3378e-276	1.0732	1.0074
P38061	60S ribosomal protein L32	RPL32	10	68.5	14.771	2.0283e-241	1.0665	1.0305
P36105	60S ribosomal protein L14-A	RPL14A	10	84.1	15.167	6.0914e-120	1.0654	1.0417
P53741	UBP3-associated protein BRE5	BRE5	10	26	57.673	1.3993e-120	1.0637	1.0421
P10664	60S ribosomal protein L4-A	RPL4A	10	51.9	39.092	0	1.0529	1.0479
Q06338	Protein BCP1	BCP1	10	40.3	32.661	1.0926e-190	1.0438	1.0852
P49626	60S ribosomal protein L4-B	RPL4B	10	51.9	39.062	0	1.0402	1.0343
P35197	ADP-ribosylation factor GTPase-activating protein GCS1	GCS1	10	45.2	39.296	8.8961e-130	1.0385	0.95586
C7GLH8;Q08421;A6ZNQ5;B3LJA2;B5VRU9;C8ZI12	Enhancer of translation termination 1	ETT1	10	28.6	47.351	1.758e-292	1.0368	0.9174
P38555	GTP-binding protein YPT31/YPT8	YPT31	10	78	24.469	0	1.0365	1.0016
Q05515	Survival factor 1	SVF1	10	35.3	54.367	0	1.0352	1.0571
P23337	Glycogen [starch] synthase isoform 1	GSY1	10	18.1	80.509	5.2418e-112	1.0342	1.1642
Q04636	FACT complex subunit POB3	POB3	10	27.7	62.993	2.2064e-261	1.0341	1.0975
P04456	60S ribosomal protein L25	RPL25	10	65.5	15.757	0	1.0339	1.0405
Q02908	Elongator complex protein 3	ELP3	10	28.7	63.656	3.9969e-101	1.0324	1.0529
P33322	H/ACA ribonucleoprotein complex subunit 4	CBF5	10	37.1	54.704	0	1.0318	1.0472
A6ZTA3;P38883	Pre-rRNA-processing protein RIX1	RIX1	10	17.8	86.796	5.1489e-182	1.0289	0.94607
P31373	Cystathionine gamma-lyase	CYS3	10	47.7	42.542	0	1.028	1.0415
P0CX53;P0CX54	60S ribosomal protein L12-A;60S ribosomal protein L12-B	RPL12A;RPL12B	10	81.2	17.822	0	1.0279	0.99907
Q02326	60S ribosomal protein L6-A	RPL6A	10	54	19.961	3.6993e-293	1.0272	1.05
P05750	40S ribosomal protein S3	RPS3	10	76.2	26.502	0	1.026	0.96931
P26321	60S ribosomal protein L5	RPL5	10	45.8	33.714	0	1.0204	1.0599
Q04869	Uncharacterized protein YMR315W		10	50.7	38.215	6.4013e-254	1.019	0.97816
Q12447	Polyamine N-acetyltransferase 1	PAA1	10	68.1	21.947	0	1.0158	0.96054
P38071	Enoyl-[acyl-carrier protein] reductase [NADPH, B-specific], mitochondrial	ETR1	10	49.2	42.066	1.6162e-176	1.0156	1.0361
P46971	Dolichyl-phosphate-mannose--protein mannosyltransferase 4	PMT4	10	15.9	87.965	1.4763e-197	1.0136	0.96731
P19454	Casein kinase II subunit alpha	CKA2	10	39.2	39.403	5.6267e-158	1.0111	1.0201
P21269;P21269-2	CCA tRNA nucleotidyltransferase, mitochondrial	CCA1	10	28.4	62.484	6.3873e-45	1.0086	1.0439
P25443	40S ribosomal protein S2	RPS2	10	74.8	27.449	0	1.0045	1.1048
Q12125	Golgi to ER traffic protein 4	GET4	10	49	36.28	1.1352e-293	1.0019	1.0161
P38217	Importin subunit beta-2	KAP104	10	14.5	103.68	1.0321e-171	1.0018	1.0266
P36013	NAD-dependent malic enzyme, mitochondrial	MAE1	10	26.2	74.375	0	1.0006	0.96901
P23639	Proteasome component Y7	PRE8	10	54.8	27.162	1.9152e-243	1.0001	0.99399
P38013	Peroxiredoxin type-2	AHP1	10	70.5	19.114	0	0.9999	0.99394
P21243	Proteasome component C7-alpha	SCL1	10	60.3	28.001	0	0.99367	1.012
P08679	Citrate synthase, peroxisomal	CIT2	10	32.2	51.413	1.6272e-74	0.99365	2.1153
P32563	V-type proton ATPase subunit a, vacuolar isoform	VPH1	10	16.8	95.528	0	0.99336	1.0403
P22936	DNA-(apurinic or apyrimidinic site) lyase 1	APN1	10	31.9	41.439	1.9684e-57	0.99168	1.1239
P53183	Putative uncharacterized oxidoreductase YGL039W	YGL039W	10	42	38.259	5.5905e-179	0.99071	0.95726
P41895	Transcription initiation factor IIF subunit alpha	TFG1	10	19.5	82.193	5.5213e-101	0.98947	1.0553
P41819	Dimethyladenosine transferase	DIM1	10	40.3	35.95	4.3757e-126	0.98096	1.0508
P14747	Serine/threonine-protein phosphatase 2B catalytic subunit A2	CMP2	10	26.5	68.527	1.1542e-111	0.97843	1.0153
Q12028	AP-1 complex subunit gamma-1	APL4	10	12.7	93.623	3.7869e-85	0.9774	1.0696
P33309	Protein DOM34	DOM34	10	33.2	44.057	5.5324e-135	0.97639	1.0168
Q12314	Uncharacterized protein YOR021C		10	64.3	24.743	9.6396e-147	0.975	0.94463
P53723	UPF0674 endoplasmic reticulum membrane protein YNR021W		10	31.9	47.093	2.5213e-181	0.97424	1.0171
P15454	Guanylate kinase	GUK1	10	85	20.637	3.7488e-263	0.96698	0.90453
A6ZX64;P32349	DNA-directed RNA polymerase III subunit RPC3	RPC82	10	23.5	73.986	4.5774e-71	0.96642	1.0713
P42940	Probable electron transfer flavoprotein subunit beta	CIR1	10	44.8	28.758	2.1413e-120	0.96505	1.0043
P38077	ATP synthase subunit gamma, mitochondrial	ATP3	10	36.7	34.35	6.097e-121	0.96498	1.0397
P27514	Low-affinity phosphate transporter PHO91	PHO91	10	18.7	99.489	1.2191e-51	0.96436	1.0127
P53549	26S protease subunit RPT4	RPT4	10	34.1	49.408	2.82e-103	0.96366	1.0815
P32566	Cell wall assembly regulator SMI1	SMI1	10	36.6	57.079	7.9903e-286	0.96183	0.94781
P38063	Ribose-phosphate pyrophosphokinase 4	PRS4	10	34	35.72	7.4316e-112	0.96125	1.0255
P22517	Calcium/calmodulin-dependent protein kinase II	CMK2	10	30	50.447	2.2328e-112	0.9598	1.0033
P39714	Diacetyl reductase [(R)-acetoin forming]	BDH1	10	34.8	41.582	4.5092e-115	0.95769	0.91461
Q08412	Ubiquitin-binding protein CUE5	CUE5	10	32.6	46.869	2.1949e-59	0.95751	1.016
Q01939	26S protease regulatory subunit 8 homolog	RPT6	10	30.4	45.271	1.7923e-203	0.94628	1.0939
P32867	Protein SSO1	SSO1	10	67.2	33.106	4.1713e-298	0.93986	1.0193
P32179	3(2),5-bisphosphate nucleotidase	MET22	10	37.5	39.149	1.5574e-302	0.93867	1.0606
P43621	Coatomer subunit delta	RET2	10	28.4	60.627	3.8597e-168	0.93807	1.0402
P39940	E3 ubiquitin-protein ligase RSP5	RSP5	10	20.4	91.815	6.7874e-157	0.9373	1.0177
P12683	3-hydroxy-3-methylglutaryl-coenzyme A reductase 1	HMG1	10	14.4	115.62	1.1746e-133	0.9371	1.1101
Q12271	Polyphosphatidylinositol phosphatase INP53;SAC1-like phosphoinositide phosphatase;Phosphatidylinositol 4,5-bisphosphate 5-phosphatase	INP53	10	14.9	124.58	6.6379e-190	0.93639	1.0625
P40564	DnaJ-like protein 1	DJP1	10	34.7	48.574	7.7974e-129	0.92138	0.96645
P15873	Proliferating cell nuclear antigen	POL30	10	50.8	28.916	3.9875e-156	0.92029	1.0396
P38225	Very long-chain fatty acid transport protein	FAT1	10	22.6	77.14	8.7527e-95	0.91766	1.0554
P32860	NifU-like protein, mitochondrial	NFU1	10	53.9	29.174	6.0518e-208	0.90162	0.97278
P47122	GTPase NPA3	NPA3	10	37.4	43.194	5.0781e-63	0.89981	0.99071
Q12136	Something about silencing protein 10	SAS10	10	29.8	70.259	1.9699e-159	0.8944	1.0668
P01120	Ras-like protein 2	RAS2	10	55.6	34.705	0	0.89012	1.1134
P41832	Protein BNI1	BNI1	10	8.8	219.67	1.8169e-27	0.88996	1.0573
P53295	Ribosome-interacting GTPase 2	RBG2	10	39.4	41.006	3.4524e-191	0.8871	1.0316
Q05567	Sphingosine-1-phosphate lyase	DPL1	10	32.4	65.565	7.4317e-206	0.87566	1.0041
P32643;A6ZRD1	Trans-aconitate 3-methyltransferase	TMT1	10	45.2	34.768	1.4989e-79	0.8704	1.2579
P38988	Mitochondrial GTP/GDP carrier protein 1	GGC1	10	43.7	33.215	2.601e-88	0.85946	1.3645
Q12449	Hsp90 co-chaperone AHA1	AHA1	10	47.4	39.435	0	0.85248	1.0077
P38230	Probable quinone oxidoreductase	ZTA1	10	39.8	37.018	9.4243e-129	0.83792	1.3255
Q03921	Protein dopey	DOP1	10	8.2	194.69	8.2763e-35	0.83281	1.0034
P14772	Bile pigment transporter 1	BPT1	10	8.5	176.87	7.9097e-43	0.83273	1.1236
P31384	Glucose-repressible alcohol dehydrogenase transcriptional effector	CCR4	10	15.2	94.669	7.2172e-41	0.79414	0.99929
Q12329	Heat shock protein 42	HSP42	10	26.1	42.816	4.2561e-125	0.78927	1.0318
Q06078	U3 small nucleolar RNA-associated protein 21	UTP21	10	16.7	104.79	9.3711e-109	0.78419	1.0271
P39526	AP-1 accessory protein LAA1	LAA1	10	7	229.9	2.7987e-25	0.75737	1.0501
A6ZS33;Q10740	Leukotriene A-4 hydrolase homolog	SCY_4744;LAP2	10	23.4	77.352	4.5664e-197	0.7496	1.0928
P47057	Sorting nexin-4	SNX4	10	35.7	49.002	4.6105e-71	0.61695	0.9527
Q12344	GTPase-activating protein GYP5	GYP5	10	18	101.8	3.968e-82	0.60777	0.99588
P38129	Transcription initiation factor TFIID subunit 5	TAF5	10	20.9	88.967	5.8809e-59		1.0858
P27466	Calcium/calmodulin-dependent protein kinase I	CMK1	10	33	50.296	1.877e-58		1.0568
P32639	Pre-mRNA-splicing helicase BRR2	BRR2	10	7.5	246.18	2.3768e-31		1.0521
P89102	Exocyst complex component SEC5	SEC5	10	13	112.12	6.2036e-37		1.0475
P53326	Uncharacterized protein YGR266W	YGR266W	10	18	81.19	2.5001e-69		1.0353
P40368	Nucleoporin NUP82	NUP82	10	17.4	82.084	1.0228e-35		1.0016
P47104	Regulator of V-ATPase in vacuolar membrane protein 1	RAV1	10	14.5	154.93	7.4775e-49		0.98809
Q03735	RNA-binding protein NAB6	NAB6	9	11.6	126.14	6.8807e-44	1.8124	1.0661
Q07807	mRNA-binding protein PUF3	PUF3	9	15.6	98.067	6.8293e-72	1.3941	0.94687
P28625;B3LM39;B5VPS4;C7GQ91;C8ZF09;E7KGT3;E7LYS5;E7NLM5;E7QJD3;A6ZML0	Protein YIM1	YIM1	9	29.6	41.637	5.8763e-79	1.2692	1.1189
P47006	DNA-directed RNA polymerase I subunit RPA34	RPA34	9	49.8	26.875	1.871e-116	1.1587	1.1158
Q06146	Uncharacterized protein YLR257W	YLR257W	9	55.8	35.998	0	1.1538	0.8319
A6ZNU5;Q12189	Ribose-5-phosphate isomerase	RKI1	9	50.8	28.258	4.9186e-114	1.1489	1.0653
P28789	Porphobilinogen deaminase	HEM3	9	37.6	36.674	2.8086e-90	1.144	0.91455
Q05931	Heat shock protein SSQ1, mitochondrial	SSQ1	9	23.1	72.364	4.705e-63	1.1393	1.0994
P07280	40S ribosomal protein S19-A	RPS19A	9	88.9	15.917	0	1.1248	0.934
P47160	Epsin-3	ENT3	9	25.7	45.091	3.3976e-240	1.1236	0.99301
Q08162	Exosome complex exonuclease DIS3	DIS3	9	13.5	113.71	2.9379e-114	1.12	1.0513
Q12514	General negative regulator of transcription subunit 5	NOT5	9	26.6	65.854	2.4329e-143	1.1138	0.96892
P0CX84;P0CX85	60S ribosomal protein L35-A;60S ribosomal protein L35-B	RPL35A;RPL35B	9	64.2	13.909	3.8213e-201	1.1028	1.0396
P38295	Medium-chain fatty acid ethyl ester synthase/esterase 2	EHT1	9	38.6	51.255	1.5629e-101	1.0931	0.98968
P43638	MAP-homologous protein 1	MHP1	9	9.9	155.21	3.73e-71	1.0917	0.91388
P33201	mRNA turnover protein 4	MRT4	9	52.1	27.058	7.1347e-202	1.083	1.0349
P47103	Peptidyl-prolyl cis-trans isomerase CYP7	CPR7	9	34.4	45.133	5.5906e-88	1.0806	1.0304
P34167	Eukaryotic translation initiation factor 4B	TIF3	9	32.3	48.521	0	1.0805	0.92718
Q12690	60S ribosomal protein L13-A	RPL13A	9	73.4	22.554	3.499e-271	1.0801	0.98548
Q08822	Probable electron transfer flavoprotein-ubiquinone oxidoreductase, mitochondrial	CIR2	9	21.7	69.633	5.8669e-85	1.0744	1.0083
A6ZPA9;Q12024	Ribosome biogenesis protein YTM1	YTM1	9	36.5	51.358	6.9635e-290	1.0698	1.066
Q06132	Suppressor of glycerol defect protein 1	SGD1	9	17	102.85	1.2416e-36	1.0688	1.1921
P52918	Protein MSN5	MSN5	9	8.9	142.12	2.1922e-29	1.0648	1.0981
P27801	Vacuolar membrane protein PEP3	PEP3	9	14.1	107.4	1.3454e-56	1.0606	1.1654
P07281	40S ribosomal protein S19-B	RPS19B	9	88.9	15.891	0	1.0567	0.98429
Q92331	Vacuolar protein sorting-associated protein 5	VPS5	9	20.1	76.483	4.8218e-86	1.0556	0.99733
P38074	HNRNP arginine N-methyltransferase	HMT1	9	42	39.786	5.0444e-90	1.055	0.99804
Q99383	Nuclear polyadenylated RNA-binding protein 4	HRP1	9	29.6	59.649	5.3017e-159	1.0473	0.94373
P33775	Dolichyl-phosphate-mannose--protein mannosyltransferase 1	PMT1	9	13.3	92.674	2.9039e-219	1.0447	0.95597
P38795	Glutamine-dependent NAD(+) synthetase	QNS1	9	18.8	80.685	1.459e-115	1.0438	1.0374
A6ZRN4;P40161	Histone chaperone RTT106	RTT106	9	30.3	51.562	1.738e-84	1.0433	1.153
P40302	Proteasome component PRE5	PRE5	9	71.8	25.604	1.6713e-209	1.0421	0.96999
P38861	60S ribosomal export protein NMD3	NMD3	9	21.4	59.095	5.1233e-289	1.0413	1.0848
P0CX39;P0CX40	40S ribosomal protein S8-A;40S ribosomal protein S8-B	RPS8A;RPS8B	9	56	22.489	0	1.0401	1.0619
P0CX49;P0CX50	60S ribosomal protein L18-A;60S ribosomal protein L18-B	RPL18A;RPL18B	9	61.8	20.563	0	1.0381	1.1839
P04449	60S ribosomal protein L24-A	RPL24A	9	45.2	17.613	3.0498e-181	1.0362	1.0225
P32264	Glutamate 5-kinase	PRO1	9	36	47.162	1.3038e-162	1.0356	0.95895
P38689	Ribose-phosphate pyrophosphokinase 3	PRS3	9	43.8	35.123	4.682e-212	1.0336	1.0341
Q12672	60S ribosomal protein L21-B	RPL21B	9	66.2	18.274	8.0919e-219	1.033	1.0664
P32855	Exocyst complex component SEC8	SEC8	9	15.1	122.22	3.899e-40	1.033	0.9705
P39966	Protein phosphatase 2C homolog 2	PTC2	9	34.7	50.388	3.7931e-227	1.0319	0.98802
P43588	26S proteasome regulatory subunit RPN11	RPN11	9	44.1	34.398	0	1.0317	1.0512
P32263	Pyrroline-5-carboxylate reductase	PRO3	9	55.2	30.131	0	1.0311	0.99366
P40961	Prohibitin-1	PHB1	9	60.3	31.427	2.9208e-182	1.0308	1.115
P48589	40S ribosomal protein S12	RPS12	9	95.8	15.471	0	1.0301	0.95917
P38523	GrpE protein homolog, mitochondrial	MGE1	9	56.1	26.066	1.2546e-217	1.0271	0.95345
P50109	Protein PSP2	PSP2	9	18.9	65.583	7.7851e-110	1.025	1.0221
P20049	Prephenate dehydrogenase [NADP(+)]	TYR1	9	28.5	50.923	2.9895e-46	1.0224	1.0449
P0CX31;P0CX32	40S ribosomal protein S24-A;40S ribosomal protein S24-B	RPS24A;RPS24B	9	71.1	15.329	0	1.0219	1.0134
P0CX47;P0CX48	40S ribosomal protein S11-A;40S ribosomal protein S11-B	RPS11A;RPS11B	9	63.5	17.749	2.0422e-214	1.0217	1.1162
A6ZT99;P38879	Nascent polypeptide-associated complex subunit alpha	EGD2	9	86.2	18.709	0	1.0158	0.95926
P33298	26S protease regulatory subunit 6B homolog	RPT3	9	46.3	47.893	2.0836e-199	1.0123	1.0873
Q01159	mRNA-capping enzyme subunit alpha	CEG1	9	26.4	52.764	1.9151e-62	1.0121	1.0655
P53043	Serine/threonine-protein phosphatase T	PPT1	9	19.5	57.994	1.8763e-49	1.0113	0.96972
P41920	Ran-specific GTPase-activating protein 1	YRB1	9	41.3	22.953	0	1.0111	0.95425
P33332	Exocyst complex component SEC3	SEC3	9	9.2	154.69	8.1603e-30	1.0106	1.2014
P11353	Coproporphyrinogen-III oxidase	HEM13	9	44.8	37.711	1.2767e-90	1.0106	0.95833
P38254	Probable tubulin--tyrosine ligase PBY1	PBY1	9	14.7	86.352	3.1687e-81	1.0076	0.94891
P0CX41;P0CX42	60S ribosomal protein L23-A;60S ribosomal protein L23-B	RPL23A;RPL23B	9	51.1	14.473	6.6764e-113	1.0058	1.0741
P38793	tRNA (guanine(37)-N1)-methyltransferase	TRM5	9	27.3	56.514	1.9501e-147	1.0035	1.082
Q02753	60S ribosomal protein L21-A	RPL21A	9	66.2	18.242	1.9163e-213	1.0027	1.0521
P22276	DNA-directed RNA polymerase III subunit RPC2	RET1	9	12.2	129.46	9.5319e-93	1.0017	1.0116
P47119	Inosine triphosphate pyrophosphatase	HAM1	9	72.6	22.093	3.3728e-294	0.99903	0.9564
P23301	Eukaryotic translation initiation factor 5A-1	HYP2	9	84.7	17.114	0	0.99837	1.0044
P21734	Ubiquitin-conjugating enzyme E2 1	UBC1	9	80.5	24.178	3.8814e-274	0.99589	0.94127
Q04175	Importin beta SMX1	SXM1	9	13.2	108.4	3.5177e-105	0.9958	1.1026
A7A1I2;B3RHI0;C7GVT8;C8ZDR4;E7NKW8;E7Q714;Q05905;E7QIA1;E7KS00;E7KFU6;E7LXU7	Protein HRI1	HRI1	9	47.5	27.528	0	0.99364	0.96786
P48563	Protein MON2	MON2	9	7.3	186.83	2.7807e-37	0.9925	1.2363
P09938	Ribonucleoside-diphosphate reductase small chain 1	RNR2	9	27.8	46.147	0	0.99133	0.94923
P32769	Elongation factor 1 alpha-like protein	HBS1	9	22.6	68.729	5.6091e-114	0.98796	1.0981
Q06336	ADP-ribosylation factor-binding protein GGA1	GGA1	9	24.6	62.319	4.9893e-115	0.98781	0.97638
P38244;A6ZL18;B5VE39;D3UEH0;C7GQI9;B3LN75	Probable zinc metalloprotease YBR074W;Probable zinc metalloprotease SCY_0288;Probable zinc metalloprotease AWRI1631_21620;Probable zinc metalloprotease EC1118_1B15_2135g;Probable zinc metalloprotease C1Q_02588;Probable zinc metalloprotease SCRG_02892	SCY_0288;AWRI1631_21620;EC1118_1B15_2135g;C1Q_02588;SCRG_02892	9	16.1	111.03	9.2316e-50	0.98749	0.98812
Q08924	Regulator of Ty1 transposition protein 10	RTT10	9	14.1	114.46	2.2831e-49	0.98733	1.0136
Q05775	Eukaryotic translation initiation factor 3 subunit J	HCR1	9	42.3	29.564	0	0.98433	0.86064
P53834	Hsp90 co-chaperone HCH1	HCH1	9	78.4	17.246	5.972e-247	0.98167	0.94156
P32473	Pyruvate dehydrogenase E1 component subunit beta, mitochondrial	PDB1	9	53.8	40.053	4.2053e-129	0.98129	1.123
P40483	Putative zinc metalloproteinase YIL108W	YIL108W	9	19	77.413	4.3498e-178	0.98082	0.87163
P23638	Proteasome component Y13	PRE9	9	54.3	28.714	0	0.98048	0.98598
Q03497	Serine/threonine-protein kinase STE20	STE20	9	14.3	102.36	1.8502e-58	0.97963	1.1323
P0CX55;P0CX56	40S ribosomal protein S18-A;40S ribosomal protein S18-B	RPS18A;RPS18B	9	79.5	17.037	0	0.9783	1.1948
P33767	Dolichyl-diphosphooligosaccharide--protein glycosyltransferase subunit WBP1	WBP1	9	31.2	49.391	3.6883e-269	0.97665	1.0032
P23644	Mitochondrial import receptor subunit TOM40	TOM40	9	44.4	42.038	7.1068e-231	0.97544	1.0081
P24000	60S ribosomal protein L24-B	RPL24B	9	45.2	17.547	2.5181e-181	0.97526	1.0617
P38623	Serine/threonine-protein kinase RCK2	RCK2	9	14.1	68.061	6.5215e-102	0.97258	1.0562
Q04491	Protein transport protein SEC13	SEC13	9	57.2	33.043	3.9832e-183	0.97024	1.0747
Q05584	Hydroxyacylglutathione hydrolase, cytoplasmic isozyme	GLO2	9	47.8	31.326	0	0.96977	0.95935
Q08723	26S proteasome regulatory subunit RPN8	RPN8	9	29.6	38.312	2.711e-196	0.96469	1.0084
P38131	Probable mannosyltransferase KTR4	KTR4	9	33	54.555	1.9493e-119	0.95873	0.95387
P40563;C8ZAQ2;B3LTK6;C7GJG9;A6ZVS1	Altered inheritance of mitochondria protein 21	AIM21	9	22.5	74.762	3.1086e-112	0.95147	1.0056
Q12746	Plasma membrane-associated coenzyme Q6 reductase PGA3	PGA3	9	43.9	35.287	4.469e-178	0.95103	0.99541
Q03102	Uncharacterized membrane protein YML131W		9	32.1	39.976	1.8836e-47	0.94551	1.1672
P09435	Heat shock protein SSA3	SSA3	9	17.6	70.546	7.7494e-36	0.94547
P39968	Vacuolar protein 8	VAC8	9	18.9	63.207	0	0.94514	1.0548
P53731	Actin-related protein 2/3 complex subunit 2	ARC35	9	48.2	39.566	1.4924e-221	0.94419	1.0462
P07267	Saccharopepsin	PEP4	9	39.5	44.498	0	0.93751	0.9889
P40348	Replication factor C subunit 2	RFC2	9	41.4	39.741	2.5696e-130	0.93129	1.0103
O14467	Multiprotein-bridging factor 1	MBF1	9	62.3	16.403	0	0.93093	1.0015
P53276	U3 small nucleolar RNA-associated protein 8	UTP8	9	19.1	80.19	1.1499e-153	0.92502	1.0202
P53953	SED5-binding protein 2	SFB2	9	14.7	98.942	9.4976e-87	0.9216	1.1035
Q08446	Protein SGT1	SGT1	9	34.2	44.859	2.5e-115	0.91933	0.99032
P18899	Stress protein DDR48	DDR48	9	49.8	46.233	1.3065e-224	0.91576	0.8757
P38075	Pyridoxamine 5-phosphate oxidase	PDX3	9	67.5	26.908	0	0.91518	0.99877
P35729	Nucleoporin NUP120	NUP120	9	12.4	120.45	1.2157e-86	0.91416	1.0882
P33334	Pre-mRNA-splicing factor 8	PRP8	9	3.7	279.5	3.6837e-16	0.91397	0.93827
P32891	D-lactate dehydrogenase [cytochrome] 1, mitochondrial	DLD1	9	20.3	65.292	5.563e-72	0.90832	1.1699
P05150	Ornithine carbamoyltransferase	ARG3	9	39.9	37.845	0	0.89811	1.5786
P37370	Verprolin	VRP1	9	23.1	82.593	1.5851e-35	0.89787	0.96086
P43590	Uncharacterized peptidase YFR006W	YFR006W	9	25.6	61.753	2.2232e-148	0.89578	1.105
P32347	Uroporphyrinogen decarboxylase	HEM12	9	30.7	41.349	1.386e-62	0.88923	0.92278
Q03088	Styryl dye vacuolar localization protein 3	SVL3	9	14.8	92.143	0	0.88504	1.0669
P00498	ATP phosphoribosyltransferase	HIS1	9	33.7	32.266	4.2868e-140	0.8819	1.0206
P47176	Branched-chain-amino-acid aminotransferase, cytosolic	BAT2	9	45.7	41.624	1.2759e-265	0.8762	1.9823
Q02046	Methylenetetrahydrofolate dehydrogenase [NAD(+)]	MTD1	9	39.4	36.239	2.5332e-299	0.87009	1.0029
P05374;B3LI73;B5VJA0;C7GQ65;C8Z951	Phosphatidylethanolamine N-methyltransferase	CHO2	9	15.8	101.2	3.8745e-119	0.85958	0.99435
Q12518	Epsin-1	ENT1	9	36.1	52.351	5.5179e-253	0.84712	0.96881
P08539	Guanine nucleotide-binding protein alpha-1 subunit	GPA1	9	24.2	54.075	4.2115e-124	0.84497	1.0791
P53265	Uncharacterized protein YGR111W		9	31	46.667	3.5503e-179	0.81229	0.98163
Q99312	IMP-specific 5-nucleotidase 1	ISN1	9	28.9	51.329	5.4803e-68	0.81189	1.074
P23180	Probable oxidoreductase AIM17	AIM17	9	25.4	53.134	5.6033e-90	0.78779	1.4881
P40469	DNA repair/transcription protein MET18/MMS19	MET18	9	12.7	117.88	3.0594e-63	0.76628	1.0006
P50107	Lactoylglutathione lyase	GLO1	9	37.4	37.208	1.043e-122	0.72863	0.95659
Q06708;P28737	Vacuole morphology and inheritance protein 14	VAC14	9	16	99.771	3.3474e-61	0.61055	1.0278
P38065	AP-2 complex subunit alpha	APL3	9	13.9	115.01	6.1291e-28	0.033408	1.0268
P32191	Glycerol-3-phosphate dehydrogenase, mitochondrial	GUT2	9	20.6	72.388	3.2178e-55		1.2892
P11972	Protein SST2	SST2	9	16.2	79.715	4.3157e-29		1.2049
P38789;Q12153	Ribosome biogenesis protein SSF1;Ribosome biogenesis protein SSF2	SSF1;SSF2	9	28.7	51.763	2.9809e-66		1.162
P53734;A6ZSB3	ATP-dependent RNA helicase DBP6	DBP6	9	21.6	70.361	7.046e-41		1.143
Q06639	Chromatin structure-remodeling complex protein RSC3	RSC3	9	10.3	101.72	2.3648e-45		1.0924
A6ZUG8	Phosphatidylethanolamine N-methyltransferase	CHO2	9	16.8	101.23	2.0082e-110		1.0912
P53115;A6ZU34	Putative DNA helicase INO80	INO80	9	10.1	171.45	2.4421e-25		1.0825
P35177	Transcriptional activator SPT7	SPT7	9	10.1	152.62	6.031e-32		1.0583
Q01163	37S ribosomal protein S23, mitochondrial	RSM23	9	29.6	50.866	5.7862e-125		1.0575
Q07979	Chromatin structure-remodeling complex protein RSC58	RSC58	9	25.7	57.794	6.1835e-47		1.0463
Q05040	Factor arrest protein 8	FAR8	9	21	59.3	2.4661e-60		1.046
P32604	Fructose-2,6-bisphosphatase	FBP26	9	24.1	52.594	1.1362e-46		1.0386
P53258	GTPase-activating protein GYP2	MDR1	9	12.9	109.26	1.8562e-42		1.0232
Q12451	Oxysterol-binding protein homolog 2	OSH2	9	11	145.79	3.6247e-25		1.0225
P53067	Importin subunit beta-5	KAP114	9	12.8	113.92	2.1665e-19		0.94503
P21375	Osmotic growth protein 1	OSM1	9	25.7	55.064	2.8049e-32		0.91456
P54114	Aldehyde dehydrogenase [NAD(P)+] 2	ALD3	9	23.3	55.385	2.2221e-97		0.48139
P53978	Elongation factor 3B	HEF3	9	12.9	115.87	5.7988e-242
P40340	Tat-binding homolog 7	YTA7	8	7.1	157.41	3.2248e-31	2.0784	0.72979
Q02959	Histone deacetylase HOS3	HOS3	8	23.2	79.199	5.9148e-36	2.0147	1.0445
P53128	Methylenetetrahydrofolate reductase 2	MET13	8	19.2	68.559	2.8243e-76	1.6313	1.1514
P32791	Ferric/cupric reductase transmembrane component 1	FRE1	8	12.1	78.853	7.5287e-31	1.5955	0.86892
P48234	Ribosome biogenesis protein ENP2	ENP2	8	19.8	81.733	1.0115e-65	1.3882	0.98947
P53893	Ribosome assembly protein 1	RIA1	8	12.9	124.46	8.0604e-57	1.2388	0.93661
P39107	Man polymerase complexes subunit MNN9	MNN9	8	28.6	45.954	1.0167e-145	1.2309	0.96241
P22224	Exocyst complex component SEC15	SEC15	8	13.5	105.06	2.4647e-33	1.2133	1.0174
Q06506	Ribosomal RNA-processing protein 9	RRP9	8	21.8	65.053	3.133e-57	1.2087	1.0834
Q03124	Chromatin structure-remodeling complex subunit RSC9	RSC9	8	18.4	65.217	5.6133e-73	1.1801	1.14
P40008	Protein FMP52, mitochondrial	FMP52	8	50.2	25.086	5.5658e-127	1.169	1.0303
Q06697	Cell division control protein 73	CDC73	8	30.5	44.456	1.6925e-33	1.1686	0.97064
P21538	DNA-binding protein REB1	REB1	8	17	91.873	3.5369e-132	1.1389	0.98557
P11938	DNA-binding protein RAP1	RAP1	8	15.4	92.412	2.3425e-82	1.1322	0.95409
P53221	60S ribosomal protein L26-B	RPL26B	8	68.5	14.235	1.3517e-189	1.1237	0.99922
P22146	1,3-beta-glucanosyltransferase GAS1	GAS1	8	22.7	59.582	0	1.1135	0.99205
P43555	Protein EMP47	EMP47	8	31.9	50.33	1.453e-126	1.1126	1.0312
P25567	RNA-binding protein SRO9	SRO9	8	28.8	48.059	5.8219e-106	1.1086	0.91609
P0C2H9	60S ribosomal protein L31-B	RPL31B	8	74.3	12.967	0	1.0868	1.0762
P40579	Uncharacterized oxidoreductase YIR035C	YIR035C	8	53.1	27.48	1.7479e-165	1.0855	0.83589
P53890	Bud neck protein 5	BNI5	8	29.2	49.694	2.0911e-110	1.0752	1.1412
Q12464	RuvB-like protein 2	RVB2	8	22.5	51.611	2.7567e-113	1.0677	1.0435
P12688	Serine/threonine-protein kinase YPK1	YPK1	8	19	76.479	6.3213e-110	1.0658	1.1186
P20433	DNA-directed RNA polymerase II subunit RPB4	RPB4	8	70.1	25.414	5.9532e-162	1.0631	1.485
Q04322	Probable GTPase-activating protein GYL1	GYL1	8	15.7	82.13	4.1977e-92	1.0592	0.99592
P26783	40S ribosomal protein S5	RPS5	8	48.4	25.038	0	1.0575	1.012
P07273	Transcription elongation factor S-II	DST1	8	26.2	34.843	2.4066e-85	1.0571	1.1684
P05743	60S ribosomal protein L26-A	RPL26A	8	68.5	14.234	1.8794e-197	1.0549	1.0087
P46681	D-lactate dehydrogenase [cytochrome] 2, mitochondrial	DLD2	8	18.1	59.268	2.0433e-210	1.0487	1.0607
P09950	5-aminolevulinate synthase, mitochondrial	HEM1	8	21	59.362	7.1903e-186	1.0483	1.1045
P0C2H8	60S ribosomal protein L31-A	RPL31A	8	74.3	12.953	0	1.0471	1.004
Q05946	U3 small nucleolar RNA-associated protein 13	UTP13	8	16.5	91.031	4.8237e-83	1.0456	1.1397
P07703	DNA-directed RNA polymerases I and III subunit RPAC1	RPC40	8	42.1	37.686	5.0184e-290	1.0401	1.0266
Q99207	Nucleolar complex protein 14	NOP14	8	13.3	94.301	3.6088e-134	1.0395	1.0675
Q08245	Protein ZEO1	ZEO1	8	65.5	12.589	1.1562e-296	1.039	0.92587
P02406	60S ribosomal protein L28	RPL28	8	63.1	16.721	5.2676e-153	1.0386	1.0466
P41056	60S ribosomal protein L33-B	RPL33B	8	91.6	12.168	1.5639e-193	1.0376	1.0437
P07260	Eukaryotic translation initiation factor 4E	CDC33	8	62	24.254	0	1.0354	0.99759
P33753	tRNA (uracil(54)-C(5))-methyltransferase	TRM2	8	19.6	72.851	3.2013e-95	1.0352	1.1301
P32501	Translation initiation factor eIF-2B subunit epsilon	GCD6	8	16.6	81.16	3.3526e-76	1.034	1.0551
P10363	DNA primase small subunit	PRI1	8	24.4	47.69	1.2478e-79	1.0327	1.0515
P38629	Replication factor C subunit 3	RFC3	8	36.5	38.203	4.9334e-85	1.03	1.033
P05744	60S ribosomal protein L33-A	RPL33A	8	91.6	12.154	3.652e-192	1.0293	1.0445
P38080	Serine/threonine-protein kinase AKL1	AKL1	8	10.3	123.99	3.1529e-63	1.0291	1.0428
P02407;P14127	40S ribosomal protein S17-A;40S ribosomal protein S17-B	RPS17A;RPS17B	8	77.9	15.788	0	1.0254	1.0374
P25343	Reduced viability upon starvation protein 161	RVS161	8	51.7	30.25	9.9658e-221	1.0253	0.98141
P33755	Nuclear protein localization protein 4	NPL4	8	21.2	65.781	6.9759e-41	1.0241	1.0057
P41818	Protein GLC8	GLC8	8	58.1	26.649	1.0359e-221	1.0229	0.95353
Q05123	Actin-like protein ARP9	ARP9	8	25.3	53.074	1.039e-52	1.0195	1.1116
P32178	Chorismate mutase	ARO7	8	40.6	29.747	4.0631e-80	1.0195	1.0046
P0CX29;P0CX30	40S ribosomal protein S23-A;40S ribosomal protein S23-B	RPS23A;RPS23B	8	60	16.038	1.1863e-219	1.0176	1.1353
A6ZS37;P53959	Conserved oligomeric Golgi complex subunit 6	COG6	8	14.5	96.93	1.7125e-37	1.0173	1.1867
Q07953	Ribosome maturation protein SDO1	SDO1	8	32.8	28.283	5.5065e-62	1.0159	1.0352
A6ZT71;B3LSS7;B5VK90;P38858	6-phosphogluconolactonase 3	SOL3	8	59	27.784	2.652e-140	1.0158	0.98685
P0C2H6;P0C2H7	60S ribosomal protein L27-A;60S ribosomal protein L27-B	RPL27A;RPL27B	8	72.1	15.531	0	1.0154	1.0679
P07560	Ras-related protein SEC4	SEC4	8	50.2	23.505	0	1.0113	1.0363
Q06169	Peroxisomal membrane protein PEX30	PEX30	8	27.5	59.461	2.5957e-164	1.0061	0.86414
Q08235	Ribosome biogenesis protein BRX1	BRX1	8	43.3	33.531	4.0379e-70	1.0055	1.0225
Q08979	Kelch repeat-containing protein 3	KEL3	8	18.1	75.432	1.719e-63	1.0053	1.1661
P32288	Glutamine synthetase	GLN1	8	26.8	41.766	2.2994e-107	1.0039	0.96312
P07277	Mevalonate kinase	ERG12	8	26.2	48.459	1.0542e-196	1.0019	1.0151
P54858	Protein DOS2	DOS2	8	39.4	35.964	3.8101e-73	1.0016	0.99377
P52553	Prefoldin subunit 6	YKE2	8	93.9	13.284	0	1.0001	0.96094
P36160	Ribosome biogenesis protein RPF2	RPF2	8	31.7	39.598	3.4736e-96	0.99938	1.016
P47154	CAAX prenyl protease 1	STE24	8	30.7	52.323	1.0279e-258	0.99898	1.0002
Q12159	RNA annealing protein YRA1	YRA1	8	33.2	24.955	2.2893e-128	0.99718	1.0828
P89886	Translation machinery-associated protein 20	TMA20	8	54.7	20.277	2.4956e-113	0.99334	0.99679
P33299	26S protease regulatory subunit 7 homolog	RPT1	8	27.8	51.982	8.9806e-70	0.99263	1.066
P35691	Translationally-controlled tumor protein homolog	TMA19	8	55.1	18.741	3.612e-208	0.99096	0.97039
Q12434	Rho GDP-dissociation inhibitor	RDI1	8	69.8	23.138	2.325e-290	0.98838	1.0289
P28241	Isocitrate dehydrogenase [NAD] subunit 2, mitochondrial	IDH2	8	38.8	39.739	0	0.985	0.91367
P00445	Superoxide dismutase [Cu-Zn]	SOD1	8	61	15.854	0	0.9839	1.2219
P40202	Superoxide dismutase 1 copper chaperone	CCS1	8	55.4	27.33	2.1123e-164	0.98341	0.96746
P36101	Uncharacterized protein YKL027W	YKL027W	8	26	50.265	1.405e-91	0.97997	1.0525
A7A261;P43603	LAS seventeen-binding protein 3	LSB3	8	25.3	49.343	9.7034e-133	0.97925	1.2682
P40303	Proteasome component PRE6	PRE6	8	57.5	28.439	7.9567e-219	0.97787	0.98457
P04046	Amidophosphoribosyltransferase	ADE4	8	26.7	56.719	3.8832e-302	0.97614	1.0741
P35189	Transcription initiation factor TFIID subunit 14	TAF14	8	54.5	27.44	5.7377e-118	0.97555	1.0025
P15700	Uridylate kinase	URA6	8	68.6	22.933	2.336e-181	0.97426	0.89938
P38197	UPF0001 protein YBL036C		8	45.9	29.123	2.7644e-148	0.97415	0.9723
P15496	Isopentenyl-diphosphate Delta-isomerase	IDI1	8	28.8	33.351	2.5926e-112	0.97383	1.0113
Q07381	Ribosome biogenesis protein TSR1	TSR1	8	14.5	90.746	2.7954e-54	0.97089	0.96028
P36017	Vacuolar protein sorting-associated protein 21	VPS21	8	63.8	23.081	1.4464e-49	0.9695	1.0282
P31787	Acyl-CoA-binding protein	ACB1	8	83.9	10.061	9.0919e-189	0.96563	0.92175
P02992	Elongation factor Tu, mitochondrial	TUF1	8	27.2	47.972	9.3565e-267	0.96364	1.0018
Q04632	Conserved oligomeric Golgi complex subunit 8	COG8	8	22.4	69.828	1.1768e-183	0.95986	1.0689
P50085	Prohibitin-2	PHB2	8	37.7	34.406	8.1673e-180	0.9589	1.0102
Q06709	Zinc finger protein REH1	REH1	8	27.8	49.689	1.2022e-121	0.95436	1.1132
P35176	Peptidyl-prolyl cis-trans isomerase D	CPR5	8	39.6	25.326	3.3878e-140	0.95226	0.98698
P40414	Tropomyosin-2	TPM2	8	60.9	19.093	0	0.95047	1.0031
Q08961	Ribosomal N-lysine methyltransferase 1	RKM1	8	20.2	67.178	4.8397e-60	0.94884	0.92057
Q06385	Vacuolar protein sorting-associated protein 74	VPS74	8	27.2	39.286	2.068e-162	0.93751	0.98935
P00729	Carboxypeptidase Y	PRC1	8	17.5	59.801	4.3588e-125	0.93627	0.96695
P38112;A6ZL85	ATP-dependent RNA helicase MAK5	MAK5	8	16.3	87.047	1.3649e-94	0.93448	1.1727
P46673	Nucleoporin NUP85	NUP85	8	16	84.897	2.5348e-40	0.93107	1.0298
P40527	Probable phospholipid-transporting ATPase NEO1	NEO1	8	11.5	130.22	8.9616e-51	0.92404	1.0137
P35191	DnaJ homolog 1, mitochondrial	MDJ1	8	19.8	55.56	5.5288e-123	0.92377	1.1811
Q06205	FK506-binding protein 4	FPR4	8	34.9	43.903	4.3684e-195	0.92103	1.2975
Q05948	Uncharacterized SVF1-like protein YLR225C	YLR225C	8	32.7	46.422	1.7341e-94	0.91841	1.0612
Q00764	Alpha,alpha-trehalose-phosphate synthase [UDP-forming] 56 kDa subunit	TPS1	8	29.3	56.147	6.8948e-279	0.91812	1.0181
P38825	Protein TOM71	TOM71	8	17.7	71.855	9.8284e-146	0.91574	1.0581
Q04500	U3 small nucleolar RNA-associated protein 14	UTP14	8	16.4	103.02	7.1955e-108	0.91371	1.1488
P40582	Glutathione S-transferase 1	GTT1	8	47.4	26.794	7.6912e-60	0.91303	1.0021
P40157	Vacuolar import and degradation protein 27	VID27	8	12.8	88.845	2.6653e-80	0.91209	1.0785
P07285	Anthranilate phosphoribosyltransferase	TRP4	8	31.3	41.374	4.8864e-95	0.91137	1.1364
P30619	Protein transport protein SEC1	SEC1	8	18.8	83.479	4.7289e-59	0.90985	1.0345
P12684	3-hydroxy-3-methylglutaryl-coenzyme A reductase 2	HMG2	8	12.3	115.69	2.3029e-52	0.90831	0.83467
P22082	Transcription regulatory protein SNF2	SNF2	8	8.5	194.05	3.3991e-14	0.90442	0.86783
P40580	Benzil reductase ((S)-benzoin forming) IRC24	IRC24	8	51.7	28.804	1.3706e-198	0.90002	1.005
Q04792	Glutamate decarboxylase	GAD1	8	23.4	65.989	9.8662e-93	0.89246	0.89103
P53954	GDP-Man:Man(3)GlcNAc(2)-PP-Dol alpha-1,2-mannosyltransferase	ALG11	8	17	63.142	1.0926e-31	0.88741	1.0785
P41697	Bud site selection protein 6	BUD6	8	12.3	88.816	1.5559e-37	0.87972	1.0266
P32461	Diphthamide biosynthesis protein 2	DPH2	8	25.3	59.775	6.2381e-119	0.87965	0.97344
Q12497	Protein FMP16, mitochondrial	FMP16	8	57	10.845	5.6836e-58	0.87929	1.1044
Q04600	Translation machinery-associated protein 64	TMA64	8	21.9	63.991	8.5179e-39	0.87906	1.2951
Q12480	Probable electron transfer flavoprotein subunit alpha, mitochondrial	AIM45	8	36	36.802	1.3304e-91	0.87858	1.0886
P53250	Twinfilin-1	TWF1	8	51.8	37.07	4.3363e-162	0.8661	0.92197
P32316	Acetyl-CoA hydrolase	ACH1	8	20.7	58.711	1.3619e-55	0.85831	1.2658
P52891	Nucleoporin NUP84	NUP84	8	14	83.634	7.87e-86	0.84998	1.0121
P25635	Periodic tryptophan protein 2	PWP2	8	12.9	103.98	5.1449e-86	0.8394	0.84807
P08964	Myosin-1	MYO1	8	6.6	223.63	1.3224e-28	0.83856	1.0213
Q04432	Probable chaperone protein HSP31	HSP31	8	59.5	25.67	4.7133e-169	0.82418	0.83138
P14306	Carboxypeptidase Y inhibitor	TFS1	8	68.9	24.357	3.4028e-247	0.82247	0.92691
P25332	Probable ribokinase	RBK1	8	41.7	36.924	1.5591e-119	0.82028	0.96737
Q00362	Protein phosphatase PP2A regulatory subunit B	CDC55	8	16.9	59.661	6.8772e-63	0.81362	1.0439
P19812	E3 ubiquitin-protein ligase UBR1	UBR1	8	6.8	224.84	4.0051e-23	0.81081	1.0196
P18961	Serine/threonine-protein kinase YPK2/YKR2	YPK2	8	17.7	76.663	2.2464e-40	0.80395	1.0092
P36059	ATP-dependent (S)-NAD(P)H-hydrate dehydratase		8	34.4	37.357	1.0518e-142	0.79282	1.1184
P49954	Probable hydrolase NIT3	NIT3	8	44	32.549	2.254e-150	0.78946	0.94759
Q12123	Protein DCS2	DCS2	8	29.7	40.94	2.7251e-85	0.78558	1.1841
P18962	Dipeptidyl aminopeptidase B	DAP2	8	14.2	93.403	7.1172e-125	0.78193	1.1067
P32608	Retrograde regulation protein 2	RTG2	8	20.7	65.571	6.7638e-98	0.76975	1.174
P20484	Protein MAK11	MAK11	8	24.8	53.672	1.8223e-118	0.76767	1.0426
P36139	Protein PET10	PET10	8	39.2	31.246	2.7229e-142	0.76444	1.2732
Q04304	UPF0659 protein YMR090W		8	56.4	24.882	8.3023e-67	0.75015	1.0411
Q00711	Succinate dehydrogenase [ubiquinone] flavoprotein subunit, mitochondrial	SDH1	8	19.4	70.229	4.293e-61	0.61542	1.0642
P02381	Ribosomal protein VAR1, mitochondrial	VAR1	8	29.4	47.123	1.0983e-56	0.1636	1.117
Q06408	Transaminated amino acid decarboxylase	ARO10	8	14.3	71.384	3.3992e-56		3.2973
P33314	Inhibitory regulator protein BUD2/CLA2	BUD2	8	9.9	126.66	3.4839e-20		1.2307
P32259	Mediator of RNA polymerase II transcription subunit 16	SIN4	8	10.4	111.3	2.3167e-50		1.1658
P53140	Protein RMD9, mitochondrial	RMD9	8	20.1	74.595	5.5166e-18		1.1523
P32644	Putative ATP-dependent RNA helicase ECM32	ECM32	8	10.3	126.97	9.3795e-63		1.1488
P38732	N-lysine methyltransferase EFM1	EFM1	8	13	67.452	4.4239e-42		1.136
Q03653	Protein EFR3	EFR3	8	14.5	89.19	5.1056e-37		1.1315
P53327	Antiviral helicase SLH1	SLH1	8	7.6	224.85	2.4667e-27		1.123
P38226	Uncharacterized acyltransferase CST26	CST26	8	33.8	45.515	5.3895e-42		1.1171
P38149	Probable di- and tripeptidase DUG2	DUG2	8	12.1	98.07	2.0059e-72		1.1015
P32843;A6ZN18	Mitochondrial escape protein 2	YME2	8	14	96.687	1.8255e-43		1.0993
P31380	Uncharacterized ATP-dependent helicase FUN30	FUN30	8	9.1	128.51	1.855e-47		1.0762
P35169	Serine/threonine-protein kinase TOR1	TOR1	8	4.9	281.14	5.8867e-27		1.076
P32367	Transcription factor tau 95 kDa subunit	TFC1	8	17.6	73.553	8.6087e-30		1.0504
P25298	mRNA 3-end-processing protein RNA14	RNA14	8	15.5	79.959	1.3282e-59		1.0246
Q02201	Oxysterol-binding protein homolog 6	OSH6	8	27.2	51.587	4.0779e-64		1.0221
Q99189	mRNA transport regulator MTR10	MTR10	8	12.2	110.74	7.6607e-32		0.99827
P11655	Guanine nucleotide-exchange factor SEC12	SEC12	8	24	51.607	1.7478e-78		0.98562
P40164	Serine/threonine-protein phosphatase 4 regulatory subunit 3	PSY2	8	13.8	98.052	6.2294e-28		0.97464
P30771	ATP-dependent helicase NAM7	NAM7	8	15.8	109.43	3.1105e-56		0.97053
P47116	Serine/threonine-protein kinase PTK2/STK2	PTK2	8	18.5	91.399	1.5864e-60		0.96225
Q12298	Uncharacterized ABC transporter ATP-binding protein YDR061W		8	21.3	61.191	2.7282e-57		0.95512
Q05543	Regulator of Ty1 transposition protein 103	RTT103	8	26.7	46.488	1.1298e-73		0.95036
P53839	Glyoxylate reductase 1	GOR1	8	42.9	38.831	2.3465e-139		0.93505
Q05785	Epsin-2	ENT2	8	24.6	71.806	3.6895e-204		0.93161
Q06096	Conserved oligomeric Golgi complex subunit 4	COG4	8	14.3	98.664	4.3185e-20		0.84246
P38929	Calcium-transporting ATPase 2	PMC1	7	7.5	130.86	2.7332e-47	2.0195	1.031
Q12406	Actin-related protein 7	ARP7	7	16.6	53.81	1.4941e-37	1.9939	1.0891
P53897	Protein IGO1	IGO1	7	61.9	18.051	1.2746e-47	1.7898	0.88462
P40485	Phosphatidylinositol 4,5-bisphosphate-binding protein SLM1	SLM1	7	15.5	77.994	6.0202e-71	1.6284	1.0807
P40081	Putative magnesium-dependent phosphatase YER134C	YER134C	7	51.1	20.441	2.899e-65	1.2349	0.96685
P25617	Uncharacterized protein YCR016W		7	32.1	33.593	2.1906e-63	1.2206	0.95827
B3LJN9;B5VS96;C7GWG7;Q12032;A6ZP58;C8ZGX0	Altered inheritance of mitochondria protein 41, mitochondrial	AIM41	7	41.6	21.229	6.8304e-37	1.212	0.95329
Q06512	Nucleolar complex protein 4	NOC4	7	15.8	63.636	1.1247e-45	1.2015	1.0508
P38797	Protein phosphatase 2C homolog 7, mitochondrial	PTC7	7	29.4	37.782	8.0678e-34	1.1987	0.96344
P42942	Uncharacterized GTP-binding protein YGR210C		7	24.3	45.213	1.7876e-45	1.1934	1.0239
P05749	60S ribosomal protein L22-A	RPL22A	7	82.6	13.693	0	1.1842	1.0159
A6ZXD2;B3LH81;Q12009	tRNA (guanine-N(7)-)-methyltransferase	TRM8	7	29.7	33.391	5.5806e-95	1.1816	0.99316
P48363	Prefoldin subunit 3	PAC10	7	51.8	23.115	6.1149e-82	1.1733	0.94745
P40087	DNA damage-inducible protein 1	DDI1	7	27.1	47.354	1.0845e-84	1.1392	1.0566
Q04493	Prefoldin subunit 5	GIM5	7	60.7	18.356	4.6965e-41	1.137	0.93843
P38138	Glucosidase 2 subunit alpha	ROT2	7	12.7	110.26	8.9969e-83	1.1361	0.97813
P39926	Protein SSO2	SSO2	7	51.2	33.733	0	1.1172	1.0021
Q07897	Protein CMS1	CMS1	7	32	33.394	6.7048e-180	1.1151	0.93292
A6ZRR2;B3LP25;C7GTE8;C8ZG55;P53885	Signal transduction protein MDG1	MDG1	7	20.5	40.308	1.2331e-67	1.1145	1.0831
P36080	Ribosomal RNA-processing protein 14	RRP14	7	28.3	50.481	2.2682e-49	1.1125	1.008
Q07716;A6ZX97;B3LHB3;B5VF44;C7GJQ6;C8Z6N5	Altered inheritance of mitochondria protein 6	AIM6	7	25.9	44.382	6.5946e-37	1.112	0.96581
P23287	Serine/threonine-protein phosphatase 2B catalytic subunit A1	CNA1	7	19	63.001	7.6999e-40	1.1084	0.96977
Q08873	Transgelin	SCP1	7	57	22.748	1.2966e-50	1.1028	1.0275
P10614	Lanosterol 14-alpha demethylase	ERG11	7	20.2	60.719	1.7224e-219	1.102	1.0445
P07258	Carbamoyl-phosphate synthase arginine-specific small chain	CPA1	7	19.5	45.361	3.4717e-40	1.1019	1.1098
Q04418	RNA polymerase II-associated protein RBA50	RBA50	7	20	50.192	2.6034e-39	1.0946	1.352
P06367	40S ribosomal protein S14-A	RPS14A	7	90.5	14.536	0	1.0919	1.1178
P32864	Rab proteins geranylgeranyltransferase component A	MRS6	7	12.9	67.373	1.1737e-24	1.086	0.97259
P33399	La protein homolog	LHP1	7	27.6	32.104	4.7013e-162	1.083	1.0714
A6ZQF6;P46989	Autophagy-related protein 27	ATG27	7	32.5	30.255	1.4761e-120	1.0809	0.96295
Q04305	U3 small nucleolar RNA-associated protein 15	UTP15	7	21.8	57.686	1.0102e-36	1.0794	1.0696
P40040	Protein THO1	THO1	7	34.9	24.137	6.4883e-90	1.0761	1.0226
Q03103	Endoplasmic oxidoreductin-1	ERO1	7	15.5	65.032	1.5696e-105	1.0761	0.96954
P36041	Protein EAP1	EAP1	7	24.5	69.761	3.7272e-69	1.0753	1.0423
P33750	Protein SOF1	SOF1	7	24.7	56.788	3.9179e-38	1.0752	1.0751
P15790	Casein kinase II subunit alpha	CKA1	7	29.3	44.667	2.2704e-146	1.074	1.0376
P38264	Inorganic phosphate transport protein PHO88	PHO88	7	44.7	21.137	3.093e-229	1.0724	0.88815
P02400	60S acidic ribosomal protein P2-beta	RPP2B	7	93.6	11.05	0	1.0721	0.96268
Q03973	High mobility group protein 1	HMO1	7	58.9	27.544	0	1.069	0.95836
P23292	Casein kinase I homolog 2	YCK2	7	22	62.078	4.2316e-29	1.0684	1.1644
Q01662	Methionine aminopeptidase 1	MAP1	7	30	43.373	3.2588e-207	1.0601	0.96724
P25371	Probable ATP-dependent permease	ADP1	7	8.1	117.23	5.618e-58	1.0584	1.0623
P14020	Dolichol-phosphate mannosyltransferase	DPM1	7	44.6	30.362	2.323e-108	1.0563	1.0158
P42935	Elongator complex protein 2	ELP2	7	9.9	89.409	1.0585e-114	1.0501	1.0296
P0CX51;P0CX52	40S ribosomal protein S16-A;40S ribosomal protein S16-B	RPS16A;RPS16B	7	58.7	15.847	3.0647e-233	1.0413	1.1083
P38787	2-dehydropantoate 2-reductase	PAN5	7	25.1	42.821	2.8105e-104	1.0353	0.99499
P53915	Nicotinamide riboside kinase	NRK1	7	33.3	27.689	6.8209e-46	1.0334	1.123
Q06679	U3 small nucleolar RNA-associated protein 4	UTP4	7	13.4	87.8	2.1838e-42	1.0313	1.0592
C7GX69;P36152;A7A031;B3LRE5;C8ZCN3	Fe-S cluster assembly protein DRE2	DRE2	7	30.7	38.542	9.8731e-92	1.0308	1.2908
Q3E792	40S ribosomal protein S25-A	RPS25A	7	70.4	12.039	0	1.0305	1.1275
P32626;A6ZQR2;B3LRX9;B5VH97;C7GKE1	Enolase-phosphatase E1	UTR4	7	39.2	25.187	2.126e-184	1.026	0.99847
P05756	40S ribosomal protein S13	RPS13	7	63.6	17.029	3.9555e-169	1.0258	1.1039
P13382	DNA polymerase alpha catalytic subunit A	POL1	7	9.8	166.81	1.7182e-33	1.0216	0.97925
P32381	Actin-related protein 2	ARP2	7	32	44.073	7.7576e-165	1.021	1.0339
Q12263	Serine/threonine-protein kinase GIN4	GIN4	7	8.7	129.86	6.1495e-29	1.0203	1.1926
Q05636	Exosome complex component RRP45	RRP45	7	27.2	33.962	8.3213e-44	1.02	0.92073
Q3E7Y3;P0C0W1	40S ribosomal protein S22-B;40S ribosomal protein S22-A	RPS22B;RPS22A	7	80.8	14.626	0	1.0174	1.0416
P46676	Suppressor of mar1-1 protein	SUM1	7	12.7	118.2	5.3497e-39	1.0148	0.87432
Q07896	Nucleolar complex-associated protein 3	NOC3	7	17.6	75.581	2.3673e-116	1.0135	1.1273
P53141	Myosin light chain 1	MLC1	7	43	16.444	2.8314e-110	1.0123	0.99059
P32379	Proteasome component PUP2	PUP2	7	42.7	28.617	2.7517e-145	1.0081	0.99484
Q99297	Mitochondrial 2-oxodicarboxylate carrier 2	ODC2	7	34.2	34.007	7.1166e-69	1.005	0.84688
P32502	Translation initiation factor eIF-2B subunit beta	GCD7	7	31	42.569	1.8949e-154	1.0011	1.0223
P10662	37S ribosomal protein MRP1, mitochondrial	MRP1	7	25.5	36.728	8.0564e-61	0.99988	0.98275
P34223	UBX domain-containing protein 1	SHP1	7	34.8	46.987	1.8112e-259	0.99856	0.91518
P46969	Ribulose-phosphate 3-epimerase	RPE1	7	44.1	25.967	8.7748e-45	0.99384	0.95368
P07347	N-terminal acetyltransferase A complex catalytic subunit ARD1	ARD1	7	45	27.603	3.8774e-174	0.99304	1.1069
Q06624	DNA damage tolerance protein RHC31	AOS1	7	28.2	39.273	9.9343e-52	0.99304	1.0734
P48837	Nucleoporin NUP57	NUP57	7	17.4	57.498	3.4625e-96	0.99195	0.99021
Q05359	Protein ERP1	ERP1	7	47	24.723	8.5347e-67	0.98788	0.99871
Q08548	Lysophospholipid acyltransferase	ALE1	7	13.7	72.227	4.6183e-70	0.98522	1.1045
Q03048	Cofilin	COF1	7	88.8	15.901	0	0.98031	0.97003
P38234	Protein RFS1	RFS1	7	42.9	22.921	2.8173e-77	0.9793	1.0746
P38624	Proteasome component PRE3	PRE3	7	33	23.547	1.328e-91	0.97927	1.038
A6ZKR5;P38199;C7GND0;C8Z3W4;B3LNH0	Heterogeneous nuclear rnp K-like protein 2	HEK2	7	29.7	41.682	3.2187e-128	0.97271	1.0115
P40093	UPF0160 protein YER156C	YER156C	7	22.8	38.174	1.9011e-143	0.9711	0.9688
P36154	Altered inheritance rate of mitochondria protein 29	AIM29	7	44.5	18.436	1.4499e-39	0.97041	0.96357
P09733	Tubulin alpha-1 chain	TUB1	7	28	49.799	4.7124e-166	0.9644	1.0486
Q06252	Uncharacterized protein YLR179C		7	62.7	22.151	2.4465e-185	0.96366	0.89501
Q03219	Uncharacterized protein YMR178W		7	38	31.144	6.759e-113	0.96296	1.0244
P00546	Cyclin-dependent kinase 1	CDC28	7	34.6	34.061	4.898e-102	0.96277	1.0629
P40893	Regulation of enolase protein 1	REE1	7	46	21.966	1.7977e-237	0.96263	1.0801
A6ZKL2;B3LNM2;B5VDQ0;C7GSF3;C8Z3V4;P38174	Methionine aminopeptidase 2	MAP2	7	24.5	47.518	1.8112e-187	0.95948	1.0715
P21965	Protein kinase MCK1	MCK1	7	31.5	43.135	1.3303e-137	0.95854	1.0347
P25045	Serine palmitoyltransferase 1	LCB1	7	23.3	62.206	2.2748e-129	0.95852	1.065
P53889	Uncharacterized mitochondrial hydrolase FMP41	FMP41	7	43.2	28.792	3.8122e-98	0.95826	1.0194
P47044	LOG family protein YJL055W		7	46.5	26.864	1.4667e-183	0.95536	0.88927
P34760	Peroxiredoxin TSA1	TSA1	7	80.6	21.589	0	0.95363	0.91768
P41734	Isoamyl acetate-hydrolyzing esterase	IAH1	7	34.9	27.346	6.9477e-48	0.95335	0.98496
P46970	Nonsense-mediated mRNA decay protein 5	NMD5	7	10.4	119.97	3.3751e-60	0.9532	0.89345
P38986	L-asparaginase 1	ASP1	7	27	41.395	5.1553e-124	0.95152	0.98162
P38286;A6ZLA1;B3LN00	3-ketoacyl-CoA reductase	IFA38;SCY_0371;SCRG_02811	7	26.5	38.708	4.8743e-116	0.94825	1.0072
P32835	GTP-binding nuclear protein GSP1/CNR1	GSP1	7	37.9	24.81	3.5592e-106	0.94626	1.0353
P25342	Cell division control protein 10	CDC10	7	35.7	37.024	8.3325e-76	0.94565	0.99867
P39007	Dolichyl-diphosphooligosaccharide--protein glycosyltransferase subunit STT3	STT3	7	13.1	81.528	2.0115e-57	0.94352	1.0115
Q86ZR7	Putative uncharacterized hydrolase YKL033W-A	YKL033W-A	7	44.9	26.17	1.5249e-156	0.94313	1.0474
P53844	Phosphatidylinositol transfer protein PDR17	PDR17	7	32.3	40.677	7.1343e-126	0.9424	0.97065
P52893	Probable alanine aminotransferase, mitochondrial	ALT1	7	18.9	66.421	1.337e-137	0.94128	1.1593
Q08971	UPF0368 protein YPL225W	YPL225W	7	56.8	17.445	6.7527e-178	0.94096	0.98536
P51601	GTP cyclohydrolase 1	FOL2	7	32.1	27.769	1.7537e-126	0.94066	1.0908
Q04013	Mitochondrial DNA replication protein YHM2	YHM2	7	33.1	34.184	7.7551e-294	0.94017	1.3066
P46985	Probable alpha-1,6-mannosyltransferase MNN11	MNN11	7	19.2	47.858	3.3084e-101	0.93335	1.0587
P45978	Protein SCD6	SCD6	7	33.2	39.189	4.7697e-116	0.93233	0.96399
P20434	DNA-directed RNA polymerases I, II, and III subunit RPABC1	RPB5	7	56.3	25.079	8.0264e-290	0.93084	1.0264
P53199	Sterol-4-alpha-carboxylate 3-dehydrogenase, decarboxylating	ERG26	7	35.8	38.706	1.63e-63	0.92908	1.1152
P53081	NGG1-interacting factor 3	NIF3	7	30.6	31.888	6.5564e-92	0.92478	1.0416
Q12242	UBA domain-containing protein RUP1	RUP1	7	15.8	75.36	2.1659e-44	0.92391	0.98403
P40581	Peroxiredoxin HYR1	HYR1	7	31.9	18.641	1.0687e-104	0.92267	0.95641
P25719	Peptidyl-prolyl cis-trans isomerase C, mitochondrial	CPR3	7	58.8	19.919	4.4841e-147	0.92247	0.94578
P22204	Cell cycle protein kinase DBF2	DBF2	7	24.7	66.147	7.7909e-23	0.92025	1.0718
P38145	Riboflavin synthase alpha chain	RIB5	7	29.8	26.195	1.1009e-127	0.91106	1.078
P38911	FK506-binding nuclear protein	FPR3	7	24.3	46.553	3.3183e-93	0.91026	1.3197
P28495	F-actin-capping protein subunit alpha	CAP1	7	39.6	30.699	1.0873e-113	0.90508	1.0621
P38765	Uncharacterized isomerase YHI9	YHI9	7	28.9	32.563	8.7873e-120	0.89818	1.2158
Q08686	Thiosulfate sulfurtransferase TUM1	TUM1	7	31.6	34.219	6.4028e-144	0.89654	1.001
P17695	Glutaredoxin-2, mitochondrial	GRX2	7	45.5	15.861	2.1535e-92	0.89505	0.96183
P19211	Eukaryotic translation initiation factor 5A-2	ANB1	7	67.5	17.131	1.5739e-156	0.89473	0.83318
P34110	Vacuolar protein sorting-associated protein 35	VPS35	7	12	109.14	4.6208e-89	0.88779	1.0842
Q07825	Putative Xaa-Pro aminopeptidase FRA1	FRA1	7	14.3	84.923	9.1357e-43	0.88621	1.02
Q01976	ADP-ribose pyrophosphatase	YSA1	7	47.6	26.087	4.7813e-159	0.88609	0.98442
A6ZLF4;P38314	Protein SDS24	SDS24	7	30	57.187	1.092e-67	0.88529	1.0758
Q06494	Putative pyridoxal reductase	YPR127W	7	27.5	38.6	1.3906e-91	0.87226	0.93858
Q12429	Putative ribonuclease YLR143W		7	9.8	77.94	6.3141e-100	0.87184	1.0718
P47096	3-hydroxyanthranilate 3,4-dioxygenase	BNA1	7	69.5	20.235	1.026e-72	0.86091	1.1119
P53040	Transcription initiation factor TFIID subunit 6	TAF6	7	18	57.901	1.3816e-62	0.85753	1.0758
P38620	Ribose-phosphate pyrophosphokinase 2	PRS2	7	27	34.765	8.0599e-87	0.82579	1.1028
Q03496	Uncharacterized protein YMR259C		7	5.4	163.58	2.407e-20	0.76916	0.97697
P38067	Succinate-semialdehyde dehydrogenase [NADP(+)]	UGA2	7	23.5	54.189	1.0664e-37	0.75181	0.97002
P38840	Aromatic amino acid aminotransferase 2	ARO9	7	21.4	58.527	7.8072e-76	0.74877	2.1443
P25372	Thioredoxin-3, mitochondrial	TRX3	7	67.7	14.432	6.4669e-58	0.72538	0.98466
P38340	Alpha N-terminal protein methyltransferase 1	TAE1	7	48.3	26.067	4.8092e-112	0.67884	0.92326
A6ZRW8;P53925	Uncharacterized vacuolar membrane protein SCY_4679;Uncharacterized vacuolar membrane protein YNL115C	SCY_4679	7	18.9	74.137	3.8329e-78	0.66864	1.0857
P47137	Uncharacterized oxidoreductase YJR096W		7	39.7	32.344	1.0719e-81	0.62085	0.94393
P42938	Probable ATP-dependent kinase TDA10	TDA10	7	39.3	33.336	8.9647e-73	0.44837	0.95544
P53091	DNA replication licensing factor MCM6	MCM6	7	11.3	112.98	1.7838e-59	0.33635	0.99866
P40553	Peroxiredoxin DOT5	DOT5	7	38.6	24.119	3.4545e-35	0.10254	1
P47181	Uncharacterized protein YJR154W		7	31.8	38.972	5.695e-128		6.6138
P48445	Biotin--protein ligase;Biotin--[methylmalonyl-CoA-carboxytransferase] ligase;Biotin--[propionyl-CoA-carboxylase [ATP-hydrolyzing]] ligase;Biotin--[methylcrotonoyl-CoA-carboxylase] ligase;Biotin--[acetyl-CoA-carboxylase] ligase	BPL1	7	16.4	76.362	1.3643e-65		1.4707
P04821	Cell division control protein 25	CDC25	7	6.8	179.09	3.9469e-23		1.2862
P52923	Apoptosis-inducing factor 1	AIF1	7	21.4	41.335	4.9739e-40		1.2329
P36102	PAB-dependent poly(A)-specific ribonuclease subunit PAN3	PAN3	7	14.9	76.454	1.8403e-41		1.2226
P32333	TATA-binding protein-associated factor MOT1	MOT1	7	6.4	209.97	9.6756e-25		1.208
P46951;A6ZUK8	Cargo-transport protein YPP1	YPP1	7	13	95.365	1.1183e-19		1.1647
P53617	Protein NRD1	NRD1	7	18.6	63.858	1.7473e-53		1.1169
P53119	Probable E3 ubiquitin-protein ligase HUL5	HUL5	7	13.3	105.56	1.596e-26		1.0832
P39104	Phosphatidylinositol 4-kinase PIK1	PIK1	7	12.9	119.92	2.8889e-44		1.0782
A7A084;P33418	Exportin-T	LOS1	7	6.2	126.8	1.1702e-26		1.0767
P43556	Rho-GTPase-activating protein RGD2	RGD2	7	12.5	82.208	4.8472e-38		1.069
A6ZYV5;B3LFU6;C8Z5R8;P32380	Spindle pole body component 110	SPC110	7	9.1	111.78	5.4745e-22		1.0655
Q01802	Aspartate aminotransferase, mitochondrial	AAT1	7	23.3	51.795	1.0132e-21		1.0575
P40959	Sorting nexin MVP1	MVP1	7	24.9	59.656	6.4807e-85		1.0425
P40339	Replication factor C subunit 4	RFC4	7	28.2	36.149	2.2252e-89		1.0363
A6ZP88;Q08685	Protein CLP1	CLP1	7	21.1	50.225	1.2436e-55		1.0322
P36076	Coenzyme A biosynthesis protein 3	CAB3	7	18.4	65.237	3.807e-40		1.0225
P40012	Protoporphyrinogen oxidase	HEM14	7	14.8	59.702	6.7723e-49		1.0118
Q12033	pH-response regulator protein palA/RIM20	RIM20	7	21.3	75.946	4.978e-30		1.0001
Q06137	Putative 6-phosphofructo-2-kinase/fructose-2,6-bisphosphatase YLR345W;6-phosphofructo-2-kinase;Fructose-2,6-bisphosphatase	YLR345W	7	23	58.385	1.1129e-43		0.99805
P39998	Enhancer of mRNA-decapping protein 3	EDC3	7	21.2	61.339	6.3388e-58		0.99584
P40094	Conserved oligomeric Golgi complex subunit 3	COG3	7	13.1	92.543	9.8128e-44		0.98748
A7A0X4;B3LT39;B5VN01;P25039	Elongation factor G, mitochondrial	MEF1	7	15.6	84.615	1.4499e-32		0.98414
Q12400	tRNA (guanine(9)-N1)-methyltransferase	TRM10	7	30.4	34.52	2.2193e-36		0.97538
P08678	Adenylate cyclase	CYR1	7	6.7	227.83	3.4836e-53		0.9725
P29496	Minichromosome maintece protein 5	MCM5	7	15.1	86.41	5.5596e-35		0.97172
P39516	40S ribosomal protein S14-B	RPS14B	7	90.6	14.65	2.3729e-249		0.91639
Q04924	Glucosidase 2 subunit beta	GTB1	7	14.1	79.907	4.6805e-30		0.90812
P00724;P00724-2;P10596;P10594;P10594-2	Invertase 2;Invertase 4;Invertase 1	SUC2;SUC4;SUC1	7	24.6	60.639	4.9777e-31		0.88218
Q02754	Uncharacterized protein YPL067C	YPL067C	7	42.9	22.776	1.6451e-54		0.80665
Q12096	Glucose N-acetyltransferase 1	GNT1	7	19.1	57.577	7.8643e-20		0.78339
P32836	GTP-binding nuclear protein GSP2/CNR2	GSP2	7	38.2	24.99	7.7488e-88
P0C0T4	40S ribosomal protein S25-B	RPS25B	7	70.4	12.009	1.3415e-291
P40160	Serine/threonine-protein kinase RIO2	RIO2	6	21.2	49.124	1.4116e-85	2.0873	1.1764
Q12511	Protein phosphatase 2C homolog 5	PTC5	6	17.1	63.668	8.3211e-47	1.5805	1.0226
P13259	Choline-phosphate cytidylyltransferase	PCT1	6	23.6	49.406	1.4003e-199	1.5656	1.1997
P53973	Histone deacetylase HDA1	HDA1	6	15	80.069	9.0602e-60	1.3744	1.0037
P39715	Protein ECM1	ECM1	6	42.5	23.891	1.443e-51	1.3507	1.0054
P31374	Serine/threonine-protein kinase PSK1	PSK1	6	6.3	152.33	1.8538e-43	1.3229	0.89556
P34078	Protein LTV1	LTV1	6	23.8	53.39	8.2441e-53	1.2928	0.82372
P53927	Ribosome biogenesis protein 15	NOP15	6	39.1	25.447	3.0426e-34	1.2927	1.2888
Q12000	Translation machinery-associated protein 46	TMA46	6	25.2	39.514	8.4577e-78	1.277	0.90949
P0C2J3;P0CX63;P0CX64;P25384;Q03494;Q12113;Q12337;Q12472;Q12501;Q12491;P0C2J5;P0C2J2;Q03483	Transposon Ty2-LR1 Gag-Pol polyprotein;Capsid protein;Ty2 protease;Integrase;Reverse transcriptase/ribonuclease H;Transposon Ty2-F Gag-Pol polyprotein;Capsid protein;Ty2 protease;Integrase;Reverse transcriptase/ribonuclease H;Transposon Ty2-GR2 Gag-Pol polyprotein;Capsid protein;Ty2 protease;Integrase;Reverse transcriptase/ribonuclease H;Transposon Ty2-C Gag-Pol polyprotein;Capsid protein;Ty2 pro…	TY2B-LR1;TY2B-F;TY2B-GR2;TY2B-C;TY2B-DR2;TY2B-OR1;TY2B-GR1;TY2B-DR1;TY2B-OR2;TY2B-B;TY2B-LR2;TY2A-GR1;TY2A-DR2	6	5.1	202.12	1.7012e-116	1.2589
P38970;A6ZQG7	Serine/threonine-protein kinase HAL5	HAL5	6	8.9	95.454	4.6021e-39	1.2561	0.89365
A6ZUS8;Q3E705	rRNA-processing protein EFG1	EFG1	6	35.6	27.121	2.4112e-84	1.245	1.0045
Q03529	Ceramide very long chain fatty acid hydroxylase SCS7	SCS7	6	20.8	44.881	2.9372e-85	1.245	0.9418
Q04603	DNA polymerase epsilon subunit D	DPB4	6	46.9	21.997	6.2177e-49	1.2327	0.95851
P40693	Ribosome biogenesis protein RLP7	RLP7	6	24.5	36.559	4.3683e-135	1.1814	1.0019
P52917	Vacuolar protein sorting-associated protein 4	VPS4	6	15.1	48.172	7.3604e-113	1.1705	0.8913
P40970	Serine palmitoyltransferase 2	LCB2	6	15.2	63.11	1.5848e-96	1.168	1.0378
P39729	Ribosome-interacting GTPase 1	RBG1	6	23	40.701	6.6304e-85	1.1645	0.92937
P47165	Xanthine phosphoribosyltransferase 1	XPT1	6	49.8	23.671	3.1262e-181	1.164	1.0233
P29366	Bud emergence protein 1	BEM1	6	17.6	61.605	2.7249e-16	1.1596	0.99389
P27809	Glycolipid 2-alpha-mannosyltransferase	KRE2	6	21.3	51.386	4.4773e-125	1.1522	1.1019
P40079	U3 small nucleolar ribonucleoprotein protein LCP5	LCP5	6	26.9	40.794	2.1784e-18	1.1491	0.96986
P33754	Translocation protein SEC66	SEC66	6	28.6	24.231	4.3275e-51	1.1474	1.0208
P40545	1-(5-phosphoribosyl)-5-[(5-phosphoribosylamino)methylideneamino] imidazole-4-carboxamide isomerase	HIS6	6	28.4	29.556	8.4004e-52	1.1411	0.95101
Q08962	60S ribosome subunit biogenesis protein NIP7	NIP7	6	60.2	20.38	2.0508e-144	1.1401	0.96152
P03871	Partitioning protein REP1	REP1	6	22.8	43.231	7.7598e-76	1.1377	1.0836
P34221	Protein phosphatase 2C homolog 3	PTC3	6	22.6	51.331	6.5868e-115	1.1315	0.97163
P49573	Copper transport protein CTR1	CTR1	6	18.5	44.441	0	1.1218	0.88439
P25632	Chromatin structure-remodeling complex protein RSC6	RSC6	6	18.2	54.164	1.4143e-48	1.119	1.1041
P10507	Mitochondrial-processing peptidase subunit beta	MAS1	6	24.2	51.083	8.4411e-78	1.118	0.99163
Q04651	ER-derived vesicles protein ERV41	ERV41	6	17.3	40.705	1.6944e-67	1.1163	0.8955
P06704	Cell division control protein 31	CDC31	6	48.4	18.751	1.7845e-123	1.115	1.1118
P53044	Ubiquitin fusion degradation protein 1	UFD1	6	25.5	39.81	3.2751e-69	1.1109	1.0132
Q6Q547	H/ACA ribonucleoprotein complex subunit 3	NOP10	6	87.9	6.6356	1.8838e-67	1.1073	1.0976
P31382	Dolichyl-phosphate-mannose--protein mannosyltransferase 2	PMT2	6	14.5	86.869	2.3946e-167	1.1043	0.9475
Q3E841	Uncharacterized protein YNR034W-A	YNR034W-A	6	91.8	10.781	4.9147e-96	1.1033	0.98236
P40005	Prefoldin subunit 2	GIM4	6	39.6	12.994	1.6185e-20	1.1015	1.053
P36057	Signal recognition particle receptor subunit beta	SRP102	6	45.1	26.974	3.5799e-85	1.0987	1.063
P38996	Nuclear polyadenylated RNA-binding protein 3	NAB3	6	13.1	90.438	3.0342e-50	1.0907	1.105
P47102	ARF guanine-nucleotide exchange factor 1	GEA1	6	5.3	159.44	3.2718e-24	1.0893	1.0399
P39929	Vacuolar-sorting protein SNF7	SNF7	6	36.2	26.987	1.6594e-132	1.0865	1.0541
P47045	Mitochondrial import inner membrane translocase subunit TIM54	TIM54	6	15.5	54.182	5.096e-23	1.0853	0.96618
P05745	60S ribosomal protein L36-A	RPL36A	6	44	11.124	7.662e-106	1.0841	0.9966
P48606	Tubulin-specific chaperone A	RBL2	6	66	12.379	5.6995e-240	1.0805	0.87137
P38902	DNA-directed RNA polymerase II subunit RPB11	RPB11	6	63.3	13.615	9.0208e-80	1.0799	1.022
O14455	60S ribosomal protein L36-B	RPL36B	6	44	11.135	1.0341e-117	1.0766	1.0323
P53551	Histone H1	HHO1	6	25.6	27.803	1.5185e-22	1.0759	1.2333
P53903	Processing of GAS1 and ALP protein 2	PGA2	6	65.1	15.053	3.5368e-180	1.0753	0.94032
P38113	Alcohol dehydrogenase 5	ADH5	6	21.4	37.648	1.3407e-25	1.0717	1.6086
P47133	ER membrane protein complex subunit 2	EMC2	6	23.6	33.855	2.9998e-120	1.0711	0.98617
P38882	U3 small nucleolar RNA-associated protein 9	UTP9	6	13.4	65.271	5.232e-46	1.071	1.0412
Q06407	Rho-type GTPase-activating protein 2	RGA2	6	6.4	113.29	3.1068e-27	1.0662	1.1225
P33317	Deoxyuridine 5-triphosphate nucleotidohydrolase	DUT1	6	58.5	15.307	6.8434e-166	1.0653	0.9488
P38616	Protein YGP1	YGP1	6	21.8	37.327	9.7235e-67	1.0642	0.71797
P40459	Pantoate--beta-alanine ligase	PAN6	6	34.3	35.032	9.8564e-60	1.0616	0.98677
P05318	60S acidic ribosomal protein P1-alpha	RPP1A	6	99.1	10.908	0	1.0609	1.0257
Q06287	Ribosomal RNA small subunit methyltransferase NEP1	EMG1	6	30.2	27.895	3.1846e-55	1.0597	1.0454
P25349	Flavoprotein-like protein YCP4	YCP4	6	47.8	26.35	0	1.057	1.0023
P38122	3-methyl-2-oxobutanoate hydroxymethyltransferase	ECM31	6	24.4	34.465	1.6578e-61	1.0563	0.96735
P05740;P46990	60S ribosomal protein L17-A;60S ribosomal protein L17-B	RPL17A;RPL17B	6	46.7	20.549	0	1.0545	1.055
P05319	60S acidic ribosomal protein P2-alpha	RPP2A	6	96.2	10.746	0	1.0538	0.96533
P34163	Sterol esterase TGL1	TGL1	6	18.1	62.978	2.233e-53	1.0535	0.91297
A6ZZL7;B5VM59;P34247	U3 small nucleolar RNA-associated protein 11	UTP11	6	41.2	29.735	1.1031e-33	1.0528	1.0923
P52286	Suppressor of kinetochore protein 1	SKP1	6	48.5	22.33	1.006e-87	1.0524	0.96789
A6ZWL1;Q02642	Nascent polypeptide-associated complex subunit beta-1	EGD1	6	59.2	17.02	0	1.0516	0.97964
P49167	60S ribosomal protein L38	RPL38	6	73.1	8.8264	1.6325e-219	1.0485	1.0251
P22696	Peptidyl-prolyl cis-trans isomerase ESS1	ESS1	6	47.6	19.404	7.2801e-147	1.0467	0.93948
P39969	Protein BOI2	BOI2	6	9.1	115.69	3.6697e-35	1.0438	1.0532
P38998	Saccharopine dehydrogenase [NAD(+), L-lysine-forming]	LYS1	6	25.2	41.464	1.7697e-186	1.0415	1.4115
P06787	Calmodulin	CMD1	6	58.5	16.135	0	1.0392	0.9577
P01123	GTP-binding protein YPT1	YPT1	6	41.7	23.214	0	1.0391	1.0146
P38922	Protein HRB1	HRB1	6	21.1	52.141	3.9286e-45	1.0388	1.012
Q02969	Peroxisomal membrane protein PEX25	PEX25	6	18.3	44.91	1.0785e-44	1.0376	1.0432
P32453	Protein ATP11, mitochondrial	ATP11	6	32.1	36.851	1.2734e-14	1.0364	0.97591
Q99316	Protein disulfide isomerase MPD2	MPD2	6	25.6	32.401	5.2105e-40	1.035	1.1683
P0CX23;P0CX24	60S ribosomal protein L20-A;60S ribosomal protein L20-B	RPL20A;RPL20B	6	43	20.437	0	1.0313	1.0376
P36132	Probable tRNA threonylcarbamoyladenosine biosynthesis protein KAE1	KAE1	6	17.9	42.748	2.8948e-90	1.028	0.8827
P40335	Carboxypeptidase Y-deficient protein 8	PEP8	6	30.6	42.546	1.9134e-58	1.026	1.1102
P21827	Guanine nucleotide exchange factor SRM1	SRM1	6	13.3	53.013	6.3628e-148	1.0241	0.98489
A6ZUX3;B3LIN5;B5VIU1;P53192	Golgi to ER traffic protein 1	GET1	6	24.7	27.092	1.3785e-78	1.0216	0.98854
P29295	Casein kinase I homolog HRR25	HRR25	6	19.6	57.339	1.0523e-86	1.02	1.0497
P25340	Delta(24(24(1)))-sterol reductase	ERG4	6	12.3	56.039	5.0188e-23	1.0181	0.9858
P49435	Adenine phosphoribosyltransferase 1	APT1	6	29.4	20.587	4.7355e-129	1.0142	0.99458
Q12335	Protoplast secreted protein 2	PST2	6	65.7	20.965	0	1.0124	1.0121
Q04344	Hit family protein 1	HNT1	6	56.3	17.679	5.9688e-184	1.0115	0.99236
P32787	Mitochondrial genome maintece protein MGM101	MGM101	6	29	30.09	2.0616e-89	1.0076	1.1793
P32458	Cell division control protein 11	CDC11	6	21	47.648	3.2047e-111	1.0043	0.99472
P19262	Dihydrolipoyllysine-residue succinyltransferase component of 2-oxoglutarate dehydrogenase complex, mitochondrial	KGD2	6	23.5	50.43	3.4297e-123	1.0043	0.99345
P38143	Glutathione peroxidase 2	GPX2	6	30.2	18.406	1.3047e-104	1.0031	0.84671
A7A075;B3LQP5;B5VLV2;C7GIZ9;E7KEM9;E7LWL0;E7Q5V8;E7QH16;P36036;C8ZBW6	RNA annealing protein YRA2	YRA2	6	43.8	23.835	3.5232e-100	1.0014	1.0138
P40343	Vacuolar protein sorting-associated protein 27	VPS27	6	14.5	70.973	5.7131e-59	1.0005	1.069
P22217	Thioredoxin-1	TRX1	6	66	11.235	2.0271e-144	0.998	0.93119
A7A239;P43586	60S ribosomal subunit assembly/export protein LOC1	LOC1	6	44.1	23.59	6.1976e-64	0.99331	1.1086
P20081	FK506-binding protein 1	FPR1	6	92.1	12.158	0	0.99116	0.91294
Q12149	Exosome complex exonuclease RRP6	RRP6	6	13.1	84.038	4.1442e-80	0.99108	1.0548
P47166	Protein SGM1	SGM1	6	10	81.17	3.2705e-31	0.98939	0.90507
P53929	Uncharacterized protein YNL108C		6	36.3	30.748	2.2292e-79	0.9889	1.0012
A7A1S5;Q06053	tRNA-dihydrouridine(47) synthase [NAD(P)(+)]	DUS3	6	9.7	76.595	2.5883e-22	0.9883	1.0795
P40506	Phosphopantothenate--cysteine ligase CAB2	CAB2	6	23.3	41.866	1.6919e-50	0.98766	1.1501
P35723	Endoplasmic reticulum transmembrane protein 1	YET1	6	23.8	23.459	1.2389e-29	0.98605	0.99661
P40091	Protein PEA2	PEA2	6	22.9	48.164	6.6553e-38	0.98396	1.1007
P06244;P06245	cAMP-dependent protein kinase type 1	TPK1	6	24.7	46.075	3.0813e-59	0.98154	0.96227
P21242	Proteasome component C1	PRE10	6	33.7	31.536	7.1018e-199	0.98087	1.0019
A6ZPY2;P47089	Translation machinery-associated protein 22	TMA22	6	45.5	22.495	0	0.98083	0.9915
Q08985;Q04898	Homocysteine S-methyltransferase 2;Putative uncharacterized protein YMR321C	SAM4	6	26.8	36.668	1.2341e-127	0.97639	1.0557
P36069	Probable phosphomutase PMU1	PMU1	6	33.6	33.776	1.2939e-79	0.97313	1.0114
P53878	Uncharacterized oxidoreductase YNL181W		6	21.1	46.502	2.0415e-33	0.97049	0.96601
P41543	Dolichyl-diphosphooligosaccharide--protein glycosyltransferase subunit 1	OST1	6	23.7	54.071	6.4568e-81	0.96994	1.0401
Q02932	Importin beta-like protein KAP120	KAP120	6	9.6	119.62	5.6104e-76	0.96598	0.98754
P20606	Small COPII coat GTPase SAR1	SAR1	6	56.8	21.45	5.3526e-100	0.9653	1.0116
P39927	Protein PTI1	PTI1	6	19.8	46.983	1.1585e-50	0.95487	1.0968
P40037	Protein HMF1	HMF1	6	73.6	13.906	1.0955e-244	0.95477	0.85378
Q02629	Nucleoporin NUP100/NSP100	NUP100	6	8.4	99.987	1.6289e-128	0.9501	1.2783
P09232	Cerevisin	PRB1	6	16.7	69.621	1.1567e-169	0.94744	1.1077
P42941	Phosphoserine phosphatase	SER2	6	22	34.207	7.0089e-41	0.94256	1.0285
Q00416	Helicase SEN1	SEN1	6	4.3	252.49	4.8682e-15	0.94207	1.0168
P26263	Pyruvate decarboxylase isozyme 3	PDC6	6	7.8	61.58	7.1161e-117	0.94113	0.97526
P32474	Protein disulfide-isomerase EUG1	EUG1	6	17	58.981	4.3556e-131	0.94111	1.0107
Q12071	Vacuolar protein sorting-associated protein 54	VPS54	6	8.1	101.52	8.6975e-22	0.94108	1.0226
P53848	Folic acid synthesis protein FOL1;Dihydroneopterin aldolase;2-amino-4-hydroxy-6-hydroxymethyldihydropteridine pyrophosphokinase;Dihydropteroate synthase	FOL1	6	10.4	93.119	8.3839e-89	0.93934	1.0893
P38439	RNA polymerase-associated protein LEO1	LEO1	6	23.5	53.919	1.3282e-63	0.93682	0.92304
P07172	Histidinol-phosphate aminotransferase	HIS5	6	26	42.646	9.81e-105	0.93649	1.0921
P50278	6-phosphogluconolactonase-like protein 1	SOL1	6	33.3	35.652	1.7822e-99	0.93177	1.0399
P36108	DOA4-independent degradation protein 4	DID4	6	37.9	26.29	3.9282e-55	0.93015	0.91779
P22803	Thioredoxin-2	TRX2	6	70.2	11.204	1.4812e-186	0.92703	0.92526
Q03768	Protein GIR2	GIR2	6	30.6	31.03	1.4169e-150	0.92451	0.90533
P17629	THO complex subunit HPR1	HPR1	6	15	87.828	6.8895e-57	0.92329	1.1296
P38130	Probable mannosyltransferase KTR3	KTR3	6	14.6	47.482	5.099e-47	0.92203	0.97739
P21825	Translocation protein SEC62	SEC62	6	29.6	31.346	2.8356e-71	0.92047	1.062
P38041	Protein BOB1	BOI1	6	9	109.29	7.9209e-12	0.91782	1.3226
P09032	Translation initiation factor eIF-2B subunit gamma	GCD1	6	17.5	65.699	1.5556e-171	0.91772	1.0466
P40185	Protein MMF1, mitochondrial	MMF1	6	58.6	15.908	4.1425e-228	0.91337	0.93116
P40363	S-formylglutathione hydrolase		6	29.8	33.934	1.0566e-62	0.91236	1.0144
P32485	Mitogen-activated protein kinase HOG1	HOG1	6	24.1	48.858	4.9479e-149	0.90503	1.0285
P33324	CRAL-TRIO domain-containing protein YKL091C	YKL091C	6	23.9	36.073	4.0361e-20	0.89788	0.96266
A6ZTA5;B3LSV9;B5VKC8;C8Z9Z9;P38885;C7GRM1	Altered inheritance of mitochondria protein 46, mitochondrial	AIM46	6	29.4	34.141	4.7892e-29	0.89674	1.2069
Q03786	Probable gluconokinase	YDR248C	6	36.3	22.174	3.6407e-40	0.89209	0.92283
P53228	Transaldolase NQM1	NQM1	6	24	37.253	1.867e-44	0.89011	0.97976
P40029	Peptide methionine sulfoxide reductase	MXR1	6	50.5	21.141	1.7332e-103	0.88342	1.1115
P33333	Probable 1-acyl-sn-glycerol-3-phosphate acyltransferase	SLC1	6	32.3	33.887	1.0544e-146	0.87895	1.03
P32767	Importin beta-like protein KAP122	KAP122	6	8	123.53	3.8747e-42	0.87748	1.0273
P53255	CWF19-like protein DRN1	DRN1	6	16.2	58.205	1.829e-35	0.86794	0.54331
P53184	Nicotinamidase	PNC1	6	46.8	24.993	3.7035e-284	0.8677	0.93426
P17157	Cyclin-dependent protein kinase PHO85	PHO85	6	30.8	34.906	9.5899e-103	0.86702	0.99321
Q12283	Malonyl CoA-acyl carrier protein transacylase, mitochondrial	MCT1	6	25.8	40.707	4.0019e-65	0.86535	1.548
P07991	Ornithine aminotransferase	CAR2	6	23.8	46.085	2.5444e-96	0.86334	0.96125
P32629	Man polymerase II complex ANP1 subunit	ANP1	6	16.4	58.181	1.4014e-45	0.85951	1.052
P50896	Protein PSP1	PSP1	6	10	95.346	4.9376e-21	0.85707	1.3847
P22943	12 kDa heat shock protein	HSP12	6	67	11.693	0	0.85644	0.6932
Q12486	Putative uncharacterized hydrolase YOR131C		6	39.9	24.84	6.9322e-38	0.85373	0.92414
P25373	Glutaredoxin-1	GRX1	6	76.4	12.38	1.0972e-267	0.8421	0.86262
P17890	DNA-directed RNA polymerase III subunit RPC7	RPC31	6	46.2	27.724	6.4823e-26	0.84191	1.0036
P27929	37S ribosomal protein NAM9, mitochondrial	NAM9	6	13.2	56.355	1.8923e-10	0.82283	1.1711
Q00772	Mitogen-activated protein kinase SLT2/MPK1	SLT2	6	15.3	55.635	1.0393e-31	0.82133	0.80357
Q05778	Proteasome chaperone 1	PBA1	6	32.2	30.695	1.8294e-65	0.82117	1.0091
P36104	COMPASS component SWD2	SWD2	6	22.8	37.122	9.7709e-29	0.81704	0.97088
Q12100	Probable serine/threonine-protein kinase RTK1	RTK1	6	18.1	69.614	1.0346e-85	0.80668	1.2406
P40561	RNA-binding protein SGN1	SGN1	6	37.2	28.954	1.1158e-30	0.79654	1.0702
Q08689	N-terminal acetyltransferase A complex subunit NAT5	NAT5	6	51.1	19.726	3.626e-50	0.79404	1.0422
P38345	Protein FMP21, mitochondrial	FMP21	6	71	15.504	2.5227e-42	0.78674	1.0852
P53633	Prenylated Rab acceptor 1	YIP3	6	44.9	19.411	8.3688e-157	0.72425	0.90615
Q12676	Folylpolyglutamate synthase	FOL3	6	26.7	47.851	3.3252e-31	0.71018	1.0006
Q04311	Protein VMS1	VMS1	6	13.9	72.733	3.1213e-13	0.68667	1.0792
P25441	DNA-directed RNA polymerase III subunit RPC4	RPC53	6	24.2	46.667	6.7762e-121	0.685	0.98659
P53315	6-phosphogluconolactonase 4	SOL4	6	43.5	28.447	4.555e-44	0.65973	1.0299
A6ZP43;Q08601	Metacaspase-1	MCA1	6	24.3	47.982	6.8179e-100	0.51289	1.0058
P15992	Heat shock protein 26	HSP26	6	36.4	23.879	6.5916e-182	0.50937	0.66991
P37254	Aminodeoxychorismate synthase	ABZ1	6	8.5	88.543	1.5627e-18		1.3186
P32364	Kinesin-related protein SMY1	SMY1	6	12.5	73.798	1.098e-45		1.273
P53273	Uncharacterized vacuolar membrane protein YGR125W		6	5.9	116.97	1.3674e-22		1.2476
Q07468	Vacuolar morphogenesis protein 6	VAM6	6	7.4	122.88	9.7772e-21		1.2439
Q04958	Lysophospholipase NTE1	NTE1	6	4.3	187.13	1.6169e-46		1.1998
Q12745	Protein transport protein SEC39	SEC39	6	12.3	82.395	1.4355e-15		1.1966
P53009	Protein kinase-like protein SCY1	SCY1	6	8.7	90.999	4.502e-20		1.1917
P36165	Lipase 4	TGL4	6	8.6	102.72	1.4558e-18		1.1807
Q02792	5-3 exoribonuclease 2	RAT1	6	7.9	115.93	6.7777e-44		1.147
P40467	Activator of stress genes 1	ASG1	6	10.4	108.78	4.3092e-23		1.13
P40395	Protein RIC1	RIC1	6	7.3	121.65	1.9437e-16		1.1273
P38315	YAP1-binding protein 1	YBP1	6	14.1	77.74	6.2835e-88		1.1173
P46995	Histone-lysine N-methyltransferase, H3 lysine-36 specific	SET2	6	12.1	84.46	6.5627e-42		1.1166
P32775	1,4-alpha-glucan-branching enzyme	GLC3	6	14.8	81.115	3.7368e-20		1.1147
P35183;P0C5L1	Protein AST1	AST1	6	18.6	48.348	2.5017e-36		1.113
P19658	Exocyst complex component EXO70	EXO70	6	13.2	71.293	8.137e-24		1.1089
P19263	Mediator of RNA polymerase II transcription subunit 14	RGR1	6	8.6	123.36	5.8991e-29		1.1037
P18851	Guanine nucleotide-binding protein subunit beta	STE4	6	27	46.581	6.7834e-47		1.0998
Q06678	54S ribosomal protein L35, mitochondrial	MRPL35	6	23.4	42.825	2.0206e-28		1.0982
P10849	Mitochondrial transcription factor 2	MTF2	6	14.8	51.192	3.0451e-20		1.0962
Q04119	Endopolyphosphatase	PPN1	6	14.7	78.343	1.7756e-55		1.0858
P40957	Spindle assembly checkpoint component MAD1	MAD1	6	12.4	87.65	4.1213e-41		1.081
P48365	GTPase-activating protein GYP7	GYP7	6	16.9	87.305	8.0361e-43		1.0688
Q03264	RNA exonuclease NGL2	NGL2	6	13	59.539	1.4024e-24		1.0673
P40541	Cohesin subunit SCC3	IRR1	6	6.6	133.01	5.4594e-15		1.0625
Q08818	Meiotic sister-chromatid recombination protein 6, mitochondrial	MSC6	6	14.7	79.946	1.3341e-125		1.0527
P53316	Uncharacterized RNA-binding protein YGR250C	YGR250C	6	12	89.512	1.4239e-53		1.0524
A7A179;Q06321	Sterol 3-beta-glucosyltransferase	ATG26	6	8.3	135.97	1.8295e-47		1.0462
P25044	Tyrosine-protein phosphatase 1	PTP1	6	22.7	38.868	5.7119e-21		1.0459
Q02933	Ribonuclease T2-like	RNY1	6	20.7	50.171	1.1314e-24		1.0432
P21951	DNA polymerase epsilon catalytic subunit A	POL2	6	3.8	255.67	1.4716e-10		1.041
P38251	Replication factor C subunit 5	RFC5	6	23.2	39.941	4.3096e-109		1.0331
P52489	Pyruvate kinase 2	PYK2	6	18.8	55.195	1.0569e-34		1.0322
P38348	DNA mismatch repair protein HSM3	HSM3	6	17.1	55.542	2.321e-15		1.0265
Q06179	Protein FMP27, mitochondrial	FMP27	6	2.6	303.48	8.5713e-13		1.023
P40354	Protein N-terminal amidase	NTA1	6	18.8	51.896	3.9512e-40		1.0174
P08004	Chitin synthase 1	CHS1	6	8.4	129.87	1.4424e-25		1.0152
P39081	Protein PCF11	PCF11	6	7.3	71.897	8.4598e-11		1.0141
P07236	Threonine--tRNA ligase, mitochondrial	MST1	6	16.7	54.091	2.3452e-14		1.0136
Q08199	Nucleotide exchange factor SIL1	SIL1	6	28.5	48.274	2.228e-75		0.99953
Q06409	DOCK-like protein YLR422W	YLR422W	6	4	221.56	3.8032e-17		0.99535
Q12675	Phospholipid-transporting ATPase DNF2	DNF2	6	5.5	182.62	6.5301e-42		0.99226
P32591	SWI/SNF complex subunit SWI3	SWI3	6	12.7	92.925	6.3534e-41		0.99078
P36145	Transcription initiation factor IIE subunit beta	TFA2	6	25.3	36.985	1.047e-22		0.98849
P38915	Transcription factor SPT8	SPT8	6	16.4	66.189	1.6452e-58		0.9861
Q03254	RNA polymerase II subunit A C-terminal domain phosphatase	FCP1	6	16.3	83.44	1.1142e-47		0.97768
P43636	Alpha-1,3/1,6-mannosyltransferase ALG2	ALG2	6	20.3	58.046	1.0662e-65		0.97385
P09959	Regulatory protein SWI6	SWI6	6	10.3	90.559	3.3337e-48		0.97136
P07253	Cytochrome B pre-mRNA-processing protein 6	CBP6	6	40.7	18.678	3.7264e-60		0.97061
P40566	Uncharacterized glycosyl hydrolase YIR007W		6	12.6	86.978	2.8555e-24		0.96672
Q06608	Pyridoxamine 5-phosphate oxidase homolog	YPR172W	6	42	22.507	2.4699e-27		0.9666
P15436	DNA polymerase delta catalytic subunit	POL3	6	8.6	124.62	6.6853e-19		0.96535
E7NHF8;C7GWZ2;C8Z852;P09620	Pheromone-processing carboxypeptidase KEX1	KEX1	6	12.2	83.278	4.5799e-64		0.94639
P39721	Protein AIM2	AIM2	6	46.3	27.089	1.7763e-213		0.93943
Q03516	Uncharacterized protein RSN1	RSN1	6	6.8	107.67	2.5721e-13		0.93087
P32795	Mitochondrial inner membrane i-AAA protease supercomplex subunit YME1	YME1	6	11.4	81.771	6.4809e-24		0.92865
P40956	Protein GTS1	GTS1	6	22	44.406	1.8634e-28		0.91289
A6ZPP2;P47031	Mitochondrial outer membrane protein IML2	IML2	6	14.4	82.547	7.5858e-60		0.89304
Q04372	Type 2A phosphatase-associated protein 42	TAP42	6	23	42.567	2.8234e-22		0.88856
P39523	Uncharacterized protein YMR124W		6	11.2	105.91	3.1538e-33		0.87128
P32776	RNA polymerase II transcription factor B subunit 1	TFB1	6	11.5	72.894	6.7018e-39		0.78519
P38710	Inositol monophosphatase 1	INM1	6	24.7	32.823	1.8127e-54		0.74122
Q08634	Uncharacterized protein YOR238W	YOR238W	5	23.8	35.209	1.6958e-15	1.9189
P53909	Adenine deaminase	AAH1	5	16.7	39.635	4.0144e-21	1.7539	0.68267
P35178	Ribosomal RNA-processing protein 1	RRP1	5	17.3	33.202	1.3707e-44	1.6877	0.99421
P53743	Pre-rRNA-processing protein ESF2	ESF2	5	18	36.407	1.8358e-65	1.3914	1.1205
P37303	Low specificity L-threonine aldolase	GLY1	5	19.4	42.815	1.4396e-67	1.3768	1.129
P38833	Uncharacterized protein YHR127W	YHR127W	5	37.4	27.132	3.1068e-71	1.3555	0.98767
P53101	Cystathionine beta-lyase	STR3	5	21.7	51.828	1.2655e-59	1.3038	0.79211
Q12386	Actin-like protein ARP8	ARP8	5	11	100.21	1.6076e-22	1.2835	1.1239
P40017	Carnitine O-acetyltransferase YAT2	YAT2	5	10.7	103.33	3.5018e-26	1.2789	2.4398
P40529	ADP-ribosylation factor GTPase-activating protein effector protein 2	AGE2	5	29.5	32.638	1.5663e-51	1.2676	0.98734
A7A1A3;Q05791	Cell division cycle protein 123	CDC123	5	24.4	41.824	2.2023e-69	1.2576	1.4156
P32915	Protein transport protein SEC61	SEC61	5	11.5	52.936	3.0547e-71	1.2573	1.0503
Q12288	Putative glutamine amidotransferase YLR126C		5	23.1	28.825	1.6321e-14	1.2565
P15703	Glucan 1,3-beta-glucosidase	BGL2	5	24.9	34.118	0	1.2447	0.89376
P39704	Protein ERP2	ERP2	5	21.4	24.063	1.0398e-236	1.2385	1.0387
Q01590	Integral membrane protein SED5	SED5	5	23.5	38.807	1.579e-97	1.2116	0.99966
P38120	37S ribosomal protein S9, mitochondrial	MRPS9	5	29.5	31.925	4.9656e-77	1.2064	1.044
P02293;P02294	Histone H2B.1;Histone H2B.2	HTB1;HTB2	5	58	14.252	0	1.188	1.1212
P30656	Proteasome component PRE2	PRE2	5	21.6	31.636	2.0822e-54	1.1713	0.99905
P32476	Squalene monooxygenase	ERG1	5	14.3	55.125	2.2052e-56	1.1658	1.1501
P53078	Suppressor of disruption of TFIIS	SDT1	5	26.1	31.968	2.7085e-61	1.1513	1.1631
Q06629	HDA1 complex subunit 2	HDA2	5	9.8	77.058	2.5354e-28	1.1298	0.93532
Q04602	Vacuolar basic amino acid transporter 4	VBA4	5	9.8	85.682	5.7846e-93	1.1218	1.0257
P32523	Pre-mRNA-splicing factor 19	PRP19	5	15.5	56.569	7.4774e-25	1.1166	0.80921
P06776	3,5-cyclic-nucleotide phosphodiesterase 2	PDE2	5	15.8	60.999	3.052e-22	1.1164	0.93657
Q04081	Leucine carboxyl methyltransferase 1	PPM1	5	22.9	37.694	4.0427e-33	1.1153	1.058
Q07938	S-methyl-5-thioadenosine phosphorylase	MEU1	5	17.2	37.856	2.4909e-38	1.11	1.001
Q12450	Protein ERP4	ERP4	5	21.3	23.515	1.0086e-60	1.0953	1.071
Q05881	Uncharacterized protein YLR287C	YLR287C	5	14.1	40.927	2.5181e-94	1.0949	0.96787
P43619	Nicotinate-nucleotide pyrophosphorylase [carboxylating]	BNA6	5	23.7	32.365	1.2435e-26	1.0921	0.95875
B3LRK1;P40056;A6ZR39	Golgi to ER traffic protein 2	GET2	5	27.4	31.493	5.1232e-35	1.0903	0.93459
P22214	Protein transport protein SEC22	SEC22	5	31.8	25.057	0	1.0861	0.95701
P53112	Peroxisomal membrane protein PEX14	PEX14	5	19.1	38.42	3.5725e-99	1.081	1.0121
Q07623	Nucleolar protein 6	NOP6	5	38.2	25.216	2.6779e-61	1.0763	1.0764
P46669	DNA-directed RNA polymerase I subunit RPA43	RPA43	5	15.6	36.224	8.5838e-31	1.0723	1.0981
Q3E754	40S ribosomal protein S21-B	RPS21B	5	94.3	9.7597	0	1.0712	0.91429
P0CX27;P0CX28	60S ribosomal protein L42-A;60S ribosomal protein L42-B	RPL42A;RPL42B	5	32.1	12.211	1.2405e-31	1.0699	1.0578
P39003;P39004	High-affinity hexose transporter HXT6	HXT6;HXT7	5	18.4	62.704	1.2346e-125	1.0683	1.027
Q12178	Cytosine deaminase	FCY1	5	50.6	17.507	0	1.0682	0.99742
P27476	Nuclear localization sequence-binding protein	NSR1	5	23.7	44.535	8.2978e-232	1.0674	1.0765
P37262	6-phosphogluconolactonase-like protein 2	SOL2	5	27	34.501	4.9769e-126	1.0613	0.96639
P25385	Protein transport protein BOS1	BOS1	5	30.3	27.5	7.8981e-42	1.0596	0.96647
P34909	General negative regulator of transcription subunit 4	MOT2	5	16.9	65.353	1.796e-105	1.0584	0.96366
P53010	PAB-dependent poly(A)-specific ribonuclease subunit PAN2	PAN2	5	9	127.04	2.1681e-12	1.0582	1.039
Q03707	Inner nuclear membrane protein SRC1	SRC1	5	7.8	95.496	5.8322e-15	1.0576	1.067
P38985	Signal recognition particle subunit SRP14	SRP14	5	47.9	16.43	5.3722e-148	1.0556	1.0509
Q12029	Probable mitochondrial transport protein FSF1	FSF1	5	17.4	35.414	1.3742e-34	1.0489	0.99978
A6ZU15;P45818	ATP-dependent RNA helicase ROK1	ROK1	5	11.5	63.668	5.1996e-29	1.0479	1.082
Q04338	t-SNARE VTI1	VTI1	5	53	24.668	3.5538e-264	1.0474	1.3724
P38116	ADP-ribosylation factor-like protein 1	ARL1	5	35.5	20.434	6.8397e-51	1.0463	1.0125
Q04067;A6ZZ25	Eukaryotic translation initiation factor 3 subunit G	TIF35	5	42.3	30.501	0	1.0448	1.0179
P05759	Ubiquitin-40S ribosomal protein S31;Ubiquitin;40S ribosomal protein S31	RPS31	5	40.1	17.216	0	1.0446	0.97615
P38773	2-deoxyglucose-6-phosphate phosphatase 2	DOG2	5	28.5	27.165	9.9616e-25	1.0436	0.90899
P69771	Vacuolar protein-sorting-associated protein 46	DID2	5	33.8	23.091	9.649e-121	1.0435	0.95891
P14120	60S ribosomal protein L30	RPL30	5	67.6	11.415	1.3042e-144	1.0433	1.0319
P34220	Deoxyribonuclease Tat-D		5	14.8	47.389	3.1501e-22	1.042	0.89677
P43558	Ubiquitin thioesterase OTU1	OTU1	5	20.3	33.51	4.7284e-19	1.0406	0.96728
P40319	Elongation of fatty acids protein 3	SUR4	5	27.5	39.465	8.8347e-97	1.0398	1.015
A6ZML5;B3LM44;B5VPS9;C7GQ96;C8ZF15;Q03798	Altered inheritance of mitochondria protein 36, mitochondrial	AIM36	5	27.5	29.046	4.8974e-35	1.0382	0.96531
P38615	Serine/threonine-protein kinase RIM11/MSD1	RIM11	5	17	43.004	4.4963e-39	1.0372	1.0776
P18562	Uracil phosphoribosyltransferase	FUR1	5	42.6	24.594	1.8866e-102	1.0352	0.97806
P0C0V8	40S ribosomal protein S21-A	RPS21A	5	94.3	9.7457	2.2891e-257	1.0313	0.92955
P42826	Xylulose kinase	XKS1	5	9.2	68.32	1.8667e-23	1.0301	1.0427
Q08746	Regulator of ribosome biosynthesis	RRS1	5	42.4	22.963	1.2124e-60	1.0297	0.96808
Q05979	Kynureninase	BNA5	5	15.7	51.031	9.9556e-26	1.0262	0.92068
Q08096	RNA 3-terminal phosphate cyclase-like protein	RCL1	5	23.4	40.17	7.7264e-262	1.0252	1.0463
P53163	54S ribosomal protein L12, mitochondrial	MNP1	5	28.4	20.65	5.6941e-102	1.0246	0.93919
P12904	5-AMP-activated protein kinase subunit gamma	SNF4	5	20.2	36.401	2.3887e-113	1.0234	1.0192
P40345	Phospholipid:diacylglycerol acyltransferase	LRO1	5	8.9	75.392	3.7338e-15	1.0187	1.1488
P25558	Bud site selection protein 3	BUD3	5	3.9	184.72	7.3622e-11	1.0175	1.1316
Q05892	Uncharacterized protein YLR290C, mitochondrial	YLR290C	5	22.7	31.524	1.4582e-39	1.0174	1.2204
P32598	Serine/threonine-protein phosphatase PP1-2	GLC7	5	25	35.907	1.0679e-28	1.0154	1.1018
P32332	Mitochondrial oxaloacetate transport protein	OAC1	5	23.1	35.153	7.6552e-59	1.0141	2.017
P38903	Serine/threonine-protein phosphatase 2A 56 kDa regulatory subunit delta isoform	RTS1	5	10.4	85.334	2.3194e-73	1.0136	1.0086
P53299	Mitochondrial import inner membrane translocase subunit TIM13	TIM13	5	62.9	11.286	1.0402e-182	1.0131	1.0214
P48510	Ubiquitin domain-containing protein DSK2	DSK2	5	16.9	39.345	1.511e-193	1.0119	0.97287
P53730	Dol-P-Man:Man(7)GlcNAc(2)-PP-Dol alpha-1,6-mannosyltransferase	ALG12	5	9.1	62.672	1.7353e-17	1.0083	0.96331
P48836	V-type proton ATPase subunit G	VMA10	5	37.7	12.713	2.9367e-238	1.007	0.9332
P32895	Ribose-phosphate pyrophosphokinase 1	PRS1	5	19.4	47.047	1.8203e-191	1.0051	1.0544
P32783	mRNA cap guanine-N7 methyltransferase	ABD1	5	10.8	50.34	8.8708e-31	1.0046	0.97297
P23255	Transcription initiation factor TFIID subunit 2	TAF2	5	5.5	161.47	4.5618e-09	1.0036	1.0049
Q08742	Thiosulfate sulfurtransferase RDL2, mitochondrial	RDL2	5	55	16.697	5.5832e-79	1.0027	0.88911
Q04773	Uncharacterized protein YMR074C		5	37.2	15.977	1.3824e-147	0.99956	0.93013
P06785	Thymidylate synthase	CDC21	5	27.3	35.047	6.0469e-51	0.99774	0.94519
P47124	Putative glycosyltransferase HOC1	HOC1	5	22	46.296	1.5037e-48	0.99722	1.0557
P43594	Altered inheritance of mitochondria protein 13, mitochondrial	AIM13	5	36.5	18.855	5.4881e-273	0.99591	0.95115
P53253	Protein NNF2	NNF2	5	9.6	106.46	8.2909e-12	0.99323	1.0293
P38792	Exosome complex component RRP4	RRP4	5	26.5	39.427	6.2989e-80	0.98953	1.1231
P47076	DNA-directed RNA polymerase III subunit RPC9	RPC17	5	41	18.596	1.393e-103	0.98816	0.84524
P32366	V-type proton ATPase subunit d	VMA6	5	28.4	39.79	3.4692e-260	0.98561	0.97019
P38759	Vacuolar protein sorting-associated protein 29	VPS29	5	30.1	31.012	4.5779e-58	0.98484	1.0489
P47164	Cystathionine gamma-synthase	STR2	5	13.3	72.35	9.4747e-23	0.98346	1.2196
A7A0V3;B3LT19;P46654	40S ribosomal protein S0-B	RPS0B	5	53.2	27.962	3.7748e-190	0.98291	0.95048
Q02256	Tyrosine-protein phosphatase YVH1	YVH1	5	19.5	41.185	3.5167e-93	0.98158	0.93714
P30902	ATP synthase subunit d, mitochondrial	ATP7	5	40.2	19.809	3.7737e-162	0.98102	1.072
Q12133	Signal peptidase complex subunit SPC3	SPC3	5	27.7	21.349	6.7116e-136	0.98056	0.97242
P32911	Eukaryotic translation initiation factor eIF-1	SUI1	5	78.7	12.312	2.2927e-253	0.98006	1.0006
Q12305	Thiosulfate sulfurtransferase RDL1, mitochondrial	RDL1	5	54.7	15.413	9.1729e-120	0.97474	0.84858
A6ZSX1;P38712	ATP-dependent rRNA helicase RRP3	RRP3	5	15.2	55.952	1.1085e-50	0.97352	1.2935
P32939	GTP-binding protein YPT7	YPT7	5	34.1	23.042	7.2309e-117	0.97281	1.0296
P53965	Tyrosine-protein phosphatase SIW14	SIW14	5	28.5	32.755	9.9864e-49	0.97057	0.99518
P38912	Eukaryotic translation initiation factor 1A	TIF11	5	39.2	17.435	3.0002e-100	0.96996	1.0031
Q00618	Geranylgeranyl transferase type-2 subunit alpha	BET4	5	21.7	39.674	5.9147e-15	0.96959	1.0841
P38910	10 kDa heat shock protein, mitochondrial	HSP10	5	74.5	11.372	3.7131e-266	0.96901	0.90695
P54000	RNA polymerase II transcriptional coactivator SUB1	SUB1	5	38	33.102	5.8393e-76	0.96659	0.90657
Q07648	D-tyrosyl-tRNA(Tyr) deacylase	DTD1	5	37.3	16.745	1.7568e-21	0.96562	1.0082
P30657	Proteasome component PRE4	PRE4	5	24.1	29.443	7.1673e-24	0.96445	0.83968
A6ZQL5;P47025	Mitochondrial division protein 1	MDV1	5	10.9	80.057	3.0996e-26	0.96125	1.091
Q12315	Nucleoporin GLE1	GLE1	5	13.2	62.073	4.79e-60	0.9606	0.99825
P40312	Cytochrome b5	CYB5	5	70.8	13.297	1.0515e-29	0.96015	1.0274
Q05788	Purine nucleoside phosphorylase	PNP1	5	27.3	33.755	3.4336e-125	0.9597	0.95548
P32610	V-type proton ATPase subunit D	VMA8	5	55.9	29.194	1.2792e-59	0.95766	1.0399
P39011	Bud emergence protein 4	BEM4	5	13.4	70.992	4.8348e-16	0.95534	1.0777
Q04410	GRASP65 homolog protein 1	GRH1	5	24.7	41.118	9.8273e-70	0.95459
P17106	Centromere-binding protein 1	CBF1	5	22.8	39.387	1.8438e-233	0.95391	0.95527
P17442	Phosphate system positive regulatory protein PHO81	PHO81	5	5.3	134.03	5.2941e-11	0.95363	1.0989
P53206	Putative cysteine synthase	YGR012W	5	18.6	42.8	2.9607e-27	0.94991	0.92002
P22353	54S ribosomal protein L8, mitochondrial	MRPL8	5	32.8	26.945	5.0782e-35	0.94894	1.1571
P53900	Prefoldin subunit 4	GIM3	5	50.4	15.18	3.2345e-115	0.94466	0.92494
P09734;CON__ENSEMBL:ENSBTAP00000016242	Tubulin alpha-3 chain	TUB3	5	19.8	49.693	6.8444e-172	0.94247	1.0889
P43577	Glucosamine 6-phosphate N-acetyltransferase	GNA1	5	50.9	18.135	3.0383e-85	0.94223	0.94188
Q07834	KH domain-containing protein YLL032C	YLL032C	5	7.4	94.596	6.5895e-17	0.9316	1.1038
P02557	Tubulin beta chain	TUB2	5	19.5	50.922	1.2108e-198	0.92995	1.0457
P48361	Activator of SKN7 protein 10	ASK10	5	6.8	126.86	4.724e-11	0.92848	1.0066
Q08826	Sorting nexin-3	SNX3	5	39.5	18.769	3.2969e-49	0.92653	0.99065
Q12091	Damage response protein 1	DAP1	5	46.1	16.757	1.432e-49	0.92073	0.95198
P36010	Nucleoside diphosphate kinase	YNK1	5	47.1	17.166	7.8547e-249	0.92052	0.93954
Q07451	Endoplasmic reticulum transmembrane protein 3	YET3	5	35	22.902	0	0.92021	0.90946
P25043	Proteasome component PUP1	PUP1	5	30.3	28.268	2.2626e-127	0.91931	1.0036
P36051	GPI ethanolamine phosphate transferase 1	MCD4	5	7	105.69	4.2092e-50	0.91905	0.94659
P13517	F-actin-capping protein subunit beta	CAP2	5	23.7	32.629	9.8218e-182	0.91687	1.095
Q12354	Acyl-protein thioesterase 1		5	34.8	24.7	2.4115e-74	0.90744	1.0324
P17065	Rab guanine nucleotide exchange factor SEC2	SEC2	5	11.9	84.651	6.7891e-59	0.90299	1.0579
Q03629	Uncharacterized protein YML079W	YML079W	5	37.3	22.461	6.3606e-67	0.90132	0.87257
P25339	Pumilio homology domain family member 4	PUF4	5	6.4	97.797	4.1275e-37	0.89761	1.0272
P01095	Protease B inhibitors 2 and 1	PBI2	5	76	8.5897	1.2657e-190	0.89646	0.91982
Q12017	Phosducin-like protein 2	PLP2	5	24.5	32.793	8.6932e-150	0.89548	0.95151
Q03705	Protein CGI121	CGI121	5	45.3	20.662	1.1563e-58	0.89429	1.0411
Q07688	Phosphorelay intermediate protein YPD1	YPD1	5	32.9	19.168	5.3164e-90	0.89373	0.94588
P38353	Sec sixty-one protein homolog	SSH1	5	19.2	53.311	1.068e-201	0.89122	1.0239
Q04177	U3 small nucleolar RNA-associated protein 5	UTP5	5	16.3	72.001	7.5489e-248	0.89084	1.0679
A6ZLG8;P38325	Mitochondrial outer membrane protein OM14	OM14	5	46.3	14.609	1.883e-109	0.88778	1.0814
P25359	Exosome complex component RRP43	RRP43	5	22.8	44.011	5.9814e-61	0.88705	0.96243
P22141	Proteasome component C11	PRE1	5	38.4	22.516	3.8081e-69	0.88485	1.0326
P32335	Protein MSS51, mitochondrial	MSS51	5	12.8	50.88	1.6894e-16	0.88292	1.2311
P40350	Dolichyl-phosphate beta-glucosyltransferase	ALG5	5	16.8	38.346	1.1301e-27	0.8765	1.0346
P38768	Protein interacting with Hsp90 1	PIH1	5	24.4	39.519	1.7904e-10	0.87528	1.0317
P28321	Monoglyceride lipase	YJU3	5	25.2	35.562	4.5994e-57	0.87297	1.0089
P32897	Mitochondrial import inner membrane translocase subunit TIM23	TIM23	5	40.5	23.243	1.7457e-120	0.86945	0.88206
P34227	Mitochondrial peroxiredoxin PRX1	PRX1	5	31.8	29.495	1.2333e-43	0.86706	1.0369
P12611	Growth regulation protein	WHI2	5	17.1	55.345	9.3269e-106	0.86386	1.1918
P32839	Mitochondrial chaperone BCS1	BCS1	5	18.9	51.107	2.497e-07	0.86356	0.87897
Q04472	Mitochondrial inner membrane i-AAA protease supercomplex subunit MGR3	MGR3	5	11	58.003	1.8726e-37	0.86313	1.059
P40165	NAD(P)H-hydrate epimerase		5	31.3	27.521	9.8744e-67	0.86022	0.96601
P38716	Uncharacterized trans-sulfuration enzyme YHR112C	YHR112C	5	16.9	42.445	5.4853e-23	0.85873	0.87608
P35184	Ribosome assembly protein SQT1	SQT1	5	14.4	47.166	2.3452e-48	0.85436	1.0414
P53941	U3 small nucleolar ribonucleoprotein protein IMP4	IMP4	5	19	33.482	3.87e-24	0.85119	1.0782
P16370	DNA-directed RNA polymerase II subunit RPB3	RPB3	5	29.9	35.297	1.3507e-118	0.85084	0.96368
P38804	Restriction of telomere capping protein 3	RTC3	5	73	12.009	9.5304e-273	0.83828	0.8139
P05373	Delta-aminolevulinic acid dehydratase	HEM2	5	34.2	37.74	3.5436e-232	0.8382	0.96851
P40362	U3 small nucleolar RNA-associated protein 18	UTP18	5	10.3	66.423	5.3714e-20	0.83754	1.0574
Q06892	NADH kinase POS5, mitochondrial	POS5	5	20.3	46.246	1.3693e-22	0.83402	1.0766
P53155	Uncharacterized protein YGL082W	YGL082W	5	17.1	43.321	5.5262e-70	0.82026	1.0264
P46956	Inorganic phosphate transporter PHO86	PHO86	5	20.3	34.881	7.4343e-50	0.8166	0.95609
P34217	RNA-binding protein PIN4	PIN4	5	12.9	73.775	4.916e-40	0.81194	1.0992
O43137	Uncharacterized protein YBR085C-A	YBR085C-A	5	85.9	9.4044	4.7794e-114	0.79961	1.328
Q12513	Translation machinery-associated protein 17	TMA17	5	74	16.771	7.0493e-211	0.78906	1.1885
P36007	Threo-3-hydroxyaspartate ammonia-lyase	SRY1	5	28.5	34.899	3.0164e-39	0.78534	1.2207
P50264	Polyamine oxidase FMS1	FMS1	5	19.5	57.805	4.096e-14	0.78437	1.0635
P21801	Succinate dehydrogenase [ubiquinone] iron-sulfur subunit, mitochondrial	SDH2	5	23.7	30.231	3.5171e-78	0.75887	1.0003
P36121	DNA-directed RNA polymerase III subunit RPC5	RPC37	5	30.5	32.142	3.5546e-101	0.75483	0.97878
Q03290	RNA polymerase II transcription factor B subunit 3	TFB3	5	24.3	38.128	1.7414e-28	0.74664	0.74776
O13585	Dilute domain-containing protein YPR089W	YPR089W/YPR090W	5	10	102.58	1.9669e-35	0.70676	1.3534
Q08287	60S ribosome subunit biogenesis protein NOP8	NOP8	5	16.3	56.965	8.8479e-30	0.70469	1.3709
P53313	Protein SDA1	SDA1	5	9.1	86.617	6.0639e-31	0.69749	0.58996
Q05468	Uncharacterized protein YDR333C	YDR333C	5	11.2	83.425	1.0159e-18	0.6366	1.3132
P08018	MAP kinase kinase PBS2	PBS2	5	9.1	72.719	2.304e-18	0.61873	1.0273
Q99321	Diphosphoinositol polyphosphate phosphohydrolase DDP1	DDP1	5	36.7	21.572	8.5156e-62	0.54134	0.99724
P53334	Probable family 17 glucosidase SCW4	SCW4	5	15.3	40.173	5.7505e-25	0.54084	0.85466
P53319	6-phosphogluconate dehydrogenase, decarboxylating 2	GND2	5	16.7	53.922	6.8739e-72	0.41592
P47173	Uncharacterized protein YJR142W		5	21.6	39.69	4.0104e-30	0.40352	0.99329
P32796;P32796-2	Carnitine O-acetyltransferase, mitochondrial	CAT2	5	10.9	77.241	1.0798e-26		3.4984
P38873	Target of rapamycin complex 1 subunit KOG1	KOG1	5	4.8	177.61	5.8605e-15		2.0007
Q03722	Uncharacterized protein YML020W	YML020W	5	11.7	76.137	5.3694e-09		1.3654
P38237	Ubiquitin carboxyl-terminal hydrolase 14	UBP14	5	9.6	88.629	3.4198e-46		1.3237
P38261	Exocyst complex component EXO84	EXO84	5	10.9	85.537	1.3098e-19		1.3224
P40317	Protein SOK1	SOK1	5	9	101.08	7.4495e-16		1.312
P32642	Monothiol glutaredoxin-4	GRX4	5	25.4	27.493	1.7748e-33		1.2705
P31115	tRNA pseudouridine(38/39) synthase	DEG1	5	16.1	50.888	2.4867e-18		1.2666
Q99247	Uncharacterized WD repeat-containing protein YOL087C		5	8.1	125.38	1.1541e-10		1.2635
P32494	Chromatin-remodeling complexes subunit NGG1	NGG1	5	10	79.281	2.7323e-13		1.2554
P38352	SCF-associated factor 1	SAF1	5	13.3	70.495	3.7477e-15		1.2497
Q12504	Ribosomal N-lysine methyltransferase 4	RKM4	5	11.7	57.288	2.445e-14		1.2446
P39002	Long-chain-fatty-acid--CoA ligase 3	FAA3	5	7.8	77.946	5.613e-13		1.2381
P48562	Serine/threonine-protein kinase CLA4	CLA4	5	10	93.908	2.564e-14		1.2298
P32317	Protein AFG1	AFG1	5	16.9	58.264	3.8632e-52		1.2149
Q08959	Phosphatidylglycerol phospholipase C	PGC1	5	18.7	37.069	3.0746e-31		1.2043
Q03957	CTD kinase subunit alpha	CTK1	5	10.8	60.5	7.3006e-16		1.1969
Q07653	Protein HBT1	HBT1	5	7.4	113.61	1.7562e-15		1.183
P46949	Protein FYV8	FYV8	5	6.5	90.797	5.0076e-08		1.1797
P48360	Probable NADPH:adrenodoxin oxidoreductase, mitochondrial	ARH1	5	12.2	56.237	2.3191e-24		1.1789
Q06817	Glycine--tRNA ligase 2	GRS2	5	12.8	71.018	2.4047e-15		1.176
P11792	Serine/threonine-protein kinase SCH9	SCH9	5	10.2	91.81	6.7142e-90		1.1638
Q03063	Down-regulator of invasive growth 1	DIG1	5	18.8	49.356	6.4462e-88		1.1505
P42073	RNA end formation protein 2	REF2	5	11.1	59.818	1.0659e-15		1.1489
Q12404	Protein disulfide-isomerase MPD1	MPD1	5	14.2	36.408	2.2523e-22		1.1466
Q06632	Protein CFT1	CFT1	5	6.8	153.4	5.0997e-26		1.1364
P54787	Vacuolar protein sorting-associated protein 9	VPS9	5	15.5	52.482	5.4599e-159		1.1335
P43573	Bud site selection protein 27	BUD27	5	11.7	91.421	5.758e-13		1.1286
P47108	Nucleolar pre-ribosomal-associated protein 2	URB2	5	6.4	135.12	1.1434e-20		1.1286
A6ZM67;P50105	Transcription initiation factor TFIID subunit 4	TAF4	5	18.6	42.306	8.7944e-25		1.1277
Q03330	Histone acetyltransferase GCN5	GCN5	5	15.3	51.069	7.7538e-22		1.1275
Q12751	Uncharacterized protein YMR185W		5	6.7	113.25	8.9895e-08		1.1199
Q03790	Nucleoporin NUP53	NUP53	5	14.5	52.618	1.6218e-29		1.1151
Q03660	Trafficking protein particle complex II-specific subunit 130	TRS130	5	5.4	128.13	1.1785e-07		1.1026
P32561	Histone deacetylase RPD3	RPD3	5	21.5	48.904	2.1535e-68		1.1002
P04819;P04819-2	DNA ligase 1	CDC9	5	10.2	84.827	2.0467e-23		1.0968
P36151	Uncharacterized protein YKR070W	YKR070W	5	21.9	39.406	1.2149e-56		1.0961
P42934	Dolichyl-phosphate-mannose--protein mannosyltransferase 6	PMT6	5	7.8	88.025	6.8138e-12		1.094
P16661	Chitobiosyldiphosphodolichol beta-mannosyltransferase	ALG1	5	16	51.928	3.287e-46		1.0913
Q02785	ATP-dependent permease PDR12	PDR12	5	4.6	171.06	1.4988e-15		1.0903
Q04347	Bud site selection protein 22	BUD22	5	11.4	60.053	5.8018e-31		1.0888
P39531	Recyclin-1	RCY1	5	6.3	97.47	1.8532e-20		1.0883
Q08491	Superkiller protein 7	SKI7	5	9.1	84.778	1.97e-29		1.0874
Q03761	Transcription initiation factor TFIID subunit 12	TAF12	5	13	61.072	6.5254e-97		1.087
P36131	DASH complex subunit SPC34	SPC34	5	23.4	34.077	1.886e-14		1.0854
P39538	Ubiquitin carboxyl-terminal hydrolase 12	UBP12	5	6.1	143.19	6.2401e-27		1.0849
P32832	Chromatin structure-remodeling complex subunit RSC7	NPL6	5	16.1	49.65	5.8167e-50		1.0835
P38856	Clathrin coat assembly protein AP180A	YAP1801	5	10.4	71.659	1.7228e-17		1.083
P54730	UBX domain-containing protein 4	UBX4	5	14.9	46.964	4.1386e-14		1.0827
Q08960	tRNA wybutosine-synthesizing protein 1	TYW1	5	10.2	89.804	7.0352e-66		1.0791
A6ZRY0;B3LNV9;B5VQU2;C7GR78;P50945	Altered inheritance of mitochondria protein 37, mitochondrial	AIM37	5	29.5	26.959	1.065e-37		1.0784
Q03941	Dephospho-CoA kinase CAB5	CAB5	5	41.1	27.339	6.2388e-27		1.0758
P40007;A6ZQU8	Nucleolar protein 16	NOP16	5	26.8	26.901	4.9601e-41		1.067
Q12455	Spermine synthase	SPE4	5	29	34.09	1.0937e-49		1.0589
P12887	Uracil-DNA glycosylase, mitochondrial	UNG1	5	16.7	40.471	8.5917e-27		1.058
Q05580	LIM domain and RING finger protein YDR266C	YDR266C	5	9.2	72.755	2.7747e-41		1.0551
P40557	ER-retained PMA1-suppressing protein 1	EPS1	5	8.4	81.218	1.362e-17		1.053
P43611	Uncharacterized protein YFR039C	YFR039C	5	12.5	59.359	3.3755e-30		1.0506
P26754	Replication factor A protein 2	RFA2	5	45.4	29.936	5.4056e-66		1.0482
Q02866	Protein MUK1	MUK1	5	10.9	69.538	2.5987e-13		1.0438
P36519	54S ribosomal protein L7, mitochondrial	MRPL7	5	30.1	33.099	1.4985e-27		1.0419
P22108	5,5-P-1,P-4-tetraphosphate phosphorylase 2	APA2	5	22.8	36.84	4.0441e-26		1.0405
Q03306	Serine/threonine-protein kinase PKH3	PKH3	5	7	100.47	1.0632e-11		1.0404
P29469	DNA replication licensing factor MCM2	MCM2	5	10.1	98.778	1.6874e-33		1.04
Q12425	Iron-sulfur assembly protein 2	ISA2	5	42.7	20.876	2.3315e-07		1.0395
P46151	Methylenetetrahydrofolate reductase 1	MET12	5	11.7	73.941	2.8713e-22		1.0365
P47069	Spindle pole body assembly component MPS3	MPS3	5	12	79.174	5.9386e-17		1.0342
Q12445	Nucleoporin POM34	POM34	5	22.1	34.232	2.3182e-14		1.0334
Q12494	Inositol hexakisphosphate kinase 1	KCS1	5	5.8	119.55	9.204e-19		1.0285
P32464	Protein HYM1	HYM1	5	15.5	45.853	9.6339e-11		1.0277
P53076	Vacuolar import and degradation protein 30	VID30	5	6.5	108.18	1.7745e-29		1.0265
P53894	Serine/threonine-protein kinase CBK1	CBK1	5	10.7	86.945	7.8193e-22		1.0247
P42949	Mitochondrial import inner membrane translocase subunit TIM16	PAM16	5	36.2	16.216	9.1145e-178		1.0241
P38281	Actin patches distal protein 1	APD1	5	17.1	35.758	1.3709e-23		1.0238
P06839	DNA repair helicase RAD3	RAD3	5	8.9	89.785	2.2871e-13		1.0183
P34253	Protein KTI12	KTI12	5	18.2	35.322	7.553e-31		1.0137
P53100	Putative 2-hydroxyacid dehydrogenase YGL185C		5	17.2	42.984	1.8341e-69		1.0136
Q03784	Trafficking protein particle complex subunit 23	TRS23	5	31.1	24.863	1.2725e-30		1.0123
P28239	Inorganic pyrophosphatase, mitochondrial	PPA2	5	26.8	35.572	1.4244e-58		1.0089
P38862;A6ZT79	Ubiquitin-like modifier-activating enzyme ATG7	ATG7	5	12.9	71.427	1.5609e-20		1.0079
Q03778	Riboflavin kinase	FMN1	5	41.3	24.537	1.7787e-17		0.99779
Q12362	Bifunctional protein RIB2;tRNA pseudouridine(32) synthase, cytoplasmic;Diaminohydroxyphosphoribosylaminopyrimidine deaminase	RIB2	5	14.7	67.035	4.2086e-12		0.99681
Q12199	Type 2A phosphatase activator TIP41	TIP41	5	23	41.019	2.4961e-18		0.99219
Q04080	GPI transamidase component GPI17	GPI17	5	12.2	60.813	2.3652e-30		0.99048
A6ZR80;P40078	Ribosome biogenesis protein NSA2	NSA2	5	20.7	29.722	2.2077e-87		0.99046
P35202	Thiamine pyrophosphokinase	THI80	5	21.6	36.616	1.3141e-27		0.9837
P33441	THO complex subunit MFT1	MFT1	5	14	44.996	1.1395e-22		0.97975
A6ZV70;P06115	Catalase T	CTT1	5	15.8	64.566	1.8818e-54		0.97452
P38850	Regulator of Ty1 transposition protein 107	RTT107	5	6.9	123.02	1.9656e-24		0.9722
P21373	NAD(+) kinase	UTR1	5	13.2	59.469	2.2753e-27		0.96491
P28791	Protein transport protein SEC20	SEC20	5	22.5	43.881	2.037e-08		0.95877
P36100	Transcription initiation factor IIE subunit alpha	TFA1	5	16.6	54.741	3.0146e-14		0.95586
P24279	DNA replication licensing factor MCM3	MCM3	5	7.9	107.52	6.9162e-48		0.95448
Q08816	Uncharacterized protein YOR352W	YOR352W	5	18.1	39.274	2.1989e-35		0.94885
P53729	Uncharacterized protein YNR029C		5	8.9	48.121	3.0554e-12		0.93578
A6ZTA1;P38881	Nucleus-vacuole junction protein 1	NVJ1	5	20.9	36.364	1.8353e-42		0.92964
Q02884	Elongator complex protein 4	ELP4	5	16.9	51.155	1.2666e-37		0.92517
Q02630	Nucleoporin NUP116/NSP116	NUP116	5	6.6	116.23	1.9643e-49		0.92485
P38771	Ribosome-recycling factor, mitochondrial	RRF1	5	23.5	26.406	7.1713e-15		0.92285
P33315	Transketolase 2	TKL2	5	9.8	75.028	1.52e-19		0.92159
P53330	Regulator of Ty1 transposition protein 102	RTT102	5	52.2	17.794	3.4324e-16		0.91836
Q03661	Silent chromatin protein ESC1	ESC1	5	4.8	187.14	5.9905e-34		0.91161
P47135	Protein JSN1	JSN1	5	8.2	120.37	5.1252e-19		0.90624
P53753	Endo-1,3(4)-beta-glucanase 1	DSE4	5	8.3	121.06	1.2385e-56		0.88785
P36156	Glutathione S-transferase omega-like 2	ECM4	5	23.5	43.273	1.329e-38		0.8557
P11433	Cell division control protein 24	CDC24	5	11.2	96.938	1.9123e-12		0.85129
P39945	Protein AST2	AST2	5	14.9	48.37	1.2758e-59		0.84398
Q04183	Trafficking protein particle complex II-specific subunit 120	TRS120	5	5.4	147.66	7.2223e-17		0.84066
P36159	Ribonuclease Z	TRZ1	5	6.7	96.815	7.5856e-32		0.79068
P46677	Transcription initiation factor TFIID subunit 1	TAF1	5	4.6	120.69	6.9323e-10
P38774	2-deoxyglucose-6-phosphate phosphatase 1	DOG1	5	28.5	27.1	7.4393e-21
P0C2J4;P0C2J6;P0CX61;P0CX62;P25383;Q12293;Q12392;Q12439;Q99303;Q12260	Transposon Ty2-LR1 Gag polyprotein;Capsid protein;Gag-p4;Transposon Ty2-LR2 Gag polyprotein;Capsid protein;Gag-p4;Transposon Ty2-F Gag polyprotein;Capsid protein;Gag-p4;Transposon Ty2-GR2 Gag polyprotein;Capsid protein;Gag-p4;Transposon Ty2-C Gag polyprotein;Capsid protein;Gag-p4;Transposon Ty2-OR2 Gag polyprotein;Capsid protein;Gag-p4;Transposon Ty2-DR1 Gag polyprotein;Capsid protein;Gag-p4;Tran…	TY2A-LR1;TY2A-LR2;TY2A-F;TY2A-GR2;TY2A-C;TY2A-OR2;TY2A-DR1;TY2A-OR1;TY2A-DR3;TY2A-B	5	21.7	49.771	6.9751e-109
A6ZUC0;P53172	Protein SDS23	SDS23	4	20.1	58.097	7.842e-51	2.0184	1.1796
P38169	Kynurenine 3-monooxygenase	BNA4	4	14.8	52.429	4.2406e-12	1.8472	1.0412
P52920	Cytosolic Fe-S cluster assembly factor NBP35	NBP35	4	24.1	35.253	2.7027e-16	1.8081	1.0645
P08432	Ornithine decarboxylase	SPE1	4	12.4	52.285	1.5698e-15	1.5969	1.2092
Q12270	Rhomboid protein 2	RBD2	4	23.3	29.499	5.7708e-30	1.4763	1.0079
Q06580	Myosin light chain 2	MLC2	4	34.4	18.52	2.7756e-53	1.4214	0.91908
P17558	37S ribosomal protein PET123, mitochondrial	PET123	4	18.9	35.998	2.3607e-12	1.356	1.1204
Q04401	Acetate non-utilizing protein 9, mitochondrial	ACN9	4	41.4	15.783	1.2823e-27	1.333	1.0803
Q12191	Binder of USO1 and GRH1 protein 1	BUG1	4	19.1	38.294	3.2836e-31	1.3021
P53318	Ubiquinone biosynthesis monooxygenase COQ6	COQ6	4	18	53.527	7.6557e-38	1.2463	1.0449
P46988	Prefoldin subunit 1	PFD1	4	60.6	12.782	3.4219e-80	1.2129	0.97178
P37838	Nucleolar protein 4	NOP4	4	8.2	77.824	1.3619e-16	1.1977	0.89589
Q05942	Ribosome assembly protein 3	RSA3	4	29.1	24.656	1.2511e-27	1.1929	1.1117
P50623	SUMO-conjugating enzyme UBC9	UBC9	4	49.7	17.911	1.0015e-57	1.1828	0.9291
Q12040	Probable phosphoglycerate mutase YOR283W	YOR283W	4	35.2	26.176	8.4353e-73	1.1822	0.85668
P38344	Pre-60S factor REI1	REI1	4	16.5	45.862	2.3916e-28	1.1794	1.0533
P20795	Vacuolar protein sorting-associated protein 33	VPS33	4	8.4	79.27	6.6507e-07	1.1792	1.243
P25654	UPF0587 protein YCR090C		4	21.4	20.703	5.246e-35	1.1787	0.95834
Q04693	Pre-mRNA-splicing factor RSE1	RSE1	4	5.7	153.78	3.3427e-12	1.1786	1.1032
P25040	20S rRNA accumulation protein 4	TSR4	4	13.7	45.993	1.6554e-43	1.1644	0.93969
Q06263	Vacuolar protein sorting-associated protein VTA1	VTA1	4	15.2	37.315	4.9412e-39	1.1534	0.95536
Q12341	Histone acetyltransferase type B catalytic subunit	HAT1	4	11.8	43.872	6.1136e-33	1.1471	1.0401
P32906	Endoplasmic reticulum mannosyl-oligosaccharide 1,2-alpha-mannosidase	MNS1	4	13.5	63.057	9.7829e-39	1.1429	0.9986
A6ZTT5;P10127	Alcohol dehydrogenase 4	ADH4	4	23.8	41.084	4.829e-07	1.14
Q08492	Bud site selection protein 21	BUD21	4	40.7	24.385	1.3093e-169	1.1396
P02309	Histone H4	HHF1	4	54.4	11.368	1.3644e-201	1.1273	1.2028
P40540	ER membrane protein complex subunit 5	KRE27	4	44	15.907	1.5476e-36	1.1078	0.89983
P53073	ER membrane protein complex subunit 4	EMC4	4	27.4	21.46	1.0023e-28	1.1074	0.80678
P34248	Probable intramembrane protease YKL100C		4	9	67.524	1.4476e-34	1.1063	0.98866
P13185	Serine/threonine protein kinase KIN1	KIN1	4	5.5	120.07	6.0597e-16	1.1058	1.093
P25037	Ubiquitin carboxyl-terminal hydrolase 1	UBP1	4	6.4	92.768	9.2944e-27	1.1026	1.0391
P40328	Probable 26S protease subunit YTA6	YTA6	4	6.6	85.299	1.0041e-14	1.0988	1.0664
Q06508	Lysophosphatidic acid:oleoyl-CoA acyltransferase 1	LOA1	4	21	33.816	4.5439e-80	1.0942	1.0147
P48526	Isoleucine--tRNA ligase, mitochondrial	ISM1	4	4.5	115.79	5.1726e-08	1.092	1.0856
Q3E772	Uncharacterized protein YGR169C-A	YGR169C-A	4	48.9	10.495	1.3795e-210	1.0891	1.0093
P12687	54S ribosomal protein L2, mitochondrial	MRP7	4	15.6	43.226	3.8276e-10	1.0874	1.0496
C7GQJ1;A6ZL22;B5VE42;P38248	Cell wall protein ECM33	ECM33	4	8.8	43.842	7.0299e-225	1.0844	0.98043
Q01560	Nucleolar protein 3	NPL3	4	12.3	45.407	4.9034e-51	1.0793	1.0261
P51998	54S ribosomal protein YmL6, mitochondrial	YML6	4	17.5	31.969	5.5587e-24	1.0791	1.2095
Q07950	Sterol esterase 2	YEH2	4	13.9	62.446	1.8253e-08	1.0785	0.82231
Q08954	Smr domain-containing protein YPL199C	YPL199C	4	28.3	26.757	1.0334e-50	1.0727	0.96681
Q06672	Pre-rRNA-processing protein TSR2	TSR2	4	24.4	23.713	4.2342e-16	1.0656	0.90333
Q3E764	Translation machinery-associated protein 7	TMA7	4	50	6.9412	1.7922e-145	1.0654	0.95654
Q12432	Chromatin modification-related protein EAF3	EAF3	4	15.7	45.203	6.1244e-15	1.0622	1.0034
P53200	N(6)-adenine-specific DNA methyltransferase-like 1	AML1	4	23.8	28.582	6.3056e-128	1.062	1.3186
P01119	Ras-like protein 1	RAS1	4	23.6	34.346	1.5275e-112	1.0612	0.9801
P31109	Synaptobrevin homolog 1	SNC1	4	63.2	13.201	1.0472e-122	1.0575	1.0689
P50086	Probable 26S proteasome regulatory subunit p28	NAS6	4	18.9	25.616	1.6783e-35	1.0553	0.97285
Q12402	Protein YOP1	YOP1	4	29.4	20.269	7.9932e-249	1.0553	0.91475
P38221	Phosphatidate cytidylyltransferase	CDS1	4	7.7	51.822	1.0723e-19	1.0542	1.0531
P50861	6,7-dimethyl-8-ribityllumazine synthase	RIB4	4	45	18.555	0	1.0518	0.98752
Q02821	Importin subunit alpha	SRP1	4	9.8	60.441	7.5263e-198	1.0506	1.0232
P53859	Exosome complex component CSL4	CSL4	4	18.8	31.583	5.1944e-33	1.05	1.0026
Q12324	Calcium channel YVC1	YVC1	4	13.5	77.952	1.6829e-99	1.0492	1.1082
P53879	GTP-binding protein RHO5	RHO5	4	12.7	36.818	1.3502e-13	1.0469	1.2087
P38992	Sphingolipid C4-hydroxylase SUR2	SUR2	4	10.9	40.734	3.991e-38	1.0469	0.98536
P40470;A6ZVE9;B3LTX4;B5VKI1;C7GWJ7	Regulator of rDNA transcription protein 14;Regulator of rDNA transcription 14	RRT14	4	34	23.845	1.5033e-71	1.0436	1.0971
P53133	Uncharacterized protein YGL117W	YGL117W	4	18.1	30.755	1.5119e-22	1.0391	1.4515
P35127	Ubiquitin carboxyl-terminal hydrolase YUH1	YUH1	4	29.7	26.385	9.1543e-39	1.0384	0.84982
P53281	LAS seventeen-binding protein 1	LSB1	4	18.7	26.139	1.2203e-59	1.0363	1.0415
P38635	Histidinol-phosphatase	HIS2	4	14	38.581	1.8863e-33	1.0361	1.0128
P28007	H/ACA ribonucleoprotein complex subunit 1	GAR1	4	21.5	21.48	1.2527e-121	1.036	1.1086
P32445	Single-stranded DNA-binding protein RIM1, mitochondrial	RIM1	4	61.5	15.386	2.0525e-94	1.0347	1.0333
P38758	Putative oxidoreductase TDA3	TDA3	4	9.2	57.613	4.4592e-18	1.0293	1.0851
P00425;P00424	Cytochrome c oxidase polypeptide 5B, mitochondrial	COX5B	4	34.4	17.197	1.8086e-58	1.0261	1.3187
Q04430	Pantothenate kinase CAB1	CAB1	4	11.7	40.903	2.5856e-27	1.0211	1.1363
P53063	RAT1-interacting protein	RAI1	4	17.3	44.509	8.2904e-59	1.0209	1.0905
A6ZL74;B3LN26;B5VE90;C7GY13;D3UEM3;P38272	SWI5-dependent HO expression protein 3	SHE3	4	10.6	47.531	4.1881e-40	1.0203	1.0655
A6ZUM5;B3LI22;P32905	40S ribosomal protein S0-A	RPS0A	4	40.5	28.024	1.0646e-224	1.0186	1.1962
P32469	Diphthine synthase	DPH5	4	19	33.847	4.6104e-223	1.0175	1.0198
P23724	Proteasome component C5	PRE7	4	22.4	26.871	8.8702e-27	1.0174	0.9265
Q12461	Serine/threonine-protein phosphatase 2A activator 2	RRD2	4	15.1	41.452	7.5417e-07	1.0169	0.93615
P0CX25;P0CX26	60S ribosomal protein L43-A;60S ribosomal protein L43-B	RPL43A;RPL43B	4	73.9	10.091	3.3203e-66	1.0126	0.89065
P32588	Nuclear and cytoplasmic polyadenylated RNA-binding protein PUB1	PUB1	4	11.9	50.762	1.5921e-125	1.0101	1.0049
Q03769	Epsin-5	ENT5	4	12.4	47.321	6.3157e-40	1.0075	1.0285
Q07541	Uncharacterized protein YDL121C	YDL121C	4	40.3	16.947	1.0805e-220	1.0067	0.90922
P40070	U6 snRNA-associated Sm-like protein LSm4	LSM4	4	21.4	21.276	8.1817e-29	1.0041	1.0443
P38786	Ribonuclease P/MRP protein subunit RPP1	RPP1	4	16.4	32.224	1.4381e-13	0.99951	1.0301
Q12697	Vacuolar cation-transporting ATPase YPK9	YPK9	4	3.6	166.75	1.1425e-08	0.9966
Q02647	Dynein light chain 1, cytoplasmic	DYN2	4	44.6	10.441	2.7038e-43	0.99547	0.99453
Q99190	Enoyl reductase TSC13	TSC13	4	10	36.767	1.1292e-47	0.9927	0.98499
P32902	37S ribosomal protein MRP4, mitochondrial	MRP4	4	17.8	44.151	1.3861e-13	0.99126	1.0613
P39984	Histone acetyltransferase type B subunit 2	HAT2	4	12.2	45.06	4.2337e-30	0.98999	0.8875
P35997;P38711	40S ribosomal protein S27-A;40S ribosomal protein S27-B	RPS27A;RPS27B	4	51.2	8.8793	2.0322e-150	0.98917	0.95387
Q12515	Protein PAR32	PAR32	4	20	31.886	2.7587e-111	0.98902	1.1339
Q12369	Protein SFI1	SFI1	4	5.4	112.98	0.00012796	0.98398	1.1351
Q99288	Putative phosphoglycerate mutase DET1	DET1	4	25.4	39.172	5.9889e-19	0.98316	0.9657
Q06677	Auxilin-like clathrin uncoating factor SWA2	SWA2	4	8.1	75.019	4.7592e-33	0.98202	0.93512
P04037	Cytochrome c oxidase subunit 4, mitochondrial	COX4	4	46.5	17.142	4.7018e-138	0.9777	0.93907
P25303	DnaJ-related protein SCJ1	SCJ1	4	15.6	41.543	1.5208e-100	0.97763	0.98952
Q06451	Polyamine transporter 3	TPO3	4	12.9	68.065	1.3774e-26	0.97542	1.1347
Q08299	Siderophore iron transporter ENB1	ENB1	4	7.8	66.969	3.3389e-60	0.96986	1.287
Q99258	3,4-dihydroxy-2-butanone 4-phosphate synthase	RIB3	4	19.7	22.567	8.5687e-77	0.96658	0.96393
P39925	Mitochondrial respiratory chain complexes assembly protein AFG3	AFG3	4	6.7	84.543	1.8188e-13	0.96617	1.1312
P43561	Iron transport multicopper oxidase FET5	FET5	4	10	70.879	3.3654e-27	0.9661	1.0617
P40035	Mitochondrial phosphate carrier protein 2	PIC2	4	11.3	33.528	1.6856e-18	0.96486	1.0517
P16965	ATPase-stabilizing factor 15 kDa protein	STF2	4	64.3	9.6144	9.8728e-117	0.96373	0.86711
Q05874	Putative nicotinamide N-methyltransferase	NNT1	4	26.8	29.632	3.0131e-52	0.96372	0.96014
P36046	Mitochondrial intermembrane space import and assembly protein 40	MIA40	4	12.4	44.536	4.1558e-29	0.96014	0.87508
P41735	Catabolite repression protein CAT5	CAT5	4	29.2	26.059	2.5811e-20	0.95926	1.0508
P38736	Golgi SNAP receptor complex member 1	GOS1	4	22.9	25.394	1.3474e-37	0.95869	1.0935
P32463	Acyl carrier protein, mitochondrial	ACP1	4	41.6	13.943	1.1254e-70	0.95679	0.99786
P29055	Transcription initiation factor IIB	SUA7	4	14.8	38.2	7.2397e-22	0.9567	0.69389
P29478	Signal recognition particle subunit SEC65	SEC65	4	27.8	31.169	3.242e-165	0.95549	0.919
P25580	Protein PBN1	PBN1	4	16.3	47.923	3.7839e-26	0.94545	1.0467
P25367	[PIN+] prion protein RNQ1	RNQ1	4	23	42.579	2.3526e-216	0.94234	1.1006
P32913	Vacuolar protein sorting-associated protein 17	VPS17	4	9.4	63.203	4.3186e-30	0.94199	1.1105
P56628	60S ribosomal protein L22-B	RPL22B	4	44.3	13.826	3.1393e-83	0.93645	0.94132
P11076;P19146	ADP-ribosylation factor 1;ADP-ribosylation factor 2	ARF1;ARF2	4	32.6	20.529	6.6362e-157	0.93488	1.0169
P51996	GTP-binding protein YPT32/YPT11	YPT32	4	24.3	24.52	6.752e-75	0.93127	0.91927
P23833	Protein SCO1, mitochondrial	SCO1	4	19	33.166	5.8047e-11	0.92925	1.0342
Q02795	Dolichyl-diphosphooligosaccharide--protein glycosyltransferase subunit SWP1	SWP1	4	15.4	31.653	2.6797e-54	0.9276	0.9818
Q04178	Hypoxanthine-guanine phosphoribosyltransferase	HPT1	4	30.3	25.19	4.2549e-101	0.91948	0.83927
P07884;P07884-2	tRNA dimethylallyltransferase, mitochondrial	MOD5	4	15.4	50.236	1.6593e-13	0.91919	1.2143
P53095	D-serine dehydratase	DSD1	4	16.6	47.827	3.3153e-61	0.91359	0.92406
P39006	Phosphatidylserine decarboxylase proenzyme 1, mitochondrial;Phosphatidylserine decarboxylase 1 beta chain;Phosphatidylserine decarboxylase 1 alpha chain	PSD1	4	10.4	56.594	1.7827e-21	0.91335	1.0217
Q06143	Mitochondrial dicarboxylate transporter	DIC1	4	13.4	32.991	1.4889e-32	0.90767	0.84119
P38756	Uncharacterized protein YHR003C	YHR003C	4	13.3	48.883	3.2588e-86	0.90718	0.98418
Q04934	Protein IVY1	IVY1	4	16.8	49.975	1.7079e-25	0.90389	1.0081
P32793	Protein YSC84	YSC84	4	6.2	50.901	2.4758e-21	0.90203	1.1933
Q12164	Pore membrane protein of 33 kDa	POM33	4	16.8	32.186	3.3102e-45	0.89986	0.8879
P39726	Glycine cleavage system H protein, mitochondrial	GCV3	4	34.7	18.793	8.6722e-219	0.89737	0.97296
P40515	Mitochondria fission 1 protein	FIS1	4	27.1	17.733	2.9974e-49	0.8909	1.0255
P23776	Glucan 1,3-beta-glucosidase I/II	EXG1	4	19.2	51.31	2.4471e-86	0.88823	0.94875
P24031;P00635	Constitutive acid phosphatase;Repressible acid phosphatase	PHO3;PHO5	4	10.9	52.776	3.2486e-33	0.88555	0.96283
P04161	Phosphoribosylglycinamide formyltransferase	ADE8	4	35.5	23.54	3.9516e-213	0.88254	0.92094
P39010	Palmitoyltransferase AKR1	AKR1	4	8	85.839	3.5902e-26	0.87859	1.0853
P53297	PAB1-binding protein 1	PBP1	4	7.3	78.78	5.1567e-08	0.87784	0.897
P52911	Glucan 1,3-beta-glucosidase 2	EXG2	4	9.3	63.507	2.1281e-39	0.86936	1.0505
P53270	Uncharacterized protein YGR117C		4	16.4	53.437	7.6117e-125	0.86494	0.97419
P32784	Glycerol-3-phosphate O-acyltransferase 1	SCT1	4	7.9	85.693	4.5952e-07	0.85625	1.0116
P38841	Uncharacterized protein YHR138C	YHR138C	4	42.1	12.752	3.5649e-27	0.85179	0.87109
P00128	Cytochrome b-c1 complex subunit 7	QCR7	4	37.8	14.565	9.6265e-53	0.84944	0.96529
Q00776	AP-1 complex subunit mu-1-I	APM1	4	10.9	53.873	3.8498e-06	0.84153
Q06511	Ribosomal RNA-processing protein 15	RRP15	4	24	28.212	6.678e-40	0.83136	1.2413
P40533	Protein TED1	TED1	4	9.3	54.927	5.232e-19	0.82416	0.9403
P49017	2-methoxy-6-polyprenyl-1,4-benzoquinol methylase, mitochondrial	COQ5	4	24.1	34.684	2.1591e-125	0.81138	0.98689
P38878	Uncharacterized membrane protein YHR192W	YHR192W	4	18.3	32.062	4.343e-20	0.77821	0.98534
Q03466	Protein EBS1	EBS1	4	6.4	99.999	4.7414e-11	0.75977	0.92121
P0CH08;P0CH09;P0CG63	Ubiquitin-60S ribosomal protein L40;Ubiquitin;60S ribosomal protein L40;Polyubiquitin;Ubiquitin	RPL40A;RPL40B;UBI4	4	43.8	14.554	0	0.75284
P32910	DNA-directed RNA polymerase III subunit RPC6	RPC34	4	14.5	36.135	6.0026e-25	0.74534	1.1196
Q12267	Structural maintece of chromosomes protein 4	SMC4	4	3.5	162.19	7.4769e-12	0.74532	1.0676
P53217	Uncharacterized membrane protein YGR026W	YGR026W	4	14	33.254	1.3488e-12	0.73794	1.0707
Q12008	Phosphoglycerate mutase 2	GPM2	4	16.1	36.073	1.1248e-23	0.73724	0.9267
Q12277	Exosome complex component RRP42	RRP42	4	32.8	29.055	7.9655e-64	0.73536	0.85767
P53125	Imitation switch two complex protein 1	ITC1	4	5.9	145.64	5.553e-08	0.71404	1.2042
Q99210	Maf-like protein YOR111W		4	30.2	26.477	3.031e-16	0.693	0.98361
P40994	ADP-ribosylation factor 3	ARF3	4	27.3	20.696	6.5532e-25	0.66726	1.0511
P40013	Protein BIM1	BIM1	4	18.9	38.361	3.6096e-73	0.61713	1.0022
P53241	Vitamin H transporter	VHT1	4	8.6	69.082	1.1734e-27		13.709
P07807	Dihydrofolate reductase	DFR1	4	27.5	24.261	5.0123e-13		2.0012
P38068	Monothiol glutaredoxin-7	GRX7	4	15.3	22.565	1.4051e-13		1.5998
Q08773	ISWI chromatin-remodeling complex ATPase ISW2	ISW2	4	4.8	130.33	4.073e-08		1.5188
P54781	Cytochrome P450 61	ERG5	4	8	61.334	2.3689e-10		1.4279
Q06488	Chromatin structure-remodeling complex subunit RSC2	RSC2	4	9.9	102.3	1.1688e-08		1.4257
A6ZRK1;P53855	Autophagy-related protein 2	ATG2	4	3.6	178.4	4.9615e-07		1.4117
Q12094	Ribosome biogenesis protein TSR3	TSR3	4	14.4	35.686	3.0058e-15		1.4076
Q03430	37S ribosomal protein RSM28, mitochondrial	RSM28	4	18	41.215	1.1874e-07		1.3624
P36528	54S ribosomal protein L17, mitochondrial	MRPL17	4	23.8	32.212	2.2467e-19		1.355
P13186	Serine/threonine-protein kinase KIN2	KIN2	4	4.8	128.34	2.5021e-11		1.3194
A6ZRW0;P53919	H/ACA ribonucleoprotein complex non-core subunit NAF1	NAF1	4	10	54.839	4.9662e-13		1.2821
P12383	Transcription factor PDR1	PDR1	4	5.7	121.79	1.6366e-27		1.2659
Q08886	Guanine nucleotide-binding protein subunit beta 1	GPB1	4	6.9	100.94	8.5954e-11		1.2652
A6ZTA4;B3LSV8;B5VKC6;C7GRM0;C8Z9Z8;P38884	Altered inheritance of mitochondria protein 18, mitochondrial	AIM18	4	15	36.515	2.6929e-19		1.2339
P53110	Uncharacterized protein YGL159W		4	14.3	41.635	3.4351e-29		1.2291
P53196	26S proteasome regulatory subunit RPN14	RPN14	4	14.1	46.382	8.2129e-11		1.2186
Q12043	Lipase 5	TGL5	4	8.4	84.715	2.6589e-12		1.215
P54790	Origin recognition complex subunit 3	ORC3	4	11.4	72.076	1.7685e-12		1.2128
P19158	Inhibitory regulator protein IRA2	IRA2	4	1.9	351.66	1.8275e-07		1.2083
P18900	Hexaprenyl pyrophosphate synthase, mitochondrial	COQ1	4	11.4	52.559	1.1959e-10		1.2077
P09547	SWI/SNF chromatin-remodeling complex subunit SWI1	SWI1	4	4.1	147.94	5.2022e-20		1.2043
Q07500	External NADH-ubiquinone oxidoreductase 2, mitochondrial	NDE2	4	13	61.659	4.115e-06		1.1977
[truncated: 1,240 more rows]
