# Supplementary material for: Biotin starvation causes mitochondrial protein hyperacetylation and partial rescue by the SIRT3-like deacetylase Hst4p
Source: Nat Commun. 2015 Jul 9;6:7726. doi: 10.1038/ncomms8726 (PMC4510963; doi:10.1038/ncomms8726)
Supplement: Supplementary Data 3 — List of lysine acetylation abundance changes upon biotin starvation (Experiment 1) and biotin supplement (Experiment 2) in yeast cells [file ncomms8726-s4.xls]

## Sheet: Acetyl (K)Sites
Systematic name	Protein names	Gene names	Peptide Sequence	Localization prob	Positions within proteins	PEP	Charge	m/z	Mass error [ppm]	Ratio H/L normalized NormHigh	Ratio H/L normalized NormLow
P09624	Dihydrolipoyl dehydrogenase, mitochondrial	LPD1	IRVTPVDGLEGTVK(1)EDHILDVK	1	160	3.55271e-80	4	619.592	0.31602
P32614	Fumarate reductase		LAETK(1)PELVK(1)INLDSK(1)VVDIHEK	1	156	0.000101089	3	915.508	-1.8767
Q03373	Down-regulator of invasive growth 2	DIG2	EEDHSGKPPTITTSPAEK(1)TVPFK	1	88	3.51746e-32	4	635.324	0.45341
Q01217	Protein ARG5,6, mitochondrial	ARG5,6	YK(1)LVGNIK	1	209	0.000491144	2	488.795	0.20413	1.1456
Q01217	Protein ARG5,6, mitochondrial	ARG5,6	IVYLNEK(1)GGIINGSTGEK	1	272	4.88072e-98	2	967.515	0.27851	1.0485	2.7522
P36775	Lon protease homolog, mitochondrial	PIM1	SLK(1)LPDSVQK	1	538	0.000475413	2	578.832	0.47144	1.0988	1.6662
P48015	Aminomethyltransferase, mitochondrial	GCV1	MPLVPTHYYK(1)Q	1	399	7.64585e-15	3	478.908	-1.7538	1.1957	1.3365
P48415	COPII coat assembly protein SEC16	SEC16	AEVVEK(1)DTFQPTIRK	1	1950	1.4709e-09	3	601.66	-0.040249		1.8631
A6ZMC1	Arginine biosynthesis bifunctional protein ArgJ, mitochondrial	ARG7	LNDLK(1)SLDVNK	1	360	3.6128e-12	2	650.859	0.12251	1.0367
A6ZMC1	Arginine biosynthesis bifunctional protein ArgJ, mitochondrial	ARG7	ISTGINK(1)IFGEEK	1	154	4.31837e-35	3	493.268	0.27504	1.1096	1.8555
A6ZMC1	Arginine biosynthesis bifunctional protein ArgJ, mitochondrial	ARG7	EINEDSK(1)DFEQVK	1	276	6.86251e-35	3	541.59	0.072073	1.0485	1.7635
Q01802	Aspartate aminotransferase, mitochondrial	AAT1	NSLQQNIDSQLK(1)K	1	329	0.0118608	3	519.946	0.4985
A6ZMC1	Arginine biosynthesis bifunctional protein ArgJ, mitochondrial	ARG7	YALYVPK(1)TGSFPK	1	24	2.79121e-07	3	504.941	0.36493	1.1491	1.962
Q12375	Mitochondrial ornithine transporter 1	ORT1	IFGK(1)FGLK	1	258	0.00215316	2	476.287	-0.03539
A6ZPQ2	Amino-acid acetyltransferase, mitochondrial	ARG2	REAK(1)DYLSK	1	37	0.000222624	3	384.54	0.75369	0.99345	2.0625
P40093	UPF0160 protein YER156C	YER156C	VSSSDLDLLYDK(1)VYK	1	127	4.8371e-13	3	596.308	0.04755	1.0964
P23180	Probable oxidoreductase AIM17	AIM17	RILK(1)DNVK	1	153	0.000131138	2	514.317	-0.21617		2.3029
Q01217	Protein ARG5,6, mitochondrial	ARG5,6	SVTK(1)EPIEASIK	1	219	0.000207024	2	672.374	-0.52836	0.89547
P40485	Phosphatidylinositol 4,5-bisphosphate-binding protein SLM1	SLM1	NSTSSPNSTGSDAK(1)FVLHAK	1	542	6.91609e-06	3	697.343	0.74773		1.2044
Q01217	Protein ARG5,6, mitochondrial	ARG5,6	QSWVK(1)YGTK	1	303	1.24495e-07	2	569.798	0.44242	1.0939
P06208	2-isopropylmalate synthase	LEU4	EYFHK(1)LVNIGFK	1	90	9.63647e-17	3	512.945	0.75986
A6ZR27	Aldehyde dehydrogenase 5, mitochondrial	ALD5	SVRIAIDK(1)PIR	1	517	5.68076e-19	3	437.27	-0.24701	1.1806	1.9622
P32388	54S ribosomal protein MRP49, mitochondrial	MRP49	VAQQLK(1)FLNK	1	9	0.00145494	2	615.864	-0.42184	0.94669
A6ZR27	Aldehyde dehydrogenase 5, mitochondrial	ALD5	VGDPFDEEVFQGAQTSDK(1)QLHK	1	368	1.72156e-190	4	630.053	0.14067		1.7831
P38988	Mitochondrial GTP/GDP carrier protein 1	GGC1	VLQRVYK(1)YGGQPFANEFLNK	1	89	5.12506e-39	3	805.094	-1.6931	1.0463
P23180	Probable oxidoreductase AIM17	AIM17	SLVVK(1)WK	1	108	0.00402537	2	451.279	-0.053834	0.99275	2.644
P47039	Probable kynurenine--oxoglutarate transaminase BNA3	BNA3	IGYFEK(1)MRQEYINK	1	328	0.000850695	3	620.982	0.58837
P39533	Probable aconitate hydratase 2	ACO2	FNFLRADK(1)DAQYDK	1	330	1.68432e-39	3	591.625	-0.036421	1.07	1.5629
P06208	2-isopropylmalate synthase	LEU4	AVEATK(1)LVRK	1	184	5.68086e-07	2	578.856	0.24704	1.1005	1.9029
A6ZPT1	Putative lipoate-protein ligase A	AIM22	FETK(1)FFNK	1	216	0.000902405	2	551.782	0.34857	1.0243
P00890	Citrate synthase, mitochondrial	CIT1	SFSTEK(1)YK	1	467	0.000499172	2	516.256	0.01572	1.0364	3.4136
A6ZY43	Suppressor of hydroxyurea sensitivity protein 2	SHU2	SK(1)DVIEYSK	1	3	0.000363101	2	576.793	0.30536
P25372	Thioredoxin-3, mitochondrial	TRX3	LTNLTEFRNLIK(1)QNDK	1	41	0.000482047	3	663.697	-0.70759
P06208	2-isopropylmalate synthase	LEU4	SDEISK(1)LFK	1	464	2.89316e-06	2	554.798	-0.12741	1.1252	1.911
P33416	Heat shock protein 78, mitochondrial	HSP78	DLEMK(1)NDELNRLTK	1	386	2.69893e-10	3	592.965	0.85371
P48015	Aminomethyltransferase, mitochondrial	GCV1	VRVGFK(1)YLK	1	318	0.000562291	3	384.569	0.81719
P07342	Acetolactate synthase catalytic subunit, mitochondrial	ILV2	ERSEWFAQINK(1)WK	1	453	1.11856e-09	3	588.634	0.74983	0.96144
P33416	Heat shock protein 78, mitochondrial	HSP78	GDK(1)DRLLYMENSLK	1	492	1.67587e-09	3	575.294	-1.1848
P23180	Probable oxidoreductase AIM17	AIM17	FLEEK(1)FPHDK	1	460	0.000184241	3	444.559	0.023969	1.0392	2.2156
P38797	Protein phosphatase 2C homolog 7, mitochondrial	PTC7	IRDEK(1)VVK	1	166	0.000662536	3	343.541	0.16619
P36139	Protein PET10	PET10	SNYIDPTK(1)DLAK	1	195	0.0106634	2	703.862	0.093561
P09440	C-1-tetrahydrofolate synthase, mitochondrial	MIS1	LLEEAHVK(1)LDGK	1	191	1.05011e-30	3	465.261	-0.3179	1.0142	1.3433
A6ZMC1	Arginine biosynthesis bifunctional protein ArgJ, mitochondrial	ARG7	SRPSTAAAVFTTNK(1)FK	1	71	1.44437e-13	3	589.984	0.29775
P07264	3-isopropylmalate dehydratase	LEU1	AVAYWK(1)TLK	1	276	0.000378119	2	561.321	0.67734	1.1405	2.1817
P25646	Protein phosphatase 2C homolog 6	PTC6	LSTFEK(1)FYNK	1	127	0.000159585	2	659.838	0.27222
A6ZR27	Aldehyde dehydrogenase 5, mitochondrial	ALD5	SPNIVFADADLDK(1)AVK	1	305	8.60271e-18	2	872.959	0.75253	1.1242	1.9178
P36141	Putative redox protein FMP46, mitochondrial	FMP46	LVGNEPADIDK(1)YIIQRK	1	127	1.03488e-62	3	672.037	0.42021	1.0434	1.4127
P09440	C-1-tetrahydrofolate synthase, mitochondrial	MIS1	IIQVGARPDSSTYVRMK(1)LK	1	87	1.45246e-05	4	555.81	-0.12927
P09440	C-1-tetrahydrofolate synthase, mitochondrial	MIS1	LPAEITEVELLK(1)K	1	114	0.000453136	3	508.968	0.087915
P33416	Heat shock protein 78, mitochondrial	HSP78	K(1)ETDPVSVERREALEK	1	366	1.66239e-22	4	482.758	-0.94387	1.0199	1.5674
P28834	Isocitrate dehydrogenase [NAD] subunit 1, mitochondrial	IDH1	EGVYEAVESLK(1)RNK	1	82	5.36047e-113	3	555.293	0.19111	1.0779	1.3683
P46655	Glutamate--tRNA ligase, cytoplasmic	GUS1	DGK(1)PYVFFTIPDGK	1	688	0.00041889	2	813.414	-0.61616
P18544	Acetylornithine aminotransferase, mitochondrial	ARG8	NAK(1)LYDDVNGK	1	43	0.000212857	2	639.82	0.79366
P38891	Branched-chain-amino-acid aminotransferase, mitochondrial	BAT1	AVRLEATDYATRAWPGGVGDK(1)K	1	218	9.05445e-80	3	801.752	0.19322	1.1398	1.8521
P33416	Heat shock protein 78, mitochondrial	HSP78	NK(1)VIEAMK	1	680	0.00101208	2	487.771	-0.52189
P34227	Mitochondrial peroxiredoxin PRX1	PRX1	LK(1)PEFDK	1	102	0.000204988	2	459.75	1.1884
P38891	Branched-chain-amino-acid aminotransferase, mitochondrial	BAT1	LTGK(1)LIEQDK	1	141	6.66929e-14	2	593.838	-0.12556	1.0926	1.8339
Q06892	NADH kinase POS5, mitochondrial	POS5	LQSGSK(1)FVK	1	32	0.00158214	2	518.295	0.1045	0.98692
P04076	Argininosuccinate lyase	ARG4	K(1)NADSLELLRGK	1	290	4.75363e-08	3	462.596	0.30742	0.97592	1.1146
P09440	C-1-tetrahydrofolate synthase, mitochondrial	MIS1	LVGSEK(1)NPLNDK	1	692	3.6546e-05	2	678.362	0.5559	0.94252	1.3544
P32787	Mitochondrial genome maintece protein MGM101	MGM101	SFNSTETK(1)PVFATK	1	47	4.17622e-10	2	799.907	1.6707	0.87693	1.3083
P40012	Protoporphyrinogen oxidase	HEM14	LLDLSNTLK(1)K	1	264	0.0002266	2	593.856	0.3116
P39522	Dihydroxy-acid dehydratase, mitochondrial	ILV3	KAPSLPEGQEIIK(1)PLSHPIK	1	393	2.70564e-29	3	742.095	-0.15012	1.0298	1.6038
Q05779	Ubiquinone biosynthesis protein COQ9, mitochondrial	COQ9	SHNYK(1)ETFTFAK	1	215	3.31189e-07	3	505.581	0.61615	1.0626
P48015	Aminomethyltransferase, mitochondrial	GCV1	SRRDLVDQK(1)YWFNGYAK	1	292	7.49232e-12	4	547.779	0.59693
P40070	U6 snRNA-associated Sm-like protein LSm4	LSM4	LQDNIIDK(1)VK	1	88	4.38237e-09	2	614.351	-0.47055	0.99935
P33416	Heat shock protein 78, mitochondrial	HSP78	LGDDGK(1)IDTATK	1	672	0.00245014	2	638.325	0.94127	1.1592
P07266	Mitochondrial RNA-splicing protein MRS1	MRS1	QFNDYVK(1)QEK	1	341	0.000524364	2	670.828	0.29634
P48015	Aminomethyltransferase, mitochondrial	GCV1	DVLEPLLSK(1)TAPGK	1	181	3.95981e-10	3	503.956	0.32996	1.0984
P39533	Probable aconitate hydratase 2	ACO2	LPNGK(1)DFK	1	522	0.00047946	2	480.761	0.051531		1.4502
P53123	Ribosomal RNA methyltransferase MRM2, mitochondrial	MRM2	LMQIDDK(1)YRLFSK	1	63	0.000316289	3	572.299	0.36291		1.3532
P09457	ATP synthase subunit 5, mitochondrial	ATP5	RIEK(1)ALSASK	1	156	2.7649e-07	2	572.838	-0.30066	1.0628
P07257	Cytochrome b-c1 complex subunit 2, mitochondrial	QCR2	DLSPAINYTK(1)LK	1	322	0.000143564	2	702.89	-0.75664	1.1696	1.4523
P25372	Thioredoxin-3, mitochondrial	TRX3	IIGANPTALEK(1)GIK	1	122	1.90021e-15	2	733.932	1.0233	0.97804	1.5045
P21827	Guanine nucleotide exchange factor SRM1	SRM1	DNLPEYTYK(1)DVHGK	1	375	0.0115395	3	574.277	0.49627
P39533	Probable aconitate hydratase 2	ACO2	LLTNLDK(1)IK	1	44	2.06092e-05	2	550.34	0.40305	0.94996	0.75374
P07256	Cytochrome b-c1 complex subunit 1, mitochondrial	COR1	KIDAITVK(1)DVK	1	416	3.95547e-05	2	636.382	0.53959	1.1403	1.5052
P05737	60S ribosomal protein L7-A	RPL7A	AAEK(1)ILTPESQLK	1	5	1.86103e-09	2	756.419	-0.23625	1.0781	1.4447
P33416	Heat shock protein 78, mitochondrial	HSP78	VLEEIDK(1)ANGK	1	205	2.45865e-07	2	629.338	-4.0414	0.8924	0.74242
P35191	DnaJ homolog 1, mitochondrial	MDJ1	NK(1)YDIWYDK	1	360	0.00030004	2	643.806	0.21767	1.1568
Q12433	Protein AHC1	AHC1	HSK(1)LYSSQPLAVLNNQK	1	339	4.87967e-15	3	657.022	-0.48209
P40051	Intermediate cleaving peptidase 55	ICP55	SITLMK(1)QELK	1	391	2.4491e-06	2	624.847	-0.57709	1.0995
P07342	Acetolactate synthase catalytic subunit, mitochondrial	ILV2	LK(1)EFVSTK	1	630	7.20452e-16	2	497.284	0.28601	1.163	2.0777
P42847	37S ribosomal protein S18, mitochondrial	MRPS18	NNTHLTFSSVVEDK(1)NFHK	1	98	0.000163079	4	540.518	0.48841
P35191	DnaJ homolog 1, mitochondrial	MDJ1	VSFK(1)DAVFGSK	1	211	3.38419e-05	2	613.824	0.92321	1.0559
P38323	Mitochondrial clpX-like chaperone MCX1	MCX1	DSLIRDVSEEDK(1)K	1	493	6.41212e-26	2	788.397	-0.52378	1.1411	1.6002
P40052	Uncharacterized protein YER079W	YER079W	VSHDQTEK(1)FYK	1	145	0.000874452	3	475.233	0.73044		2.8176
P20967	2-oxoglutarate dehydrogenase, mitochondrial	KGD1	HDLDK(1)EINLGPGILPRFARDGK	1	175	1.06339e-40	5	501.474	0.019791
P33416	Heat shock protein 78, mitochondrial	HSP78	ETDPVSVERREALEK(1)DLEMK	1	381	1.66239e-22	4	608.805	-0.18626
P19414	Aconitate hydratase, mitochondrial	ACO1	ILGVK(1)LTGK	1	229	2.06092e-05	2	485.818	0.089795	1.0309	1.0616
P19414	Aconitate hydratase, mitochondrial	ACO1	DAK(1)DMPILIK	1	577	4.50021e-09	2	593.331	0.2355	1.0582	1.1994
P09440	C-1-tetrahydrofolate synthase, mitochondrial	MIS1	ANDEIQAIK(1)LK	1	59	2.74154e-10	2	642.862	0.39537		1.2448
P40012	Protoporphyrinogen oxidase	HEM14	IYYNELK(1)HGSNTQAMIDNMRGK	1	210	1.19745e-21	4	661.068	0.20934	0.92744	1.4551
P07257	Cytochrome b-c1 complex subunit 2, mitochondrial	QCR2	DFADK(1)VYTK	1	178	0.000345163	2	564.782	0.14518	1.0882	1.6515
P07246	Alcohol dehydrogenase 3, mitochondrial	ADH3	IVGLSELPK(1)VYDLMEK	1	355	5.10285e-45	3	631.341	-1.4349
P39522	Dihydroxy-acid dehydratase, mitochondrial	ILV3	IDLLVSDK(1)EMAQRK	1	546	1.35714e-30	3	563.306	-0.72419	1.0486	1.7095
P38891	Branched-chain-amino-acid aminotransferase, mitochondrial	BAT1	LIEQDK(1)HLVPQGNGYSLYIRPTMIGTSK	1	147	6.66929e-14	4	800.925	0.069982
P25372	Thioredoxin-3, mitochondrial	TRX3	MMQPHLTK(1)LIQAYPDVRFVK	1	67	0.000867207	4	623.082	0.20889
P00447	Superoxide dismutase [Mn], mitochondrial	SOD2	EPSPANARK(1)MIAIQQNIK	1	89	7.31955e-35	3	689.705	0.50473	0.90747	1.5223
P41735	Catabolite repression protein CAT5	CAT5	HTEK(1)PEHAPK	1	34	5.55003e-09	3	405.875	-0.33082		1.5371
P30902	ATP synthase subunit d, mitochondrial	ATP7	IK(1)PEIDAK	1	143	0.00154269	2	478.277	0.49089		1.5945
P19414	Aconitate hydratase, mitochondrial	ACO1	IADFAK(1)LYHK	1	316	1.0823e-06	3	416.564	-0.036738	1.1588	1.1677
P34227	Mitochondrial peroxiredoxin PRX1	PRX1	TVRSVFVIDPK(1)K	1	183	2.15907e-07	3	477.617	-0.42298	0.96494	1.3701
P47084	Uncharacterized protein YJR003C, mitochondrial		IQQTEEEK(1)EIISK	1	274	0.000317126	2	808.923	0.32549		1.7353
P40051	Intermediate cleaving peptidase 55	ICP55	TIK(1)PISK	1	232	0.00651058	2	414.763	0.34699	1.035	1.7445
P38771	Ribosome-recycling factor, mitochondrial	RRF1	VEEDEIDVNELLK(1)K	1	53	0.00347934	3	572.296	0.067209		1.2901
P06106	Protein MET17	MET17	EK(1)LASGVTK	1	405	0.00238808	2	487.779	0.655
P06208	2-isopropylmalate synthase	LEU4	YK(1)PFNAPK	1	40	0.00143309	2	503.771	0.28626	1.085	1.7882
P09440	C-1-tetrahydrofolate synthase, mitochondrial	MIS1	LVGDVDFDSVK(1)EK	1	291	9.46036e-19	3	498.256	-0.0022838		1.4872
Q03219	Uncharacterized protein YMR178W		ELK(1)LIQDESTK	1	205	0.000204873	2	673.364	0.171		1.2194
P07246	Alcohol dehydrogenase 3, mitochondrial	ADH3	SPIK(1)IVGLSELPK	1	346	1.15807e-09	2	711.932	-1.7504	1.0361	1.7255
P38071	Enoyl-[acyl-carrier protein] reductase [NADPH, B-specific], mitochondrial	ETR1	TFAK(1)EVLSK	1	242	6.78776e-210	2	532.803	0.10558	0.99779	1.3642
Q06010	A-factor-processing enzyme	STE23	ALLIQDPK(1)ADK	1	92	5.12714e-05	2	627.359	1.1236		2.2047
P39522	Dihydroxy-acid dehydratase, mitochondrial	ILV3	LAECDNIGEYIK(1)K	1	266	5.02149e-07	2	797.893	0.9278	1.1459	1.6429
P00890	Citrate synthase, mitochondrial	CIT1	AYAQGVSK(1)K	1	203	3.22778e-10	2	497.272	0.033899	1.0981	2.2751
P0CS90			TK(1)TEELQTSSMK	1	616	0.000516456	2	720.848	0.21999
P32787	Mitochondrial genome maintece protein MGM101	MGM101	VQK(1)DLIEPLDPK	1	119	5.30468e-05	2	718.903	0.42183	1.0664
P22943	12 kDa heat shock protein	HSP12	ASEALK(1)PDSQK	1	18	9.04689e-40	3	405.879	0.3754	0.9378	0.88077
P32340	Rotenone-insensitive NADH-ubiquinone oxidoreductase, mitochondrial	NDI1	VEEK(1)QLLAK	1	312	2.46802e-05	2	550.322	0.33826	0.9939	1.6533
P49095	Glycine dehydrogenase [decarboxylating], mitochondrial	GCV2	LK(1)YVIDK	1	228	0.00249686	2	460.776	0.79309
C7GRR3	Altered inheritance of mitochondria protein 9, mitochondrial	AIM9	INPNEK(1)VQVTTLSSIHEGK	1	138	4.45444e-20	3	712.715	0.0012925	1.0938	1.6036
P09624	Dihydrolipoyl dehydrogenase, mitochondrial	LPD1	IGK(1)FPFAANSRAK	1	411	3.63396e-77	2	724.904	0.48344
P15108	ATP-dependent molecular chaperone HSP82	HSP82	SPFLDALK(1)AK	1	492	2.23956e-17	2	566.324	0.7738	0.97604	1.0726
P36775	Lon protease homolog, mitochondrial	PIM1	LSIEDSPTSSADSK(1)PK	1	854	0.000224152	3	568.616	0.39144
Q12311	NuA3 HAT complex component NTO1	NTO1	MNRGSLDDGPK(1)LREEK	1	11	6.00354e-07	3	648.986	-0.58256
P07806	Valine--tRNA ligase, mitochondrial	VAS1	VWEWK(1)EEYHSRIK	1	266	2.23569e-13	4	458.734	-0.84956
P03878	Intron-encoded DNA endonuclease aI4	aI4	EFYNLK(1)ELK	1	529	0.00046229	2	613.327	0.07394	1.0739	2.3978
P36160	Ribosome biogenesis protein RPF2	RPF2	MIRTVK(1)PK	1	6	0.00874814	2	536.813	-0.74013	1.0918
P15424	ATP-dependent RNA helicase MSS116, mitochondrial	MSS116	QEK(1)YEPSEEIK	1	504	0.000209568	2	711.343	-0.16644	0.94983
P39522	Dihydroxy-acid dehydratase, mitochondrial	ILV3	ITGK(1)EGTYFK	1	424	2.83905e-06	2	593.311	-0.39284	0.99152	1.6499
P00330	Alcohol dehydrogenase 1	ADH1	SPIK(1)VVGLSTLPEIYEK	1	319	6.73175e-05	3	639.031	-0.2661
P48360	Probable NADPH:adrenodoxin oxidoreductase, mitochondrial	ARH1	LSIGFDK(1)DHIANK	1	381	5.11014e-19	3	500.6	0.17077	1.069	1.4221
P20967	2-oxoglutarate dehydrogenase, mitochondrial	KGD1	NLK(1)RILK	1	630	1.87429e-07	2	463.811	1.4433
P19414	Aconitate hydratase, mitochondrial	ACO1	LYHK(1)DLLSADK	1	320	7.34538e-61	3	448.91	-1.0317	0.98366	1.1489
P21576	Vacuolar protein sorting-associated protein 1	VPS1	QDIEELTK(1)ENDITIQRRK	1	675	1.32361e-34	4	568.554	0.42462		1.2333
B3LQG6	Altered inheritance of mitochondria protein 24, mitochondrial	AIM24	RYIYGVDSYFMK(1)IK	1	310	3.19387e-07	3	614.315	0.69699	0.88947
P40582	Glutathione S-transferase 1	GTT1	VADK(1)ISQAYSSGEVK	1	146	3.64319e-13	2	812.415	-0.39645	1.1992	1.0494
P38779	Proteasome-interacting protein CIC1	CIC1	SFTGTSK(1)SFK	1	93	1.5795e-06	2	566.288	0.66465	1.1633	1.1174
P16387	Pyruvate dehydrogenase E1 component subunit alpha, mitochondrial	PDA1	AYDK(1)SARK	1	360	0.00570289	3	327.51	-1.211
P07256	Cytochrome b-c1 complex subunit 1, mitochondrial	COR1	LSLGEAFK(1)K	1	408	0.000386613	2	517.798	0.23345	1.1226
Q07648	D-tyrosyl-tRNA(Tyr) deacylase	DTD1	LLRSDLGEEK(1)VK	1	122	0.00193843	3	476.94	0.29239
Q01852	Mitochondrial import inner membrane translocase subunit TIM44	TIM44	GDVK(1)VLK	1	311	0.013028	2	400.747	0.3453
P33416	Heat shock protein 78, mitochondrial	HSP78	ASELRYSRIPDLEK(1)K	1	446	4.31294e-06	3	616.339	-0.077484	1.1096	1.724
P47084	Uncharacterized protein YJR003C, mitochondrial		EDFDSK(1)LESK	1	401	0.000152835	2	620.291	-0.10092		1.2981
P10834	Protein PET54	PET54	VRDPK(1)YFQFK	1	98	4.21154e-09	3	457.247	-0.090909	1.0733	1.713
P16521	Elongation factor 3A	YEF3	LLPGLK(1)SNFATIADPEAREVTLRALK	1	295	2.14852e-15	4	717.16	-0.85345
P49367	Homoaconitase, mitochondrial	LYS4	YTYQDDVPK(1)EK	1	542	0.00233488	2	714.338	0.48509
P39522	Dihydroxy-acid dehydratase, mitochondrial	ILV3	LNK(1)YSYIITEPK	1	25	4.72563e-65	2	755.911	0.59866	1.0555	1.6594
P36141	Putative redox protein FMP46, mitochondrial	FMP46	LDSVLK(1)YK	1	82	0.000505003	2	504.292	0.0196		1.1484
P0CS90			FSRAQFETLTAPLVK(1)RTVDPVK	1	337	1.91135e-16	4	637.109	-0.21644
P07246	Alcohol dehydrogenase 3, mitochondrial	ADH3	TQK(1)GVIFYENK	1	35	0.00011641	2	684.862	-0.0031124	0.98767	0.99884
P35177	Transcriptional activator SPT7	SPT7	NGK(1)LNSDSEAFLK	1	760	5.40895e-06	2	732.87	1.0223
P36013	NAD-dependent malic enzyme, mitochondrial	MAE1	ATTTRENTFQK(1)PYSDEEVTK	1	58	3.16069e-39	3	796.384	0.29416	1.0418	1.0729
P37292	Serine hydroxymethyltransferase, mitochondrial	SHM1	IVDNSK(1)WFAQELTK	1	343	5.53521e-16	3	574.302	0.80833	0.84364
P25375	Saccharolysin	PRD1	ADSVERETFK(1)YVEK	1	157	1.64797e-09	3	581.625	0.098512	0.86394	1.1692
P40032	PKHD-type hydroxylase TPA1	TPA1	TFQDGLK(1)K	1	44	0.000768879	2	489.766	0.22444
P07246	Alcohol dehydrogenase 3, mitochondrial	ADH3	GK(1)ILGRYVVDTSK	1	364	6.65019e-06	3	493.284	-0.75142
P32388	54S ribosomal protein MRP49, mitochondrial	MRP49	ISATTRLPQILVDPK(1)K	1	28	8.07103e-18	3	608.031	0.049559	1.052	1.4525
Q08647	Multisubstrate pseudouridine synthase 7	PUS7	METAK(1)NFEDK	1	149	1.93565e-05	2	635.785	0.59152
Q04013	Mitochondrial DNA replication protein YHM2	YHM2	NLTVGK(1)TFK	1	259	5.08896e-07	2	525.303	0.81506	0.98124	0.039539
P06168	Ketol-acid reductoisomerase, mitochondrial	ILV5	DLTHVEPPK(1)DLDVILVAPK	1	187	2.69737e-153	3	714.4	-1.0781	1.0165
P07246	Alcohol dehydrogenase 3, mitochondrial	ADH3	VYDLMEK(1)GK	1	362	5.10285e-45	2	562.786	0.9539	1.0457	1.5878
P21954	Isocitrate dehydrogenase [NADP], mitochondrial	IDP1	EFNLHK(1)MWK	1	106	2.50084e-21	2	637.821	-0.66501	1.0161	1.9868
P40495	Homoisocitrate dehydrogenase, mitochondrial	LYS12	ALPDETVK(1)VLK	1	82	5.79583e-05	2	627.869	-0.34939	0.98108	1.5961
P43609	Chromatin structure-remodeling complex protein RSC8	RSC8	RVGK(1)EGEEVGEGDSIAK	1	533	5.71779e-18	3	601.302	0.43017	1.1728	1.2047
P19955	37S ribosomal protein YMR-31, mitochondrial	YMR31	FMENYK(1)PFRVVPIK	1	61	3.89071e-08	3	609.327	-0.066466	1.0124	1.4964
P28834	Isocitrate dehydrogenase [NAD] subunit 1, mitochondrial	IDH1	QTDHK(1)EGVYEAVESLK	1	71	5.36047e-113	3	625.643	-0.53254	1.1374	1.3346
Q01217	Protein ARG5,6, mitochondrial	ARG5,6	GQK(1)LQDYTK	1	580	4.10628e-06	2	561.793	0.87403	1.4555	1.7517
Q08179	Mitochondrial distribution and morphology protein 38	MDM38	TEEK(1)PEETAIPK	1	440	3.96521e-05	2	707.359	0.67703	1.0796	1.6831
P32473	Pyruvate dehydrogenase E1 component subunit beta, mitochondrial	PDB1	AVK(1)EVLSIE	1	360	0.000284399	2	515.295	0.21641	1.0488	0.038826
P36053	Transcription elongation factor 1	ELF1	SVSCTLDK(1)K	1	40	0.000386613	2	540.274	0.098835
P37292	Serine hydroxymethyltransferase, mitochondrial	SHM1	EIPYELEK(1)K	1	297	1.06225e-05	3	397.548	-0.052231		1.4233
P10964	DNA-directed RNA polymerase I subunit RPA190	RPA190	LVHEFHK(1)K	1	225	2.81722e-05	3	360.538	0.17911	1.0703	1.3912
P09624	Dihydrolipoyl dehydrogenase, mitochondrial	LPD1	ATQK(1)FLK	1	253	0.00215681	2	439.261	-1.0312	1.0841	1.493
P01120	Ras-like protein 2	RAS2	SDLENEK(1)QVSYQDGLNMAK	1	131	0.00195969	3	743.011	-1.0485		1.0159
P22943	12 kDa heat shock protein	HSP12	SYAEQGK(1)EYITDK	1	30	5.08985e-19	2	787.373	0.19994	0.90184	1.0021
P33310	ATP-dependent permease MDL1, mitochondrial	MDL1	SSGFK(1)DIK	1	87	0.00584289	2	462.245	-0.44908
Q02486	ARS-binding factor 2, mitochondrial	ABF2	IIGDK(1)WQSLDQSIK	1	153	7.72802e-88	3	558.302	0.44244	1.0028	1.3515
P20967	2-oxoglutarate dehydrogenase, mitochondrial	KGD1	K(1)DIDEHK	1	548	0.00413202	2	463.733	0.65726	0.93727	1.7263
P28817	3-hydroxyisobutyryl-CoA hydrolase, mitochondrial	EHD3	LIDK(1)QRVPYPWTK	1	382	0.000807287	3	562.651	0.12256	0.91202	1.698
P53914	UPF0202 protein KRE33	KRE33	DYSIK(1)RVSDK(1)ELAK	1	680	1.09775e-18	3	579.312	0.51894	1.1032	0.94755
P07256	Cytochrome b-c1 complex subunit 1, mitochondrial	COR1	NIFLSK(1)ENSAVAAK	1	80	1.08927e-13	2	767.417	0.38343	0.94977	1.5332
A6ZX45	WD repeat-containing protein JIP5	JIP5	QTGK(1)DEDLGVK	1	113	3.31393e-39	2	616.312	-0.40366	1.0162	1.0958
P47006	DNA-directed RNA polymerase I subunit RPA34	RPA34	IASTAK(1)DNAPLQFDK	1	126	1.231e-67	3	554.29	-0.0072981	1.089	1.3256
Q06096	Conserved oligomeric Golgi complex subunit 4	COG4	HMVHVMEK(1)VEK	1	304	0.000792936	3	470.241	1.3758
P38071	Enoyl-[acyl-carrier protein] reductase [NADPH, B-specific], mitochondrial	ETR1	VISESQNNDK(1)TFAK	1	238	6.78776e-210	3	541.606	0.27248	1.0213	1.5784
Q12123	Protein DCS2	DCS2	EEVEK(1)QLK	1	331	0.00238832	2	522.782	0.28207		1.5155
P06168	Ketol-acid reductoisomerase, mitochondrial	ILV5	EVRK(1)LRPENQ	1	389	2.84449e-25	2	655.862	0.12785		1.6358
P36775	Lon protease homolog, mitochondrial	PIM1	LFK(1)DVNTK	1	1108	9.9259e-05	2	503.782	-0.23402	0.82173	1.4486
P37292	Serine hydroxymethyltransferase, mitochondrial	SHM1	LAENLK(1)TLEPTTK	1	443	3.14092e-06	2	750.419	0.44661	1.0655	1.3785
P16622	Ferrochelatase, mitochondrial	HEM15	QMLK(1)DGVK	1	151	0.00252916	2	488.76	0.1901	1.0475	1.4758
Q12428	Probable 2-methylcitrate dehydratase	PDH1	DIAK(1)YVHETPLK	1	46	8.61131e-05	3	485.933	0.29573	1.0796
Q12504	Ribosomal N-lysine methyltransferase 4	RKM4	LTEEEK(1)SSVK	1	484	0.00014586	2	596.309	0.34623
Q08822	Probable electron transfer flavoprotein-ubiquinone oxidoreductase, mitochondrial	CIR2	NPYVSPYK(1)EFQK	1	335	4.55576e-13	3	514.593	1.6177	1.0588	1.6396
P00890	Citrate synthase, mitochondrial	CIT1	LREEVK(1)GDYSK	1	331	0.0186025	3	455.905	0.41971	1.1867	1.0547
P53598	Succinyl-CoA ligase [ADP-forming] subunit alpha, mitochondrial	LSC1	DTK(1)VIFQGFTGK	1	38	0.000138271	2	691.869	-1.5853	1.0844	1.6058
P35169	Serine/threonine-protein kinase TOR1	TOR1	DYK(1)YVLK	1	2120	0.00424268	2	485.766	0.27195		1.1384
P48570	Homocitrate synthase, cytosolic isozyme	LYS20	AGIHAK(1)AILANPSTYEILDPHDFGMK	1	311	1.40541e-36	4	717.615	-0.61152
P00431	Cytochrome c peroxidase, mitochondrial	CCP1	FFK(1)DFSK	1	327	1.04178e-10	2	480.745	-0.45011	0.98713	1.3989
P53235	Eukaryotic translation initiation factor 2A	YGR054W	HDLK(1)IVK	1	154	0.00195497	2	447.774	0.10602	0.92597
P38910	10 kDa heat shock protein, mitochondrial	HSP10	NVEK(1)LNQAEVVAVGPGFTDANGNK	1	42	6.17538e-39	3	838.426	0.24052	1.0856	1.4516
P09440	C-1-tetrahydrofolate synthase, mitochondrial	MIS1	HPNFK(1)PTLK	1	66	6.57338e-05	2	562.317	0.4179	0.72495	0.79595
Q12480	Probable electron transfer flavoprotein subunit alpha, mitochondrial	AIM45	SERPELTSAQNVVTGGRALK(1)DK	1	235	6.31798e-30	4	600.323	-1.1046
P09624	Dihydrolipoyl dehydrogenase, mitochondrial	LPD1	EAGIDYK(1)IGK	1	408	5.16293e-65	2	568.303	0.22412	0.98553	1.2847
P37292	Serine hydroxymethyltransferase, mitochondrial	SHM1	WFAQELTK(1)MGYK	1	351	9.3379e-05	2	780.382	-0.68643	1.0832
P32463	Acyl carrier protein, mitochondrial	ACP1	AFDK(1)NSPNIANK	1	58	1.35706e-05	2	680.846	0.45582		1.5064
P53312	Succinyl-CoA ligase [ADP-forming] subunit beta, mitochondrial	LSC2	LNTNK(1)LVIK	1	72	0.00131128	2	542.84	-0.26944
P08417	Fumarate hydratase, mitochondrial	FUM1	ETGLK(1)FQTAPNK	1	282	1.7538e-11	2	688.364	-0.010883	1.0363	1.2118
Q04603	DNA polymerase epsilon subunit D	DPB4	GPVRDK(1)LDEYQAAVEQRK	1	114	4.67672e-09	3	715.375	-0.8017
P38998	Saccharopine dehydrogenase [NAD(+), L-lysine-forming]	LYS1	QTHSDDEDLPAVSPYPNEK(1)ALVK	1	173	0.000267871	3	865.757	-0.65043	1.0083
P38988	Mitochondrial GTP/GDP carrier protein 1	GGC1	DFDNLFGEK(1)TGK	1	115	0.000267925	2	706.838	0.28474	1.1019	1.4439
C7GRR3	Altered inheritance of mitochondria protein 9, mitochondrial	AIM9	QMK(1)PFLGPWPK	1	330	0.00177876	2	693.866	-0.3348
P07342	Acetolactate synthase catalytic subunit, mitochondrial	ILV2	KQEELDAK(1)LK	1	628	7.20452e-16	3	415.235	-0.60765	1.0578
P38071	Enoyl-[acyl-carrier protein] reductase [NADPH, B-specific], mitochondrial	ETR1	NYTPK(1)QDLSQSIVLK	1	45	0.000321914	3	592.656	0.10207	0.87941
P06168	Ketol-acid reductoisomerase, mitochondrial	ILV5	ELDTIRNMEIWK(1)VGK	1	382	1.02741e-27	3	625.333	-0.79975	1.0545	1.3763
P10964	DNA-directed RNA polymerase I subunit RPA190	RPA190	QSVK(1)YDPVLAK	1	1119	2.4165e-10	2	645.359	0.30298	0.98697	1.3152
Q06685	Inositol hexakisphosphate and diphosphoinositol-pentakisphosphate kinase	VIP1	EFNNAEK(1)VDPSK	1	817	5.30468e-05	2	710.341	0.47906	1.0226	1.1913
P38934	Nuclear segregation protein BFR1	BFR1	QNIESVEK(1)EIEK	1	433	1.01022e-16	3	496.591	0.35983	0.98599	1.2885
Q12069	tRNA pseudouridine(32) synthase, mitochondrial	PUS9	AREVTK(1)EYVAK	1	268	8.94178e-05	3	445.914	0.70822
Q99207	Nucleolar complex protein 14	NOP14	TADRIAVGK(1)PGISK	1	83	0.000446682	3	485.616	-1.4558		1.0984
P12695	Dihydrolipoyllysine-residue acetyltransferase component of pyruvate dehydrogenase complex, mitochondrial	LAT1	ISISK(1)LLK	1	287	0.000480376	2	472.313	-0.29019	1.026	1.4245
P06168	Ketol-acid reductoisomerase, mitochondrial	ILV5	RSLEFNSQPDYREK(1)LEK	1	367	8.83434e-104	3	727.703	-0.066304	1.0591	1.5876
P06168	Ketol-acid reductoisomerase, mitochondrial	ILV5	TLYFSHGFSPVFK(1)DLTHVEPPK	1	178	2.69737e-153	3	863.444	-0.85679
P19882	Heat shock protein 60, mitochondrial	HSP60	FENMGAK(1)LLQEVASK	1	93	0.000314095	3	574.963	-0.38681
P14908	Mitochondrial transcription factor 1	MTF1	IFDK(1)LDLTK	1	35	0.000488687	2	567.824	-0.97192		1.3852
P38797	Protein phosphatase 2C homolog 7, mitochondrial	PTC7	TAVAFQPK(1)DRDDLIYQK	1	70	3.43233e-17	3	684.025	-0.14193	0.94797	1.4425
P00330	Alcohol dehydrogenase 1	ADH1	EK(1)DIVGAVLK	1	226	4.6862e-46	2	557.329	0.29767	1.0687	1.428
P07251	ATP synthase subunit alpha, mitochondrial	ATP1	GELSK(1)ELLASLK	1	528	1.01022e-16	2	665.385	0.13791	1.0431	1.4919
P39077	T-complex protein 1 subunit gamma	CCT3	GVLLNK(1)DVVHPK	1	227	4.07587e-06	3	454.27	0.091582	1.1286	1.2543
Q12496	Uncharacterized protein YOL098C		K(1)STDPLFVEAK	1	712	3.13641e-15	2	638.843	0.64348	0.97323	1.1414
P43609	Chromatin structure-remodeling complex protein RSC8	RSC8	LEEK(1)ALRFLAK	1	68	0.000771518	3	453.938	-0.01345	1.2307
P28737	Protein MSP1	MSP1	ELCREAALDAAK(1)EYIK	1	311	0.0178044	3	641.328	0.21833
P0CS90			VDK(1)AEAQK	1	582	7.3698e-05	2	465.748	-0.289	1.0403
P38276	UPF0303 protein YBR137W		TPEEK(1)FFVDSK	1	117	2.57006e-10	2	684.838	-2.1432	1.0875	1.2653
P36775	Lon protease homolog, mitochondrial	PIM1	LIDTYK(1)ERIK	1	531	1.5795e-06	3	440.922	-0.14084	0.91761	1.378
P21954	Isocitrate dehydrogenase [NADP], mitochondrial	IDP1	RLQK(1)EIK	1	422	0.00228749	2	478.798	-0.39343
Q06685	Inositol hexakisphosphate and diphosphoinositol-pentakisphosphate kinase	VIP1	IQLK(1)PVLNK	1	627	0.000278095	2	547.85	1.2316	0.50696
P18496	Mitochondrial ATPase complex subunit ATP10	ATP10	EALWK(1)FAK	1	274	0.00233237	2	517.787	0.458
P36013	NAD-dependent malic enzyme, mitochondrial	MAE1	QLCYLK(1)TPLAK	1	151	0.000139081	2	688.884	0.12086	1.0421	0.72614
Q12428	Probable 2-methylcitrate dehydratase	PDH1	VLK(1)DIAK	1	42	0.0206668	2	414.763	0.28501
P37292	Serine hydroxymethyltransferase, mitochondrial	SHM1	EYQQK(1)IVDNSK	1	337	5.53521e-16	2	697.352	-0.80078
P47037	Structural maintece of chromosomes protein 3	SMC3	QK(1)LSESLDTRK	1	471	0.000198231	3	449.581	0.79128	1.0144	1.255
Q03640	Tricalbin-3	TCB3	SEEK(1)AVERAEAK	1	626	0.000372896	3	463.572	0.068237
P37292	Serine hydroxymethyltransferase, mitochondrial	SHM1	QAMSPEFK(1)EYQQK	1	332	0.00022479	3	552.596	0.75316
P22936	DNA-(apurinic or apyrimidinic site) lyase 1	APN1	SESELLEDK(1)EYK	1	305	1.13445e-17	2	756.359	0.43832	1.0101
P19414	Aconitate hydratase, mitochondrial	ACO1	DLK(1)RAIDLNK	1	137	1.59359e-09	3	409.907	0.65688	1.0407	1.1777
P04803	Tryptophan--tRNA ligase, mitochondrial	MSW1	STHVPVGDDQSQHLELTRHLAEK(1)FNK	1	212	7.98485e-139	4	757.886	0.032289
P06168	Ketol-acid reductoisomerase, mitochondrial	ILV5	NALK(1)PVFQDLYESTK	1	336	5.41926e-28	2	897.967	-1.054
P12695	Dihydrolipoyllysine-residue acetyltransferase component of pyruvate dehydrogenase complex, mitochondrial	LAT1	LRQSLNATANDK(1)YK	1	302	2.55267e-34	2	832.442	-0.031789	1.0068	1.3473
P53193	J-type co-chaperone JAC1, mitochondrial	JAC1	YWYNLAK(1)AFK	1	169	0.000195421	2	673.351	0.53021	1.1401
P35176	Peptidyl-prolyl cis-trans isomerase D	CPR5	DAAK(1)LQEEIK	1	208	0.000125148	2	593.819	-0.59667	1.0045
P12695	Dihydrolipoyllysine-residue acetyltransferase component of pyruvate dehydrogenase complex, mitochondrial	LAT1	LLK(1)LRQSLNATANDK	1	290	0.000480376	3	576.332	0.63427	1.0447
P22943	12 kDa heat shock protein	HSP12	VQPEDNK(1)GVFQGVHDSAEK	1	50	0.000323313	3	709.343	-0.37119		1.059
Q04013	Mitochondrial DNA replication protein YHM2	YHM2	TFK(1)YIYQSNGLK	1	262	9.45658e-24	2	752.396	-0.1681	0.66229
P38988	Mitochondrial GTP/GDP carrier protein 1	GGC1	YGGQPFANEFLNK(1)HYK	1	102	5.12506e-39	3	652.32	1.7612	1.0132
P09624	Dihydrolipoyl dehydrogenase, mitochondrial	LPD1	NK(1)VTYYK	1	131	0.0020026	2	479.256	-0.47054	1.0734	1.3984
Q12118	Small glutamine-rich tetratricopeptide repeat-containing protein 2	SGT2	AK(1)AEDLK	1	101	0.00229601	2	408.727	0.78313
P16387	Pyruvate dehydrogenase E1 component subunit alpha, mitochondrial	PDA1	SARK(1)YVDEQVELADAAPPPEAK	1	364	1.06144e-65	4	607.31	-0.48394	1.0684	1.4316
P09938	Ribonucleoside-diphosphate reductase small chain 1	RNR2	EEPLLNEDK(1)ERTVLFPIK	1	83	2.00738e-61	3	738.067	0.9768
P30902	ATP synthase subunit d, mitochondrial	ATP7	HAMTNAK(1)ETESLVSK	1	105	5.31508e-12	3	568.614	-0.45121	1.0224	1.4364
A6ZQI5	Phosphatidylinositol transfer protein SFH5	SFH5	QVFDK(1)LK	1	14	1.08821e-11	2	460.266	-0.60345	1.045	1.2826
C7GRR3	Altered inheritance of mitochondria protein 9, mitochondrial	AIM9	IAPDLFNVK(1)TK	1	398	5.79583e-05	2	644.369	0.18374	0.98366
P07251	ATP synthase subunit alpha, mitochondrial	ATP1	SNHNELLTEIREK(1)GELSK	1	523	7.02288e-05	4	535.531	0.06736	1.016	1.4889
P09624	Dihydrolipoyl dehydrogenase, mitochondrial	LPD1	VTYYK(1)GNGSFEDETK	1	136	0.0020026	2	890.407	0.61888	0.92959
P05626	ATP synthase subunit 4, mitochondrial	ATP4	SVISRVQSELGNPK(1)FQEK	1	223	5.52075e-99	3	696.708	0.45799
Q06337	Chromatin modification-related protein EAF1	EAF1	LLEQK(1)PDIGPEMALK	1	886	0.00665448	3	580.646	0.4543
P42846	Protein KRI1	KRI1	TSETSATTVK(1)PAIEASK	1	40	6.7573e-09	3	588.307	0.3368	1.1412
P07246	Alcohol dehydrogenase 3, mitochondrial	ADH3	GVIFYENK(1)GK	1	43	3.1309e-10	3	399.549	-0.16084	1.0168	1.4295
P00331	Alcohol dehydrogenase 2	ADH2	VVGLSSLPEIYEK(1)MEK	1	332	0.00383234	3	627.329	-1.2773	2.0263	1.0091
P30902	ATP synthase subunit d, mitochondrial	ATP7	ETESLVSK(1)ELK	1	113	5.31508e-12	2	652.851	0.43024	1.3475	1.7589
P28272	Dihydroorotate dehydrogenase (fumarate)	URA1	ELK(1)DIMEAK	1	293	3.47905e-07	2	559.792	-0.22613	1.054	1.2034
P53303	Zinc finger protein ZPR1	ZPR1	KIDDFIQK(1)VK	1	182	0.00937606	2	638.369	-0.65672		1.1794
Q02486	ARS-binding factor 2, mitochondrial	ABF2	DK(1)YIQEYK	1	164	0.000499172	2	564.782	0.15534	0.99027	1.3836
P09457	ATP synthase subunit 5, mitochondrial	ATP5	GTVTSAEPLDPK(1)SFK	1	149	2.26422e-35	3	540.282	0.17732	1.0089	1.6231
Q06678	54S ribosomal protein L35, mitochondrial	MRPL35	ELSRDDFDIRQFTK(1)K	1	327	0.0034262	4	485.752	0.038627		1.4412
Q12220	U3 small nucleolar RNA-associated protein 12	DIP2	NK(1)FLPVLK	1	515	0.00215316	2	500.813	0.1493	1.0821	1.5061
P32452	Putative prephenate dehydratase	PHA2	FYEDISDK(1)SK	1	315	0.00148192	2	637.301	-0.042596
P38071	Enoyl-[acyl-carrier protein] reductase [NADPH, B-specific], mitochondrial	ETR1	GYWVTEK(1)NK	1	313	0.000180558	2	583.796	0.35243
P00890	Citrate synthase, mitochondrial	CIT1	GDYSK(1)ETIEK	1	336	0.000117023	2	606.293	0.0032798	1.0737	1.8904
P21954	Isocitrate dehydrogenase [NADP], mitochondrial	IDP1	TFESEAAHGTVTRHYRK(1)YQK	1	335	7.10356e-51	5	491.049	-0.097883	1.0322	1.4762
P22147	5'-3' exoribonuclease 1	KEM1	LK(1)FTTDSEEK	1	521	0.000170168	2	620.309	-0.55257	1.0209
P0CS90			ADQLANDTENSLK(1)EFEGK	1	574	1.80431e-43	3	684.324	-0.094905	1.0473	1.4319
P49017	2-methoxy-6-polyprenyl-1,4-benzoquinol methylase, mitochondrial	COQ5	SMIEK(1)AGFK	1	283	0.00102028	2	526.776	0.86276
P15992	Heat shock protein 26	HSP26	K(1)DIDIEYHQNK	1	117	1.69272e-18	2	722.857	0.32327	0.78326	0.78517
Q12080	Ribosome biogenesis protein NOP53	NOP53	IQGVSK(1)HELK	1	121	1.08973e-13	3	394.228	0.16204	1.0911	1.0816
P26784	60S ribosomal protein L16-A	RPL16A	VFEGIPPPYDK(1)K	1	114	0.00130478	2	716.38	-0.66255	0.87045
P40012	Protoporphyrinogen oxidase	HEM14	LSTNPNALNK(1)YTK	1	424	4.80245e-05	2	753.402	0.23808	1.125
P36141	Putative redox protein FMP46, mitochondrial	FMP46	YK(1)HTDPTFGMDLQK	1	84	0.000505003	3	574.943	0.52138	1.0624	1.34
P32558	FACT complex subunit SPT16	SPT16	LHEK(1)LEK	1	507	0.00821943	3	313.515	0.23235
P19262	Dihydrolipoyllysine-residue succinyltransferase component of 2-oxoglutarate dehydrogenase complex, mitochondrial	KGD2	LYK(1)DEIIK	1	280	8.53705e-07	2	532.305	-0.59939	0.93412	1.5916
P12687	54S ribosomal protein L2, mitochondrial	MRP7	DYLAK(1)PNILK	1	155	0.00110315	2	608.85	-0.61042		1.4692
P21827	Guanine nucleotide exchange factor SRM1	SRM1	VPTFSK(1)YNIVQLAPGK	1	220	1.34257e-13	3	602.005	1.1149
P40495	Homoisocitrate dehydrogenase, mitochondrial	LYS12	EVYESNK(1)DK	1	229	6.03442e-06	2	577.272	-0.4062	0.96339	1.6122
Q02486	ARS-binding factor 2, mitochondrial	ABF2	YANEVRSQVFAQHPDK(1)SQLDLMK	1	141	1.39562e-54	4	687.346	0.074572	1.0582	1.339
P49367	Homoaconitase, mitochondrial	LYS4	SEK(1)NLTK	1	95	0.00214888	2	431.237	0.98785		1.1458
P52893	Probable alanine aminotransferase, mitochondrial	ALT1	LFK(1)LDAIK	1	200	0.000493799	2	495.305	0.35486	0.95439	0.96558
P38771	Ribosome-recycling factor, mitochondrial	RRF1	DYVNK(1)LHDQFQK	1	216	5.30468e-05	3	526.263	0.94575		0.85711
O13563	26S proteasome regulatory subunit RPN13	RPN13	DK(1)EIYNK	1	119	0.002323	2	476.243	0.35783
P36775	Lon protease homolog, mitochondrial	PIM1	RELGIDDGRDK(1)LIDTYK	1	525	1.12014e-09	4	513.021	-0.55068	0.917	1.6622
P00830	ATP synthase subunit beta, mitochondrial	ATP2	LVRLK(1)DTVASFK	1	468	4.0903e-24	2	709.922	-0.17224	1.0207
Q06205	FK506-binding protein 4	FPR4	GK(1)PFVFK	1	330	2.12783e-05	2	432.753	0.5642	1.0107	1.5854
Q04013	Mitochondrial DNA replication protein YHM2	YHM2	DDK(1)LNPFEK	1	212	0.000279192	2	574.285	0.2047	0.92663	1.8338
Q03640	Tricalbin-3	TCB3	FVLK(1)IFDDRMNGK	1	731	7.31916e-05	3	542.289	-0.15384
P38988	Mitochondrial GTP/GDP carrier protein 1	GGC1	K(1)DFDNLFGEK	1	106	0.000267925	2	627.804	0.32128	0.75485	1.4594
Q01163	37S ribosomal protein S23, mitochondrial	RSM23	SIELSK(1)DYK	1	228	0.000488687	2	562.795	0.094922	1.2102
P17505	Malate dehydrogenase, mitochondrial	MDH1	VTDLRLYDLK(1)GAK	1	52	1.09906e-05	3	511.959	0.02855	1.0075	1.3123
Q08179	Mitochondrial distribution and morphology protein 38	MDM38	ENAEPTDSAEATEAEEK(1)K	1	505	0.00240224	3	664.296	0.34143
P20967	2-oxoglutarate dehydrogenase, mitochondrial	KGD1	LISEGTFSK(1)K	1	547	0.000298199	2	576.319	0.83993	0.96241
Q12166	2-isopropylmalate synthase 2, mitochondrial	LEU9	SEEITK(1)LFK	1	463	4.74663e-14	2	568.814	-0.54053	0.91687	1.4434
P05750	40S ribosomal protein S3	RPS3	ALPDAVTIIEPK(1)EEEPILAPSVK	1	212	0.000259136	3	834.463	-0.43368
P17505	Malate dehydrogenase, mitochondrial	MDH1	NIEK(1)GVNFVASK	1	326	1.95812e-30	2	674.367	-0.20075		1.6097
P09624	Dihydrolipoyl dehydrogenase, mitochondrial	LPD1	TEEQLK(1)EAGIDYK	1	401	5.16293e-65	3	522.595	-0.49849	1.0606	1.5589
P53164	NADH pyrophosphatase	NPY1	VTRDHIFK(1)QTNEDASLYSQGK	1	154	1.66344e-29	4	620.561	-0.1431	0.94922	1.0255
P05694	5-methyltetrahydropteroyltriglutamate--homocysteine methyltransferase	MET6	ISTILK(1)SYPAEK	1	724	1.08131e-08	2	696.393	1.0116	1.0049	1.5681
P32527	Zuotin	ZUO1	IIQK(1)AFETLTDSNK	1	150	2.13635e-13	3	550.63	-0.48303	0.99827	1.2047
P07246	Alcohol dehydrogenase 3, mitochondrial	ADH3	GWK(1)VGDLAGIK	1	111	0.000178019	2	593.335	0.59936
P48525	Glutamate--tRNA ligase, mitochondrial	MSE1	LIYDK(1)YVK	1	126	0.000854792	2	542.308	0.69052	1.5059	1.8075
Q01080	DNA-directed RNA polymerase I subunit RPA49	RPA49	GFRAPSDTTFDLYK(1)K	1	42	3.50425e-18	3	596.637	0.68884	1.0099	1.1802
P0CS90			VVETVK(1)SLFGK	1	377	3.62176e-19	2	624.864	-0.63988	1.0777	1.5101
P49723	Ribonucleoside-diphosphate reductase small chain 2	RNR4	TFQK(1)ERHDMK	1	13	1.39312e-35	3	454.559	1.0722
A6ZP80	Folylpolyglutamate synthase	MET7	NWNK(1)IDDNRAK	1	495	0.000844456	3	472.572	1.5752
A6ZM67	Transcription initiation factor TFIID subunit 4	TAF4	YQHTVPETK(1)PAFNLSPGK	1	30	2.97453e-09	3	686.021	-0.07906	1.0651	0.83448
P19414	Aconitate hydratase, mitochondrial	ACO1	APK(1)ILGVK	1	224	0.000505003	2	434.287	0.72274	0.97387	1.2316
P33322	H/ACA ribonucleoprotein complex subunit 4	CBF5	NFDK(1)LLVRSGHYTPIPAGSSPLK	1	31	0.000267871	4	635.597	0.32014
P21264	Phosphoribosylaminoimidazole carboxylase	ADE2	AK(1)LLAENAIK	1	237	0.000661508	2	556.837	-0.19436	0.98143	1.2357
P03965	Carbamoyl-phosphate synthase arginine-specific large chain	CPA2	SLSDLSK(1)DLLQRAK	1	500	0.0144796	3	539.305	0.022879	1.0196
P06168	Ketol-acid reductoisomerase, mitochondrial	ILV5	NGTETK(1)RSLEFNSQPDYREK	1	353	7.47367e-09	4	611.048	0.26827		1.5913
P10507	Mitochondrial-processing peptidase subunit beta	MAS1	DYITK(1)NYK	1	201	0.000902405	2	543.777	-0.23202		1.2465
P35177	Transcriptional activator SPT7	SPT7	ENGK(1)VSEK(1)DSSK	1	599	9.41802e-31	2	696.336	-0.1945	0.95726	1.1084
P00330	Alcohol dehydrogenase 1	ADH1	SIPETQK(1)GVIFYESHGK	1	8	9.71494e-13	3	668.674	-0.26341	1.0933	1.0874
P40961	Prohibitin-1	PHB1	SNSAK(1)LIDVITK	1	6	3.06765e-56	2	686.888	-0.21095	1.0179
P38071	Enoyl-[acyl-carrier protein] reductase [NADPH, B-specific], mitochondrial	ETR1	VLEDK(1)YGATK	1	223	7.75575e-10	2	583.309	0.96499	0.99448	1.0115
P08417	Fumarate hydratase, mitochondrial	FUM1	SAAIVNESLGGLDPK(1)ISK	1	94	5.2029e-08	2	921.004	0.83493	1.3602	1.353
P42949	Mitochondrial import inner membrane translocase subunit TIM16	PAM16	INNRFNYLFEVNDK(1)EK	1	89	1.03052e-17	3	695.685	-0.054384		1.2943
Q12122	Homocitrate synthase, mitochondrial	LYS21	DFHAELSTPLLK(1)PVNK	1	414	1.14468e-56	3	617.672	0.62223	1.0803	1.467
P21560	Protein CBP3, mitochondrial	CBP3	SSHLNSK(1)PLDVSNK	1	57	3.05638e-06	3	523.274	-0.20563	1.3054	1.7993
P53552	THO complex subunit 2	THO2	NSSQRSQLRFPEK(1)PFQEGK	1	1503	3.91789e-06	4	577.048	-1.3409
P29952	Mannose-6-phosphate isomerase	PMI40	VLSIQAHPDK(1)ALGK	1	114	2.18537e-07	3	506.959	0.63502	1.0222
Q03161	Glucose-6-phosphate 1-epimerase		NSTDEHLSK(1)LPQHGLARNSTWEFLGQTK	1	78	0.00566579	5	648.127	0.60068
P07806	Valine--tRNA ligase, mitochondrial	VAS1	YLIQEGSAIEK(1)K	1	882	6.07666e-05	3	474.261	1.2443	1.0368	1.064
P43616	Cys-Gly metallodipeptidase DUG1	DUG1	LDELIK(1)K	1	183	0.00312283	2	450.774	-0.97018		1.1957
Q03640	Tricalbin-3	TCB3	LSLNELIK(1)QK	1	1005	0.000202013	2	614.369	-0.72978	0.97147	1.2308
P06168	Ketol-acid reductoisomerase, mitochondrial	ILV5	LEK(1)ELDTIRNMEIWK	1	370	8.83434e-104	3	659.343	-0.22583	0.9921
Q6Q560	Protein ISD11	ISD11	NMNQQDPK(1)VLMNLFK	1	53	4.39607e-13	3	631.978	-0.90717	1.0078	1.4352
P20051	Dihydroorotase	URA4	TIEDINK(1)NVK	1	195	0.000184848	2	608.333	2.2987	1.006	1.3061
P19882	Heat shock protein 60, mitochondrial	HSP60	EK(1)LQERLAK	1	386	4.77671e-118	2	578.838	-0.46766	1.0632	1.5924
P48015	Aminomethyltransferase, mitochondrial	GCV1	TAPGK(1)DLK	1	186	3.95981e-10	2	436.248	-0.44947		1.563
P09232	Cerevisin	PRB1	DFEK(1)RAIWGK	1	337	0.00223508	3	431.231	-0.37419
P19524	Myosin-2	MYO2	SK(1)YQIGNTK	1	758	3.48497e-07	2	540.788	0.036455
P39990	13 kDa ribonucleoprotein-associated protein	SNU13	TQIYAVK(1)DK	1	118	0.000678831	2	554.306	0.56959
P39522	Dihydroxy-acid dehydratase, mitochondrial	ILV3	GQGASQAMLYATGFK(1)K	1	49	3.73371e-06	3	572.619	1.1889	0.95821	1.3766
P28007	H/ACA ribonucleoprotein complex subunit 1	GAR1	EGDK(1)FYIAADK	1	108	0.0068173	2	649.817	0.70089	1.04	1.1186
P32379	Proteasome component PUP2	PUP2	QDGFK(1)IYDNEK	1	229	0.000582628	2	699.83	2.007e-05		1.0365
P38720	6-phosphogluconate dehydrogenase, decarboxylating 1	GND1	RLGGFTDK(1)EISDVFAK	1	212	9.23097e-10	3	608.988	0.59019	1.0257	1.0997
P25491	Mitochondrial protein import protein MAS5	YDJ1	GRTAK(1)LALNK	1	134	3.43233e-17	3	371.896	1.01
P25374	Cysteine desulfurase, mitochondrial	NFS1	GVPRFYK(1)K	1	184	0.00203344	2	518.801	0.041034
P32316	Acetyl-CoA hydrolase	ACH1	RAPHQVGK(1)PIAK	1	100	8.24916e-12	4	336.703	0.23563	0.95024
Q12176	Ribosome biogenesis protein MAK21	MAK21	EQIEK(1)LFERGK	1	244	6.44495e-05	3	473.593	0.42492	1.1715	1.321
P35177	Transcriptional activator SPT7	SPT7	TEDSSK(1)DADAAK	1	673	2.44687e-98	2	640.286	0.31333
P50094	Inosine-5'-monophosphate dehydrogenase 4	IMD4	EGNEILK(1)QTK	1	206	8.37786e-05	2	601.325	0.079944	0.91722	1.2409
P00549	Pyruvate kinase 1	CDC19	ALNAGK(1)ICSHK	1	172	4.02058e-24	2	620.827	-1.0976	1.0992
P02294	Histone H2B.1	HTB1	LAAYNK(1)K	1	89	5.24896e-13	2	425.245	-0.19657	1.1468	1.5288
P32867	Protein SSO1	SSO1	LIQDYRIVDSNYK(1)EENK	1	137	0.00114565	3	723.699	-0.13963
P43588	26S proteasome regulatory subunit RPN11	RPN11	ELTEEELK(1)TRYVGRQDPK	1	267	4.04868e-14	3	745.053	0.93078	0.9694	1.3228
P0CS90			ETAEAYLGK(1)PVK	1	161	5.04543e-12	2	674.361	-0.30232	1.0828	1.2938
A6ZX45	WD repeat-containing protein JIP5	JIP5	EELLDELDK(1)DLK	1	449	1.18209e-11	2	751.385	-0.44113
P38081	Uncharacterized glycosyl hydrolase YBR056W		SGEAAFFHK(1)EK	1	202	5.26292e-07	2	646.817	-0.17952	0.97382	1.1501
P07253	Cytochrome B pre-mRNA-processing protein 6	CBP6	LVNLLEK(1)YPK	1	20	3.70226e-09	2	629.874	-0.17672	0.94596	1.5171
P42940	Probable electron transfer flavoprotein subunit beta	CIR1	RVVDFQIK(1)PRVNK	1	22	0.000273242	3	547.658	-0.42646
A6ZN26	Eukaryotic translation initiation factor 3 subunit C	NIP1	VVAQVEDAVNNTQQADLK(1)NK	1	187	0.000947345	3	742.717	-0.42644
C7GRR3	Altered inheritance of mitochondria protein 9, mitochondrial	AIM9	LNDNNPK(1)LITAVAPPVK	1	505	1.19114e-08	3	616.019	-0.36724	0.96365	1.5887
P25303	DnaJ-related protein SCJ1	SCJ1	K(1)IYDQFGADAVK	1	82	0.00215005	3	466.242	0.83091
P35177	Transcriptional activator SPT7	SPT7	NEEQDMVEESSK(1)TEDSSK(1)DADAAK	1	667	2.44687e-98	3	909.719	0.27133	1.0422	0.81429
P38787	2-dehydropantoate 2-reductase	PAN5	LLTEPK(1)FAK	1	202	0.00136352	2	544.821	-0.24591
P46985	Probable alpha-1,6-mannosyltransferase MNN11	MNN11	RLILK(1)PEENALTDEEK	1	118	5.36315e-05	3	647.349	-0.11611		1.0515
P19882	Heat shock protein 60, mitochondrial	HSP60	VEFEK(1)PLLLLSEK	1	238	8.39255e-36	3	529.64	0.46964	1.238
P10507	Mitochondrial-processing peptidase subunit beta	MAS1	LVQYAQK(1)YFGHVPK	1	227	1.08927e-13	2	860.464	0.24971	1.0674	1.4215
P09064	Eukaryotic translation initiation factor 2 subunit beta	SUI3	DSSVDAFEK(1)ELAK	1	98	0.00569616	3	494.244	-0.47928	0.866	1.1627
P26637	Leucine--tRNA ligase, cytoplasmic	CDC60	REAELFGK(1)NFDNVPAEEEEIK	1	126	6.20428e-63	3	836.075	1.095	1.0201	1.2321
P12385	Eukaryotic peptide chain release factor subunit 1	SUP45	DAEDNEVIK(1)FAEPEAK	1	340	2.54459e-05	3	616.295	-0.8465	0.92762
P0CS90			AEAQK(1)VRDQITSLK	1	587	1.2968e-22	2	814.952	0.13007	1.0324	1.4316
P21560	Protein CBP3, mitochondrial	CBP3	FVPPGVK(1)VEK	1	294	0.000364751	2	571.334	0.093669	0.98719	1.4008
P89105	RNA polymerase-associated protein CTR9	CTR9	TFK(1)EAFTK	1	277	0.000943752	2	507.269	0.30882
P07275	Delta-1-pyrroline-5-carboxylate dehydrogenase, mitochondrial	PUT2	AIEYADEK(1)LK	1	507	0.000122111	2	611.322	-0.2755	0.9766	1.3955
P39520	Protein IFH1	IFH1	STINHSTHSGK(1)LPANIK	1	20	0	3	616.331	0.21147	0.95803	0.94818
P39520	Protein IFH1	IFH1	SPRK(1)STINHSTHSGK(1)LPANIK	1	9	0	3	786.428	0.22651	1.0098
Q12460	Nucleolar protein 56	NOP56	LFK(1)GLQSGDLERAQLGLGHAYSRAK	1	140	5.40082e-05	5	552.302	-0.29659
P07172	Histidinol-phosphate aminotransferase	HIS5	TAMTK(1)YRNK	1	68	0.000410023	3	390.869	-0.30255
P35177	Transcriptional activator SPT7	SPT7	ENGK(1)NEEQDMVEESSK(1)TEDSSK	1	655	3.81434e-21	3	862.033	0.11945		0.81429
P19358	S-adenosylmethionine synthase 2	SAM2	SDDEIIEIIK(1)K	1	339	0.00111491	3	448.913	0.43023	1.076	1.1038
P0CX82	60S ribosomal protein L19-A	RPL19A	HLYHVLYK(1)ESK	1	125	9.28173e-24	3	486.93	1.3437	1.137	1.0594
P12695	Dihydrolipoyllysine-residue acetyltransferase component of pyruvate dehydrogenase complex, mitochondrial	LAT1	ELVK(1)RARINK	1	379	0.0146177	4	317.95	0.92072
P28007	H/ACA ribonucleoprotein complex subunit 1	GAR1	LLPIERFLPK(1)PK	1	125	5.24557e-08	3	498.313	0.22944	1.0724
P0CX84	60S ribosomal protein L35-A	RPL35A	EQLASQLVDLK(1)K	1	25	1.22059e-07	3	471.936	0.58295	1.0323	1.1637
Q04062	26S proteasome regulatory subunit RPN9	RPN9	FYDK(1)INQLSVVK	1	72	6.87017e-05	2	748.411	0.86196	1.0517	1.175
P32861	UTP--glucose-1-phosphate uridylyltransferase	UGP1	SSRTTLEWDK(1)IK	1	76	0.000131364	3	502.603	-0.70984		1.1774
Q02931	NET1-associated nuclear protein 1	1	HFK(1)ISLADEK	1	133	1.81368e-09	2	615.33	0.087754
P00330	Alcohol dehydrogenase 1	ADH1	DIPVPK(1)PK	1	28	9.17317e-24	2	468.282	-0.073665	0.88552	0.98447
P14540	Fructose-bisphosphate aldolase	FBA1	ITK(1)SLETFRTTNTL	1	348	1.00959e-128	2	833.954	0.13554	1.2991	1.1262
P23301	Eukaryotic translation initiation factor 5A-1	HYP2	DDVK(1)APEGELGDSLQTAFDEGK	1	114	6.05802e-10	3	788.368	0.52542
P40495	Homoisocitrate dehydrogenase, mitochondrial	LYS12	TYIDK(1)ATGTRVADATK	1	160	1.50957e-06	2	876.96	0.039254	1.0529	1.3927
P19882	Heat shock protein 60, mitochondrial	HSP60	LIDEYGDDFAK(1)GYDASK	1	501	8.16898e-17	2	974.944	-0.17442	1.074	1.3834
P25719	Peptidyl-prolyl cis-trans isomerase C, mitochondrial	CPR3	TAENFRALCTGEK(1)GWGYK	1	62	2.90195e-51	3	710.674	0.26309	0.9723	1.0039
P35844	Protein KES1	KES1	LQGYNQIK(1)ASFTK	1	168	0.000470591	2	770.412	-0.51479	0.91672	1.1348
P38911	FK506-binding nuclear protein	FPR3	EEVK(1)PEPK	1	246	0.00175113	2	499.264	1.3233
P53090	Aromatic/aminoadipate aminotransferase 1	ARO8	EAIYK(1)IAQK	1	236	0.00046229	2	553.316	-0.15226
A6ZPA9	Ribosome biogenesis protein YTM1	YTM1	VGIISAGQDK(1)K	1	447	0.000276562	2	579.33	0.22189		1.1579
Q12305	Thiosulfate sulfurtransferase RDL1, mitochondrial	RDL1	NVSNIQSYSFEDMK(1)RIVGK	1	31	0.00178798	3	758.379	-1.1251	0.77517	1.1039
A7A0X4	Elongation factor G, mitochondrial	MEF1	ALNRFQK(1)EDPTFRVK	1	495	3.18868e-06	4	473.51	0.17353
Q99260	GTP-binding protein YPT6	YPT6	AK(1)LLGAK	1	144	0.0152905	2	371.745	0.42625		1.6686
P0CX23	60S ribosomal protein L20-A	RPL20A	TADVK(1)RQYVK	1	136	2.80205e-15	3	417.235	-0.20593	0.89103	1.1462
Q07938	S-methyl-5'-thioadenosine phosphorylase	MEU1	SISTK(1)PEAMSK	1	317	4.15697e-05	2	610.813	-0.13225	0.9621	1.0028
P38911	FK506-binding nuclear protein	FPR3	DLEEGPTK(1)PK	1	287	1.5175e-07	2	578.298	0.36898	1.0402
Q08647	Multisubstrate pseudouridine synthase 7	PUS7	AK(1)LDRYMPDK	1	624	0.000148651	3	426.889	-1.2819	0.98667	1.1278
P49367	Homoaconitase, mitochondrial	LYS4	TIRALEEK(1)AK	1	283	4.87182e-09	3	400.903	-0.037624	0.9794	1.3263
P13663	Aspartate-semialdehyde dehydrogenase	HOM2	K(1)YVDAVNWK	1	45	6.64507e-15	2	582.806	-0.089646	1.0504
P36523	54S ribosomal protein L15, mitochondrial	MRPL15	AAK(1)FIQGSLLDK	1	214	8.34361e-06	2	666.88	0.16418	0.98548	1.4351
P22943	12 kDa heat shock protein	HSP12	EYITDK(1)ADK	1	36	5.08985e-19	2	562.777	-0.2102	0.98633	0.7818
P36059	ATP-dependent (S)-NAD(P)H-hydrate dehydratase		DIIRYILEK(1)HEGK	1	142	1.54681e-14	3	552.642	-0.26697
P0C5N3	Uncharacterized protein YGL041W-A, mitochondrial	YGL041W-A	EFK(1)LELEK	1	126	0.00049976	2	539.295	-0.088568	1.005	1.5093
P0CS90			QVPYK(1)IVK	1	120	0.00238832	2	508.811	0.19931	1.0014	1.3496
A6ZTW2	Sensitivity to high expression protein 10	SHE10	DVSK(1)YINGK	1	303	0.000620142	2	533.282	0.82449
P32453	Protein ATP11, mitochondrial	ATP11	TLDSFLDVGK(1)LK	1	131	5.30468e-05	2	689.385	0.66107
P12695	Dihydrolipoyllysine-residue acetyltransferase component of pyruvate dehydrogenase complex, mitochondrial	LAT1	DIPVNK(1)PIAVYVEDK	1	104	2.5471e-05	2	871.472	0.37134	1.0039	1.348
P43616	Cys-Gly metallodipeptidase DUG1	DUG1	TSLYDK(1)K	1	305	0.00695169	2	448.74	-0.094142		1.1305
P38698	Exopolyphosphatase	PPX1	DYK(1)QFNFQGK	1	268	3.32443e-09	2	658.817	-0.94251		1.6425
P21827	Guanine nucleotide exchange factor SRM1	SRM1	LNNVPK(1)FK	1	395	0.000485387	2	501.293	-0.12037		1.3506
P10869	Aspartokinase	HOM3	ELELVK(1)K	1	122	0.00442042	2	450.774	-0.013358	1.0721	0.93526
P38523	GrpE protein homolog, mitochondrial	MGE1	AK(1)DFALQK	1	110	5.96536e-10	2	481.769	-0.45784	1.0115	1.3513
P53312	Succinyl-CoA ligase [ADP-forming] subunit beta, mitochondrial	LSC2	GLSPQMAK(1)DVAK	1	198	1.84854e-05	2	643.842	0.82953	0.86811	1.2803
P03965	Carbamoyl-phosphate synthase arginine-specific large chain	CPA2	TYLQEHIK(1)EK	1	1010	1.0823e-06	3	444.238	0.021532	1.1182	1.2057
Q05022	rRNA biogenesis protein RRP5	RRP5	QAK(1)FFFNK	1	1689	1.99122e-06	2	536.285	0.089292	1.0143	1.2415
P36059	ATP-dependent (S)-NAD(P)H-hydrate dehydratase		GQSDK(1)IFSPDSEK	1	223	4.80245e-05	2	740.352	-0.39885	1.0385	1.3216
P53312	Succinyl-CoA ligase [ADP-forming] subunit beta, mitochondrial	LSC2	YDLNFVK(1)LK	1	294	0.000217593	2	591.332	-0.17495	0.88231	1.2218
P07246	Alcohol dehydrogenase 3, mitochondrial	ADH3	ALK(1)EADLK	1	191	0.000433847	2	465.269	0.24258	1.1056	1.1158
Q01163	37S ribosomal protein S23, mitochondrial	RSM23	DYK(1)FSPK	1	231	0.000125757	2	613.296	0.21296		1.3462
P40533	Protein TED1	TED1	DLTFVDK(1)VK	1	55	0.0131209	2	553.808	0.27731
Q12458	Protein GCY	GCY1	TWELMQELPK(1)TGK	1	159	9.51695e-06	2	809.911	0.45001
P00330	Alcohol dehydrogenase 1	ADH1	GWK(1)IGDYAGIK	1	84	1.9964e-10	2	625.332	0.40544	0.93781
Q03860	Golgi apparatus membrane protein TVP15	TVP15	SVIPPK(1)FFK	1	7	0.0106481	2	573.832	-0.11625
Q06493	LETM1 domain-containing protein YLH47, mitochondrial	YLH47	SHFK(1)PNNISEEQK	1	200	3.65343e-05	3	533.93	-0.061664	0.97214	1.1
P38523	GrpE protein homolog, mitochondrial	MGE1	DFALQK(1)FAK	1	116	5.96536e-10	2	555.303	0.11837	1.0357	1.4577
P40991	Putative ribosomal RNA methyltransferase Nop2	NOP2	YIEK(1)SVK	1	596	0.0152905	2	454.758	-0.24285		1.3266
Q05515	Survival factor 1	SVF1	ITFK(1)GINTK	1	350	4.04824e-21	2	532.311	0.24796	0.96735	0.99416
Q12018	Cell division control protein 53	CDC53	YSDILLK(1)K	1	448	0.000777587	2	511.3	-0.047729	1.0316
P28777	Chorismate synthase	ARO2	FPRPSHADFTYSEK(1)YGIK	1	112	5.80372e-06	4	547.023	-0.26542
P32379	Proteasome component PUP2	PUP2	IYDNEK(1)TAELIK	1	235	3.98507e-17	2	739.89	0.73893	1.0518
P31383	Protein phosphatase PP2A regulatory subunit A	TPD3	DEAK(1)YDALIK	1	594	2.8389e-06	2	604.314	0.72346	1.0361
P12695	Dihydrolipoyllysine-residue acetyltransferase component of pyruvate dehydrogenase complex, mitochondrial	LAT1	GAEFMK(1)ELK	1	468	0.000200829	2	555.779	-0.20749	1.0371	1.3227
P32445	Single-stranded DNA-binding protein RIM1, mitochondrial	RIM1	DINLLK(1)NGK	1	117	6.83756e-06	2	528.806	-0.34197		1.27
Q12466	Tricalbin-1	TCB1	TRYK(1)FVVK	1	592	0.000502394	2	541.821	-0.16132
P17695	Glutaredoxin-2, mitochondrial	GRX2	LAEILK(1)PVFQ	1	139	9.26694e-05	2	600.355	-0.13658	1.0052	1.3813
P12695	Dihydrolipoyllysine-residue acetyltransferase component of pyruvate dehydrogenase complex, mitochondrial	LAT1	DVHGTGPRGRITK(1)ADIESYLEK	1	205	6.05802e-10	4	621.826	-0.56029
P12695	Dihydrolipoyllysine-residue acetyltransferase component of pyruvate dehydrogenase complex, mitochondrial	LAT1	ADVPAFK(1)DFK	1	120	3.41761e-06	2	590.306	0.79255	1.0233	1.3672
P25087	Sterol 24-C-methyltransferase	ERG6	EAVQK(1)YLRNWDGRTDK	1	45	0.00200109	3	674.345	1.4729		1.2404
P22138	DNA-directed RNA polymerase I subunit RPA135	RPA135	SADERGFGYGTMYK(1)TEK	1	805	0.00557917	3	666.635	-0.39084	1.1615	1.7293
P53258	GTPase-activating protein GYP2	MDR1	DK(1)DPAFRK	1	595	0.000634685	3	340.182	-0.072015	1.1314
P40029	Peptide methionine sulfoxide reductase	MXR1	GTQYRSGLFAHSDADLK(1)ELAK	1	129	0.000962866	4	588.051	0.1019
P53883	Nucleolar protein 13	NOP13	DSENYSGRPDK(1)DDLVAMSK	1	226	1.0046e-98	3	723.664	0.33029	1.0752	1.1808
P39705	Nucleoporin NUP60	NUP60	QIISNAHNK(1)PSLFSK	1	29	2.00485e-17	3	575.981	0.7188	0.85114	0.96333
P09624	Dihydrolipoyl dehydrogenase, mitochondrial	LPD1	INVANFQK(1)AK	1	110	1.39e-13	2	587.833	0.084569	1.0154	1.563
C7GLH8	Enhancer of translation termination 1	ETT1	ALEYLEK(1)AK	1	349	0.000230082	2	553.808	-0.54614	1.0661
P10964	DNA-directed RNA polymerase I subunit RPA190	RPA190	IFETALNEK(1)QITNNRVK	1	259	2.00108e-29	3	687.376	0.024076	1.044	1.2554
P06786	DNA topoisomerase 2	TOP2	STEPVSASDK(1)YQK	1	11	1.17578e-05	2	762.365	0.2787	1.0749	0.96476
P05739	60S ribosomal protein L6-B	RPL6B	FNVEYFAK(1)EK	1	108	1.0823e-06	3	439.556	0.84849	0.94837	1.1513
P15992	Heat shock protein 26	HSP26	ESSSGK(1)FK	1	157	0.0173702	2	456.227	0.62038
P07260	Eukaryotic translation initiation factor 4E	CDC33	GGNK(1)FALWTK	1	162	4.18234e-14	2	582.314	0.30779	1.1072
A6ZUA1	ATP-dependent RNA helicase DBP3	DBP3	LLELLK(1)K	1	350	0.00518398	2	449.802	0.33014	0.98871	1.1649
P04037	Cytochrome c oxidase subunit 4, mitochondrial	COX4	LEGIDVFDTK(1)PLDSSRK	1	84	9.7868e-53	3	654.677	0.17497	1.1034	0.66426
P22768	Argininosuccinate synthase	ARG1	LTYTDNK(1)TSK	1	240	0.000470591	2	606.809	0.27018
P00330	Alcohol dehydrogenase 1	ADH1	LEYK(1)DIPVPKPK	1	22	9.17317e-24	3	490.285	0.12674	0.99063	1.0312
P32495	H/ACA ribonucleoprotein complex subunit 2	NHP2	EEEYK(1)ESFNEVVK	1	143	1.67229e-13	2	836.391	-0.0041659	1.0184	1.1311
P32832	Chromatin structure-remodeling complex subunit RSC7	NPL6	GNVIEGK(1)LAGDPIDK	1	259	1.82931e-09	2	784.42	-0.026488	1.0219	1.3259
P07285	Anthranilate phosphoribosyltransferase	TRP4	RILGVYSK(1)ELAPEYAK	1	229	1.08287e-13	3	627.016	-0.23762	1.1802	1.2348
P38077	ATP synthase subunit gamma, mitochondrial	ATP3	KMDEAEQLFYK(1)NAETK	1	86	9.39294e-11	3	668.319	-0.49848	0.70221	1.3812
A6ZRK4	Cysteine proteinase 1, mitochondrial	LAP3	STPLEFASK(1)YAK	1	288	3.62203e-05	2	692.361	0.89765	0.98985	1.4893
P07806	Valine--tRNA ligase, mitochondrial	VAS1	VIEQLK(1)EK	1	491	0.00311398	2	514.803	-0.5355	1.004	1.0733
P36147	Presequence translocated-associated motor subunit PAM17, mitochondrial	PAM17	LSHNQQLAQFNNK(1)NK	1	141	5.43721e-28	3	609.315	0.25651
A6ZYG1	Ubiquinone biosynthesis protein COQ4, mitochondrial	COQ4	ERAALRK(1)EIDAK	1	319	5.62757e-12	4	361.209	0.39971
P47075	Vacuolar transporter chaperone 4	VTC4	QQNFVRQTTK(1)YWVHPDNITELK	1	200	6.05802e-10	4	697.611	-0.074696
P43609	Chromatin structure-remodeling complex protein RSC8	RSC8	EESATLGAEVAHK(1)K	1	54	1.26037e-05	3	504.595	0.48588
Q04869	Uncharacterized protein YMR315W		NGTVTVDLSDK(1)K	1	265	6.33206e-06	2	659.846	-0.24838	0.97413	1.1624
P14904	Vacuolar aminopeptidase 1	LAP4	HNFK(1)YLSEK	1	83	5.05524e-09	2	604.309	-0.27969
P12695	Dihydrolipoyllysine-residue acetyltransferase component of pyruvate dehydrogenase complex, mitochondrial	LAT1	TIALEK(1)GISLK	1	187	3.2206e-10	2	607.871	-0.3479	0.90508	1.2838
P38708	Putative proline--tRNA ligase YHR020W	YHR020W	GIPIRIELGPK(1)DIEK	1	544	5.71906e-06	3	574.005	-0.18212	1.0446
P53193	J-type co-chaperone JAC1, mitochondrial	JAC1	AFK(1)DWAPGK	1	172	2.44096e-10	2	531.274	-0.09058
Q01163	37S ribosomal protein S23, mitochondrial	RSM23	NASVK(1)PFVTLNK	1	243	0.000835561	2	680.385	-0.91101	0.86618	1.4599
P12695	Dihydrolipoyllysine-residue acetyltransferase component of pyruvate dehydrogenase complex, mitochondrial	LAT1	ADIESYLEK(1)SSK	1	214	1.51223e-30	3	471.237	0.06912	0.93026	1.4438
P32340	Rotenone-insensitive NADH-ubiquinone oxidoreductase, mitochondrial	NDI1	MAQIPNFQK(1)NLSSRK	1	418	3.7011e-17	3	607.321	-0.43823
Q99207	Nucleolar complex protein 14	NOP14	AYQPK(1)LAEGNK	1	413	0.000203271	2	630.833	0.17298
P36521	54S ribosomal protein L11, mitochondrial	MRPL11	TEDHHFRFK(1)IK	1	86	9.17961e-05	4	375.699	-0.1777	1.0029
P29311	Protein BMH1	BMH1	VFYYK(1)MK	1	125	0.00414922	2	510.765	-0.21786	1.13	1.1841
P31539	Heat shock protein 104	HSP104	ALERDEDADSTTK(1)DRLK	1	442	1.37105e-11	4	502.001	-0.876	0.96913
P07149	Fatty acid synthase subunit beta	FAS1	TSK(1)AAQDVWNRADNHFK	1	1685	5.53274e-14	4	508.251	0.1122		0.96602
P02829	ATP-dependent molecular chaperone HSP82	HSP82	FYSAFSK(1)NIK	1	423	2.26316e-09	2	623.827	0.27313	0.97163
P0C5N3	Uncharacterized protein YGL041W-A, mitochondrial	YGL041W-A	ILMDRDLRHAMK(1)EFK	1	123	0.00269833	5	393.008	0.3737
P0CS90			SQDEARK(1)QAIETANK	1	553	2.70517e-22	3	577.627	-0.089201	1.015	1.1076
Q07979	Chromatin structure-remodeling complex protein RSC58	RSC58	SRSGK(1)LLSGNEMDEYDDDDATELDK	1	154	4.05092e-46	3	954.414	-0.0227	1.0905
Q99207	Nucleolar complex protein 14	NOP14	TDLDK(1)EYDIK	1	268	0.00328344	2	641.314	0.20462
P0CS90			EFEGK(1)VDK	1	579	1.80431e-43	2	497.248	0.23391	1.0858	1.4692
P30624	Long-chain-fatty-acid--CoA ligase 1	FAA1	DILNAVK(1)DK	1	690	0.00284597	2	529.298	0.30316	1.07	1.2117
P38961	Ribosomal RNA-processing protein 8	RRP8	ENIEK(1)PTK	1	104	0.00170959	2	500.769	-0.90641		0.78303
Q05022	rRNA biogenesis protein RRP5	RRP5	SHK(1)FLPITHK	1	964	1.67325e-08	4	313.182	0.066444	1.1034	1.306
P05738	60S ribosomal protein L9-A	RPL9A	NLK(1)HIDVTFTK	1	39	8.7179e-19	3	453.254	-0.77463	1.1029	1.1288
P00925	Enolase 2	ENO2	SK(1)LGANAILGVSMAAARAAAAEK	1	105	2.10051e-185	3	743.739	-0.90836
P15705	Heat shock protein STI1	STI1	KAEAEAYVNPEK(1)AEEARLEGK	1	395	1.15321e-29	4	594.303	-0.63174		1.0097
P0CX29	40S ribosomal protein S23-A	RPS23A	GDIPGVRFK(1)VVK	1	123	6.87017e-05	2	678.904	-0.19064	0.90009	1.2529
P38682	ADP-ribosylation factor GTPase-activating protein GLO3	GLO3	QLLNTANVDAK(1)TK	1	113	2.2636e-09	2	729.402	0.31154	0.82693	1.3089
P00815	Histidine biosynthesis trifunctional protein	HIS4	GNSALLEYTEK(1)FDGVK	1	409	5.6183e-10	3	604.972	0.51151	0.96568	1.0324
P41805	60S ribosomal protein L10	RPL10	DDGAFVK(1)FLSK	1	198	3.59497e-15	2	634.83	0.0181	0.92931	1.566
P0CS90			SLFGK(1)DPSK	1	382	3.62176e-19	2	510.772	0.31014	1.0845	1.3715
P09938	Ribonucleoside-diphosphate reductase small chain 1	RNR2	DAENHK(1)AYLK	1	56	1.61933e-05	3	410.875	1.2133
P40303	Proteasome component PRE6	PRE6	TVREFLEK(1)NYDRK	1	177	1.67931e-45	3	580.641	-0.30389	0.85388	1.3909
P38910	10 kDa heat shock protein, mitochondrial	HSP10	STLLK(1)SAK	1	6	0.00100963	2	466.277	0.018419
C7GRR3	Altered inheritance of mitochondria protein 9, mitochondrial	AIM9	EDITDFDK(1)LSEAEK	1	473	9.86116e-13	3	561.265	0.018257	0.98028	1.5025
P07149	Fatty acid synthase subunit beta	FAS1	TVEPVYQMHIK(1)TSK	1	1436	1.45536e-17	3	568.299	0.62107	1.0302	1.0729
Q12224	Transcription factor RLM1	RLM1	FSK(1)PFTNASSRTPK	1	267	0.000211624	3	537.283	0.27875
Q05022	rRNA biogenesis protein RRP5	RRP5	NQK(1)FLLSLK	1	857	0.000102442	2	566.84	0.44673	1.0431	1.4223
P47143	Adenosine kinase	ADO1	ENDAILVDAK(1)SGDAK	1	40	1.33758e-06	2	794.397	0.95518	0.90404	1.2867
P53691	Peptidyl-prolyl cis-trans isomerase CPR6	CPR6	AIETVK(1)NIGTEQFK	1	223	2.52849e-07	3	540.626	0.16045	1.1667	1.2706
P29547	Elongation factor 1-gamma 1	CAM1	LSQDDK(1)MK	1	78	5.82957e-15	2	503.747	-1.3111	0.96944
P08417	Fumarate hydratase, mitochondrial	FUM1	IAEQISK(1)ETGLK	1	277	1.22009e-07	2	679.88	0.7579	0.9537	1.3788
P00330	Alcohol dehydrogenase 1	ADH1	VVGLSTLPEIYEK(1)MEK	1	332	4.22956e-45	3	626.669	0.28994	1.0665	1.1612
P32449	Phospho-2-dehydro-3-deoxyheptonate aldolase, tyrosine-inhibited	ARO4	GTNYDAK(1)SVAEAK	1	260	0.000177415	2	698.341	0.13237		1.5908
P02294	Histone H2B.1	HTB1	ETYSSYIYK(1)VLK	1	47	2.69006e-05	3	512.605	0.91105	1.131	1.1747
P43593	Ubiquitin carboxyl-terminal hydrolase 6	UBP6	AEELTQVPSARQK(1)YMVK	1	46	1.99383e-05	3	679.354	0.3497	0.97768	1.2726
A6ZUA1	ATP-dependent RNA helicase DBP3	DBP3	EVEVPEK(1)ESEK	1	60	4.43774e-05	2	672.83	-0.92908	0.85779	0.99128
Q12460	Nucleolar protein 56	NOP56	VK(1)LQQDDIGSRLK	1	21	4.4663e-07	3	514.626	0.2941	0.99842	1.4019
P32324	Elongation factor 2	EFT1	AGEARFTDTRK(1)DEQERGITIK	1	61	4.91044e-21	4	616.57	-0.21363
P53163	54S ribosomal protein L12, mitochondrial	MNP1	DDAEK(1)IK	1	179	0.000152835	2	430.722	0.33028
Q05948	Uncharacterized SVF1-like protein YLR225C	YLR225C	DHANYTK(1)FQDTSK	1	29	7.38028e-10	3	532.914	0.44488	1.0059
Q08822	Probable electron transfer flavoprotein-ubiquinone oxidoreductase, mitochondrial	CIR2	HHPYYSK(1)VLEGGK	1	348	2.02358e-09	3	519.6	0.73158
P14242	DNA mismatch repair protein PMS1	PMS1	IAK(1)FQDVAK	1	83	2.46802e-05	2	531.303	0.66416		1.5921
P30902	ATP synthase subunit d, mitochondrial	ATP7	VEEMVK(1)K	1	155	0.00356428	2	452.744	-0.21094
Q05015	Family of serine hydrolases 2	FSH2	NVLMLHGLAQSGDYFASK(1)TK	1	21	4.99348e-09	3	746.712	0.59633
P32565	26S proteasome regulatory subunit RPN2	RPN2	YSSK(1)PYK	1	864	0.00280573	2	457.735	0.46379
Q06096	Conserved oligomeric Golgi complex subunit 4	COG4	TLQFVK(1)DVRTLK	1	128	0.000662768	3	497.296	0.017564
P19414	Aconitate hydratase, mitochondrial	ACO1	NVYTGEYK(1)GVPDTARDYRDQGIK	1	638	2.62876e-23	4	672.582	0.55615	0.99945	1.1008
P06738	Glycogen phosphorylase	GPH1	LTQLGK(1)YVEDK	1	579	6.3669e-07	2	668.361	-0.15091	0.76939
P36147	Presequence translocated-associated motor subunit PAM17, mitochondrial	PAM17	IGSLK(1)EYK	1	177	0.000491738	2	490.277	-0.076586	0.84835	1.4027
P32324	Elongation factor 2	EFT1	VRIQGPNYVPGK(1)K	1	422	5.56476e-18	3	499.956	0.98627
P34077	Nucleoporin NIC96	NIC96	SFIDTK(1)LK	1	312	0.0142582	2	497.284	-0.39306
P00815	Histidine biosynthesis trifunctional protein	HIS4	IK(1)EEAEELTEAK	1	280	3.43372e-15	2	716.364	-0.30033		0.73951
Q08179	Mitochondrial distribution and morphology protein 38	MDM38	AYGVSK(1)EDLVDNLK	1	327	7.69101e-13	2	796.912	0.083412	0.98496	1.0758
P25719	Peptidyl-prolyl cis-trans isomerase C, mitochondrial	CPR3	HVVFGEVTK(1)GMDIVK	1	152	1.90734e-13	3	572.971	-0.15891	1.1504	1.1632
P47068	Myosin tail region-interacting protein MTI1	BBC1	IIQNSYK(1)LSHMK	1	1135	0.00933654	3	507.269	0.7815	1.0806
P15705	Heat shock protein STI1	STI1	AIEK(1)DPNFVRAYIRK	1	459	1.33202e-13	4	466.263	0.40111	0.93581
Q00764	Alpha,alpha-trehalose-phosphate synthase [UDP-forming] 56 kDa subunit	TPS1	LYK(1)YISK	1	462	1.85049e-05	2	478.776	-0.26551	1.0408	1.3699
P38523	GrpE protein homolog, mitochondrial	MGE1	K(1)LESQLSAK	1	69	2.10476e-05	2	523.298	0.37435		1.3264
P19882	Heat shock protein 60, mitochondrial	HSP60	LLASAMEK(1)VGK	1	189	1.28728e-23	2	594.836	1.4265	0.97106	1.0025
P00330	Alcohol dehydrogenase 1	ADH1	MEK(1)GQIVGRYVVDTSK	1	335	4.22956e-45	3	617.993	-0.43792	0.97429	1.1777
P36059	ATP-dependent (S)-NAD(P)H-hydrate dehydratase		LDVDMDEQRK(1)K	1	104	9.78074e-05	3	478.901	0.62337
Q12460	Nucleolar protein 56	NOP56	RKLEDDDEEK(1)K	1	465	4.16222e-15	3	482.907	0.95758
P00815	Histidine biosynthesis trifunctional protein	HIS4	LGLIPK(1)DFQ	1	796	0.00583627	2	536.806	0.096796		1.1733
Q07825	Putative Xaa-Pro aminopeptidase FRA1	FRA1	LINTK(1)LLNEEEK	1	707	4.49074e-05	2	743.412	0.20074	0.92993	1.3521
P48363	Prefoldin subunit 3	PAC10	FQERLSK(1)YK	1	47	0.000226869	3	414.228	0.013818	1.1479
Q12204	Probable phospholipase YOR022C, mitochondrial		FK(1)PFSVDDSNRLEK	1	55	6.14125e-06	3	575.293	0.46531	0.98915	1.7634
P35178	Ribosomal RNA-processing protein 1	RRP1	KLVDEYIK(1)K	1	151	0.000776765	2	589.345	-0.16329	1.0732	1.4744
P05694	5-methyltetrahydropteroyltriglutamate--homocysteine methyltransferase	MET6	DLRTQNWK(1)LQK	1	48	2.23337e-08	3	491.272	0.24008
Q05506	Arginine--tRNA ligase, cytoplasmic		AREYFK(1)RMEDGDEEALK	1	253	8.96761e-09	4	533.005	0.82397	0.98277
P46367	Potassium-activated aldehyde dehydrogenase, mitochondrial	ALD4	AVRAK(1)LDE	1	516	0.000477245	2	472.264	-0.61474	1.1229
P38715	NADPH-dependent aldose reductase GRE3	GRE3	ERLLGNLEIEK(1)K	1	291	2.81383e-05	3	495.287	-0.10268	0.71596	0.78207
P39520	Protein IFH1	IFH1	NK(1)SVK(1)LSPK	1	203	0.00370456	2	542.822	0.97378
P39520	Protein IFH1	IFH1	SVK(1)LSPK	1	206	0.00209074	2	400.747	0.52371
P02294	Histone H2B.2	HTB2	TSTSVDGK(1)K	1	31	1.47214e-34	2	482.751	0.071689
P25623	Suppressor of yeast profilin deletion	SYP1	ESVENNTSWRESK(1)DLHSK	1	144	4.87469e-06	4	547.762	-0.22571
Q06440	Coronin-like protein	CRN1	FHDHVDEDGEPIDIK(1)PVK	1	131	2.63068e-06	3	711.348	4.4037		1.4302
Q08245	Protein ZEO1	ZEO1	EGGFLK(1)K	1	102	0.0134464	2	410.732	0.58959	0.84538	1.2352
P19097	Fatty acid synthase subunit alpha	FAS2	ANDK(1)NESATINEMMK	1	1551	5.77002e-96	3	579.931	-0.16079	1.0481	0.38605
P53163	54S ribosomal protein L12, mitochondrial	MNP1	LDSFDTK(1)TK	1	137	0.000266948	2	548.78	-0.82449
P17255	V-type proton ATPase catalytic subunit A	VMA1	LADSTGDVK(1)HAVSSSK	1	1033	7.09068e-45	2	822.415	-0.45704	1.2066	1.1321
Q03102	Uncharacterized membrane protein YML131W		SATLEDGTGDK(1)FK	1	337	1.77789e-09	2	705.841	-0.15133
P15108	ATP-dependent molecular chaperone HSP82	HSP82	TFEISPK(1)SPIIK	1	618	5.30468e-05	2	701.403	-0.16419	0.98178	1.2147
P05694	5-methyltetrahydropteroyltriglutamate--homocysteine methyltransferase	MET6	SSAIVNK(1)AIEK	1	319	1.09668e-11	2	601.343	0.0099842	0.98301	1.3789
Q03195	Translation initiation factor RLI1	RLI1	LLAGALK(1)PDEGQDIPK	1	403	2.99723e-06	3	569.649	-1.4382		1.2174
Q02821	Importin subunit alpha	SRP1	IFNCQQNENDK(1)IYEK	1	496	1.35481e-05	3	662.307	-0.21636
P53303	Zinc finger protein ZPR1	ZPR1	SIDEALYK(1)K	1	174	0.000759198	2	554.798	-0.39162
P42846	Protein KRI1	KRI1	HK(1)PIYLK	1	121	0.00174844	2	470.784	-0.0011339	1.1615
A6ZWZ9	Methylthioribose-1-phosphate isomerase	MRI1	TDK(1)ADSGLDNEK	1	211	6.09749e-05	2	667.807	0.51964
P35719	Uncharacterized protein MRP8	MRP8	HDVTDFDSK(1)FSK	1	51	1.2123e-95	3	489.897	-0.33779	0.85379	1.3681
Q00955	Acetyl-CoA carboxylase	ACC1	RIGFPVMIK(1)ASEGGGGK	1	252	9.84725e-13	3	587.982	-1.255
P60010	Actin	ACT1	QEYDESGPSIVHHK(1)CF	1	373	1.02246e-17	3	658.96	-0.73162
P21560	Protein CBP3, mitochondrial	CBP3	YESSK(1)YELPK	1	85	1.33382e-06	2	643.319	-0.27729	1.0215	1.7103
P10592	Heat shock protein SSA1	SSA1	TK(1)DNNLLGK	1	448	1.27999e-10	2	522.788	0.63071	0.97432	1.3016
P31539	Heat shock protein 104	HSP104	DDAANILK(1)PALSRGQLK	1	302	5.95307e-06	3	618.014	-0.92369	1.0215
P22139	DNA-directed RNA polymerases I, II, and III subunit RPABC5	RPB10	FLRYNPLEK(1)RD	1	68	2.73275e-10	3	498.268	0.32937	1.0693
P31539	Heat shock protein 104	HSP104	EIEERFEQNDK(1)HYK	1	800	5.47969e-30	4	477.479	0.86547	0.94158	1.0548
P05739	60S ribosomal protein L6-B	RPL6B	TERVEDQK(1)VVDK	1	139	1.59306e-31	2	744.389	0.47965	0.92198	1.2683
P25847	DNA mismatch repair protein MSH2	MSH2	EEGLHDPSK(1)ITEEASQHK	1	927	3.1996e-06	4	520.001	0.016529	0.88738
P28274	CTP synthase 1	URA7	YTNLK(1)DSYLSVIK	1	316	1.29776e-15	2	793.427	0.35535	0.99747	1.3105
P46367	Potassium-activated aldehyde dehydrogenase, mitochondrial	ALD4	SPNIVFADAELK(1)K	1	306	5.01603e-07	3	491.936	0.4166	1.3397
P05030	Plasma membrane ATPase 1	PMA1	AFLK(1)SLK	1	428	1.00539e-23	2	424.766	-0.42128		1.2183
Q05016	Uncharacterized oxidoreductase YMR226C		SQGRK(1)AAERLAK	1	6	0.00110013	3	466.932	1.3269
Q12159	RNA annealing protein YRA1	YRA1	SLEDLDK(1)EMADYFEK	1	217	4.68693e-06	3	630.949	-0.17387		1.4466
P25719	Peptidyl-prolyl cis-trans isomerase C, mitochondrial	CPR3	SIYGSK(1)FADENFVK	1	100	4.20319e-62	3	549.607	-0.9036	1.044	1.295
P47047	ATP-dependent RNA helicase DOB1	MTR4	MSK(1)LDFNSDDEK	1	428	1.23959e-05	2	735.824	-0.4994	0.8456	1.1382
Q3E764	Translation machinery-associated protein 7	TMA7	QQQDLDPEDIAFK(1)EK	1	30	7.68083e-14	3	615.967	-1.5851	1.0384	1.1668
P38234	Protein RFS1	RFS1	AFYDRIK(1)DL	1	208	0.00242848	2	591.811	1.1411
P54839	Hydroxymethylglutaryl-CoA synthase	ERG13	ELDITNK(1)LAK	1	432	0.000661021	2	593.838	-0.57597	1.0266
P06701	Regulatory protein SIR3	SIR3	EDHPLEFYK(1)DK	1	120	0.0112048	3	488.233	0.73608
P07263	Histidine--tRNA ligase, mitochondrial	HTS1	EMTEEK(1)GQSEETADK	1	256	0.000369181	3	590.584	-0.50104
P09733	Tubulin alpha-1 chain	TUB1	RIDRK(1)FDLMYAK	1	395	0.000621385	4	404.217	0.98293	1.0121
P38264	Inorganic phosphate transport protein PHO88	PHO88	IHLFGK(1)PATGDLK	1	143	2.08243e-07	3	480.273	1.0058	0.92412	1.0832
P19882	Heat shock protein 60, mitochondrial	HSP60	GRNVLIEQPFGPPK(1)ITK	1	69	1.38743e-11	3	646.039	-0.10531	0.91395	1.4895
P07149	Fatty acid synthase subunit beta	FAS1	EFDETIFNLPK(1)NK	1	877	0.00113811	2	818.914	-0.14302		1.0426
Q06103	26S proteasome regulatory subunit RPN7	RPN7	ELNEK(1)IQK	1	116	0.000786979	2	522.29	-0.46952
P19097	Fatty acid synthase subunit alpha	FAS2	TK(1)EPVDDK	1	1081	7.90924e-11	2	487.245	0.16456
P03965	Carbamoyl-phosphate synthase arginine-specific large chain	CPA2	IDK(1)WFLYK	1	473	0.000512028	2	577.816	-0.40852
P14126	60S ribosomal protein L3	RPL3	DDRSK(1)PVALTSFLGYK	1	39	4.55774e-18	3	613.66	0.73746	0.89765	0.94762
P49954	Probable hydrolase NIT3	NIT3	IILVGGTIPELDPK(1)TDK	1	105	1.21916e-05	3	617.687	-0.24721
P38701	40S ribosomal protein S20	RPS20	EK(1)VEEQEQQQQQIIK	1	8	7.36828e-29	3	642.997	-0.43928	0.84698	1.5269
P10964	DNA-directed RNA polymerase I subunit RPA190	RPA190	YDPVLAK(1)YNPAK	1	1126	2.4165e-10	2	710.877	0.40712	1.0073	1.2933
P17891	Clathrin light chain	CLC1	HIDDFYDSYNK(1)K	1	163	0.00209143	3	529.576	-0.11942	1.0542	1.3569
Q03435	Non-histone protein 10	NHP10	NLNEQDRK(1)PYYK	1	137	0.00611184	3	537.27	0.31477
P05749	60S ribosomal protein L22-A	RPL22A	YLK(1)YLTK	1	77	0.00205219	2	485.784	-0.87097	1.0339	1.0904
P38793	tRNA (guanine(37)-N1)-methyltransferase	TRM5	NISVFSK(1)NFK	1	64	0.000117023	2	613.332	-0.27112	0.95778
P33299	26S protease regulatory subunit 7 homolog	RPT1	DFLK(1)AVDK	1	445	7.07183e-06	2	489.269	0.33041	1.0828	0.98441
P39079	T-complex protein 1 subunit zeta	CCT6	FVDAK(1)LK	1	273	6.27656e-05	2	431.755	1.2435		1.5096
Q12019	Midasin	MDN1	SEAILK(1)PVIEK	1	1005	3.83351e-05	2	634.877	-0.22149	1.1161	1.1352
P32861	UTP--glucose-1-phosphate uridylyltransferase	UGP1	EHIDEFK(1)NIRK	1	308	1.79397e-73	2	735.889	1.0105	1.1253	1.2984
P06174	Uroporphyrinogen-III synthase	HEM4	TVPIDK(1)YELECRSK	1	21	9.79225e-13	3	593.97	0.30068
P38795	Glutamine-dependent NAD(+) synthetase	QNS1	TDLK(1)RFIAYASK	1	555	7.62364e-05	3	485.605	0.50938	0.97563
P04449	60S ribosomal protein L24-A	RPL24A	GAFQK(1)VAATSR	1	149	2.6485e-39	2	589.32	0.082527	0.99733
P40505	Transcriptional regulatory protein SDS3	SDS3	VSNK(1)DLSRK	1	9	3.72666e-06	2	544.807	0.76639	0.95475	1.1057
P40019	Histone H2A.Z-specific chaperone CHZ1	CHZ1	SVEPK(1)PK	1	29	9.9975e-05	2	413.737	-0.19358
P41921	Glutathione reductase	GLR1	LSNRLFGPEK(1)FRNDK	1	361	4.38995e-22	3	621.667	0.34454
P17891	Clathrin light chain	CLC1	DLK(1)DEELK	1	138	0.000493799	2	516.266	0.74054	1.1201
A6ZQI5	Phosphatidylinositol transfer protein SFH5	SFH5	K(1)FVDETTRK	1	227	0.000213595	3	389.212	-0.095584	1.1051	1.4215
P0CX82	60S ribosomal protein L19-A	RPL19A	ADAQREK(1)ALNEEAEARRLK	1	153	2.40572e-85	4	560.799	1.3638	0.89953	1.2247
P26785	60S ribosomal protein L16-B	RPL16B	VRSAEYYAK(1)K	1	169	4.59427e-14	2	628.835	0.52903	0.97748
P25719	Peptidyl-prolyl cis-trans isomerase C, mitochondrial	CPR3	FADENFVK(1)K	1	108	4.20319e-62	2	570.29	-0.55183	1.0504	1.3327
P16474	78 kDa glucose-regulated protein homolog	KAR2	K(1)DVDDIVLVGGSTRIPK	1	374	3.91609e-43	3	618.683	-0.31585	0.78003	1.2392
P49167	60S ribosomal protein L38	RPL38	AGK(1)PFRQTK	1	36	0.0202929	3	358.873	0.13331
P10592	Heat shock protein SSA2	SSA2	LEQADK(1)DAVTK	1	562	1.414e-160	2	630.328	-0.21802	1.0038	1.1297
Q06089	Uncharacterized mitochondrial outer membrane protein YPR098C	YPR098C	DAILRK(1)EFGK	1	124	0.000194231	3	406.9	0.13486		1.0188
P31539	Heat shock protein 104	HSP104	GRYDYDLFK(1)K	1	66	0.0199124	3	449.563	-0.11871	1.1415
Q06089	Uncharacterized mitochondrial outer membrane protein YPR098C	YPR098C	VLEK(1)DQFSALQNK	1	37	2.48751e-66	3	521.279	0.90965	1.0152	1.0403
P11484	Heat shock protein SSB1	SSB1	DMK(1)TWPFK	1	90	0.000552747	2	555.768	-0.75939	0.99146
P05749	60S ribosomal protein L22-A	RPL22A	FSGK(1)YLK	1	74	0.0194853	2	442.747	0.5391	1.0047	1.2157
P39932	Sugar transporter STL1	STL1	DLK(1)LSNFK	1	5	0.00423112	2	503.782	0.14956	0.76869
P16474	78 kDa glucose-regulated protein homolog	KAR2	TLK(1)PVEK	1	360	0.00324136	2	428.761	0.34691
P28707	Co-chaperone protein SBA1	SBA1	VANGQHYFLK(1)LYK	1	93	2.56419e-16	3	541.628	-0.048361	1.0998	1.1973
P32449	Phospho-2-dehydro-3-deoxyheptonate aldolase, tyrosine-inhibited	ARO4	K(1)LSDELK	1	93	0.00325751	2	437.748	0.32087
P07149	Fatty acid synthase subunit beta	FAS1	TSK(1)DIAVLRSK	1	1439	2.0788e-30	3	420.582	-0.56767	1.0849	1.093
P0C0W9	60S ribosomal protein L11-A	RPL11A	AEEILERGLK(1)VK	1	85	6.46941e-17	3	476.28	0.50656	0.92855	1.3374
P07259	Protein URA2	URA2	SLLATGFK(1)LPK	1	1357	8.54641e-07	2	608.869	-0.15588	1.0841	1.2627
Q03430	37S ribosomal protein RSM28, mitochondrial	RSM28	DFEK(1)LTK	1	311	0.0086553	2	461.748	0.74966
P00958	Methionine--tRNA ligase, cytoplasmic	MES1	NLK(1)PEVDNDNAAMELRNTK	1	37	1.07354e-05	3	738.699	-0.45256	1.1656	1.1006
P33399	La protein homolog	LHP1	SYSNDDESNEILSYEGK(1)K	1	207	0.000929426	3	707.315	0.98189		1.3682
P05694	5-methyltetrahydropteroyltriglutamate--homocysteine methyltransferase	MET6	ARVASIDEK(1)MSTRAAPFEQRLPEQQK	1	415	1.37819e-36	5	606.518	0.29597	0.98622	1.4126
P53600	Coatomer subunit zeta	RET3	EFEK(1)QLYRK	1	52	0.00113395	3	428.231	-1.3783	1.1064	1.2533
Q08647	Multisubstrate pseudouridine synthase 7	PUS7	ENK(1)DTMEAVNVITK	1	229	0.00270952	2	825.406	0.58995		1.3771
Q02326	60S ribosomal protein L6-A	RPL6A	AERVEDQK(1)VVDK	1	139	6.29434e-46	3	486.591	-0.4028	0.95737	1.2202
P41911	Glycerol-3-phosphate dehydrogenase [NAD(+)] 2, mitochondrial	GPD2	DYQGDGK(1)DVDHK	1	260	1.08131e-08	2	709.813	-0.16692
P32288	Glutamine synthetase	GLN1	FNHRHEAAK(1)LFAAHK	1	116	1.71718e-06	4	455.493	0.080985	1.1084
P38272	SWI5-dependent HO expression protein 3	SHE3	ELEK(1)DYSELSNRYNEQK	1	114	1.20995e-11	3	729.678	-1.4258	1.1351
P32565	26S proteasome regulatory subunit RPN2	RPN2	DDRFVPVRK(1)FK	1	895	0.000200227	3	483.605	0.91523
P15108	ATP-dependent molecular chaperone HSC82	HSC82	FYSAFAK(1)NIK	1	419	1.02194e-13	2	615.83	-1.1187	0.97219	1.2835
P41920	Ran-specific GTPase-activating protein 1	YRB1	FK(1)EEFEK	1	188	3.11155e-45	2	499.745	-0.23155
P06704	Cell division control protein 31	CDC31	SK(1)NRSSLQSGPLNSELLEEQK	1	3	1.50496e-126	3	810.082	0.10094	1.0231	1.3413
P26784	60S ribosomal protein L16-A	RPL16A	YEDVVAK(1)LEAK	1	155	3.39989e-08	2	653.848	0.98156	0.023077	1.0778
Q12480	Probable electron transfer flavoprotein subunit alpha, mitochondrial	AIM45	IVPELTEK(1)LGK	1	339	0.000176753	2	634.877	-0.038997	1.0463
P16140	V-type proton ATPase subunit B	VMA2	SAIGEGMTRK(1)DHGDVSNQLYAK	1	394	9.19412e-15	4	605.547	-0.76878	0.85176	1.1634
P21560	Protein CBP3, mitochondrial	CBP3	LTPK(1)QEEELK	1	301	0.00014586	2	628.84	0.37207		1.4245
Q07381	Ribosome biogenesis protein TSR1	TSR1	HASK(1)GALK(1)RLYK	1	28	0.00113117	3	485.953	-0.24452
P32454	Aminopeptidase 2, mitochondrial	APE2	TFK(1)FEGSVK	1	123	0.00140543	2	542.787	0.43796
P38061	60S ribosomal protein L32	RPL32	VTNPK(1)GRLALEA	1	123	1.85927e-11	2	655.875	-0.73945
Q07381	Ribosome biogenesis protein TSR1	TSR1	HASK(1)GALK(1)RLYK	1	24	0.00181907	3	485.953	-0.24452
Q03104	Meiotic sister chromatid recombination protein 1	MSC1	AVQSK(1)DELVQK	1	191	0.00233488	2	643.851	0.15705		1.0208
P03965	Carbamoyl-phosphate synthase arginine-specific large chain	CPA2	VSLIK(1)FPK	1	1020	0.000491738	2	487.308	0.34612	1.0927	1.3637
Q04947	Reticulon-like protein 1	RTN1	NLQNELEK(1)NNA	1	292	0.00263935	2	664.826	-0.3237	1.2426	1.3629
P19358	S-adenosylmethionine synthase 2	SAM2	DIVEK(1)VIPK	1	218	0.000210836	2	541.826	-0.021966	0.95163	1.4619
P15938	Pre-mRNA-splicing factor ATP-dependent RNA helicase PRP16	PRP16	ENSMK(1)PFK	1	1062	0.00388867	2	519.75	0.99891
P10964	DNA-directed RNA polymerase I subunit RPA190	RPA190	VPIPGVK(1)QALEK	1	457	0.000940973	2	660.898	-0.38393		1.1627
P33322	H/ACA ribonucleoprotein complex subunit 4	CBF5	EVETEK(1)EEVK	1	425	2.30588e-09	2	631.312	-0.10986	0.90099
Q02486	ARS-binding factor 2, mitochondrial	ABF2	LYSEYQK(1)AK	1	105	0.000488687	2	586.303	0.27777	0.98786	1.2305
Q12149	Exosome complex exonuclease RRP6	RRP6	NLDRGFSK(1)DLK	1	40	0.000717654	3	445.574	-0.62177		1.1049
Q05022	rRNA biogenesis protein RRP5	RRP5	NVNDK(1)GIFVYLSRK	1	1190	2.97662e-07	3	565.646	-0.29039
P32454	Aminopeptidase 2, mitochondrial	APE2	NEYVK(1)DGK	1	272	0.000509737	2	497.746	0.033639
P25560	Protein RER1	RER1	LLYQHYLDK(1)VTPHAK	1	34	6.51027e-05	4	467.757	-0.21861
P53691	Peptidyl-prolyl cis-trans isomerase CPR6	CPR6	EQIEK(1)INQLK	1	264	0.000128583	2	642.862	-0.16308	0.989	1.1242
P19097	Fatty acid synthase subunit alpha	FAS2	EIYYTPDPSELAAK(1)EEPAK	1	100	3.68535e-27	3	731.691	0.34473	0.90529	1.0385
P34160	Nuclear cap-binding protein complex subunit 1	STO1	YINDLK(1)EDLK	1	662	0.00202032	2	646.84	0.75331
Q00955	Acetyl-CoA carboxylase	ACC1	AFLASEEARHK(1)YIESLQK	1	599	4.20504e-43	3	721.38	0.33347
P40019	Histone H2A.Z-specific chaperone CHZ1	CHZ1	SEK(1)SVEPKPK	1	24	9.9975e-05	3	390.884	0.66604		1.1352
P09938	Ribonucleoside-diphosphate reductase small chain 1	RNR2	SNLNK(1)ELETLREENRVK	1	28	1.38787e-42	4	529.285	-0.66395	0.92209	1.3164
P13663	Aspartate-semialdehyde dehydrogenase	HOM2	ILAPLAEDK(1)THVK	1	230	2.23569e-13	2	738.925	0.037733	1.002	1.2687
P38523	GrpE protein homolog, mitochondrial	MGE1	ENNEDLTEEQSEIK(1)K	1	68	0.00880038	3	616.622	-1.3847		1.1048
P06105	Protein SCP160	SCP160	SDEANDIK(1)AVRK	1	461	0.00075685	3	463.244	1.1624
P19882	Heat shock protein 60, mitochondrial	HSP60	SIVLK(1)DK	1	84	0.00402537	2	422.761	0.11207	1.1136	1.2336
P32377	Diphosphomevalonate decarboxylase	MVD1	ERIEHVVPK(1)RFEVMRK	1	232	1.61139e-28	5	423.037	0.00095216
P23301	Eukaryotic translation initiation factor 5A-1	HYP2	K(1)LEDLSPSTHNMEVPVVK	1	69	1.70524e-51	3	689.026	0.022362	0.9396	1.2006
P19097	Fatty acid synthase subunit alpha	FAS2	TIK(1)DLVGGK	1	173	5.81909e-11	2	486.79	-0.34265	1.1168	1.0085
P07149	Fatty acid synthase subunit beta	FAS1	APSGLDQSRIPFSERK(1)LK	1	413	8.73e-72	3	691.048	0.20713	1.0268
P32471	Elongation factor 1-beta	EFB1	IETLK(1)QLNASLADK	1	13	1.73798e-24	2	793.443	-0.18947
A6ZUX3	Golgi to ER traffic protein 1	GET1	LDSLDK(1)EINNLK	1	80	8.6124e-13	2	722.388	0.40713	1.0138	1.0176
P05694	5-methyltetrahydropteroyltriglutamate--homocysteine methyltransferase	MET6	YFREQYK(1)N	1	766	2.2697e-06	2	595.285	0.45889	0.98789	1.5772
P19097	Fatty acid synthase subunit alpha	FAS2	MGVPIYGIVAMAATATDK(1)IGRSVPAPGK	1	1413	4.01707e-64	4	712.129	0.49315
P40069	Importin subunit beta-4	KAP123	VSQSK(1)LGPEITVAALK	1	296	4.69025e-07	3	561.661	-1.345
P53972	Uncharacterized protein YNL022C		DYVLK(1)FK	1	116	0.00434757	2	477.768	0.01539	1.1289	1.4763
Q07951	Proteasome chaperone 3	IRC25	GK(1)DSSLNASSENK	1	14	4.08315e-07	2	689.826	0.69382
P04802	Aspartate--tRNA ligase, cytoplasmic	DPS1	AAAEDTAK(1)DNYGK	1	72	1.8321e-13	2	698.323	1.0719
P46669	DNA-directed RNA polymerase I subunit RPA43	RPA43	ILDADPLSK(1)EDTSEK	1	97	3.11666e-22	3	568.284	-0.53727		1.095
P32454	Aminopeptidase 2, mitochondrial	APE2	GVSQYLNK(1)FK	1	511	8.20015e-09	2	613.332	-0.21025	0.92762	1.1676
A6ZRN4	Histone chaperone RTT106	RTT106	GNDRELSIYQLNK(1)NIK	1	121	9.71479e-05	3	649.681	0.44151
P48570	Homocitrate synthase, cytosolic isozyme	LYS20	SAVEVIEFVK(1)SK	1	144	0.00260198	3	459.926	-0.51495
P43569	CCR4-associated factor 16	CAF16	STLLK(1)LLSGK	1	52	0.000131265	2	551.348	0.060647	1.0018
P32496	26S proteasome regulatory subunit RPN12	RPN12	FHSELQYLDK(1)HIK	1	131	2.35007e-07	4	425.726	0.50243
P32582	Cystathionine beta-synthase	CYS4	GK(1)YLDFK	1	437	0.00200589	2	456.745	0.57701	0.98922	0.89219
Q07844	Ribosome biogenesis ATPase RIX7	RIX7	IDGAIDFAK(1)LAK	1	404	6.87017e-05	2	652.366	-0.075581	1.0466	0.99009
A6ZN26	Eukaryotic translation initiation factor 3 subunit C	NIP1	GDEITK(1)LEEAMVK	1	786	0.000288009	2	760.879	-0.82287	1.1168
A6ZYI0	Adenylate kinase 1	ADK1	DDVTGEALVQRSDDNADALK(1)K	1	176	2.05757e-29	4	576.284	-0.19308	1.0234	1.2183
P19097	Fatty acid synthase subunit alpha	FAS2	FFHNGMIYNK(1)LFVSK	1	1696	1.0422e-49	3	634.991	0.29038
P35817	Bromodomain-containing factor 1	BDF1	SK(1)DIYPYESK	1	299	0.00015596	2	636.311	0.30792	1.118	2.5878
P40010	Nuclear GTP-binding protein NUG1	NUG1	AYDK(1)IFK	1	167	0.00213629	2	463.753	-0.030881	0.90198	1.2885
P04801	Threonine--tRNA ligase, cytoplasmic	THS1	TYLVQTK(1)VPDGGATTVYRCGK	1	249	1.04463e-37	3	786.07	-0.19582	0.83951
P49723	Ribonucleoside-diphosphate reductase small chain 2	RNR4	MEAHNQFLK(1)TFQK	1	9	1.39312e-35	3	569.284	-0.84805	1.3268	1.1432
P15108	ATP-dependent molecular chaperone HSP82	HSP82	DFELEETDEEK(1)AEREK	1	537	1.06941e-29	3	680.308	0.085591	1.0422	1.1537
P89105	RNA polymerase-associated protein CTR9	CTR9	HSYLK(1)AIQLYQK	1	682	8.94992e-17	3	511.952	0.74522	1.1272
P39904	Vacuolar protein sorting-associated protein 52	VPS52	LPVTDEK(1)IDK	1	329	0.000470591	2	600.33	0.20733
P0C2H6	60S ribosomal protein L27-A	RPL27A	AFEERHQAGK(1)NQWFFSK	1	126	7.55875e-23	4	538.764	0.54172	1.0229	0.88237
P17649	4-aminobutyrate aminotransferase	UGA1	DLDK(1)ILK	1	113	0.00892728	2	443.766	0.0050325	1.0514	1.195
A6ZYC3	tRNA (guanine-N(7)-)-methyltransferase subunit TRM82	TRM82	WSDDFDK(1)IQESRNTTAK	1	50	1.02163e-08	3	694.996	0.20526	1.0009
P27692	Transcription elongation factor SPT5	SPT5	FNLDRAMGK(1)K	1	317	0.000322389	3	407.885	0.36692
P41920	Ran-specific GTPase-activating protein 1	YRB1	TMEEDEEVLYK(1)VRAK	1	88	6.17377e-55	3	633.312	-1.3325	1.062	1.2194
P38011	Guanine nucleotide-binding protein subunit beta-like protein	ASC1	ASMIISGSRDK(1)TIK	1	129	1.08927e-13	3	516.952	-0.56317	0.97419	1.1917
Q99383	Nuclear polyadenylated RNA-binding protein 4	HRP1	ADLSK(1)ESCK	1	156	0.000284399	2	540.256	-0.79284		1.3467
P40491	ATP synthase assembly factor FMC1, mitochondrial	FMC1	AMITK(1)LEYAK	1	39	0.000215546	2	605.331	-0.81468	0.99973	1.342
P39111	V-type proton ATPase subunit F	VMA7	TTK(1)EEITDK	1	47	7.88506e-06	2	553.782	0.53031	1.0223
Q02555	Ribonuclease 3	RNT1	LEK(1)LEQVK	1	149	0.000112342	2	514.803	0.42858
P00815	Histidine biosynthesis trifunctional protein	HIS4	QK(1)FSQDK	1	118	0.0032831	2	461.735	0.98595
A7A1S5	tRNA-dihydrouridine(47) synthase [NAD(P)(+)]	DUS3	K(1)EIDPDAQTIWSVK	1	173	2.61143e-08	2	836.433	-0.14918
Q05506	Arginine--tRNA ligase, cytoplasmic		RMEDGDEEALK(1)IWK	1	264	1.1557e-12	3	593.286	0.73907	1.1041
P15179	Aspartate--tRNA ligase, mitochondrial	MSD1	TVSGVWSK(1)FSK	1	289	2.28648e-10	2	634.338	-0.29706
P02294	Histone H2B.1	HTB1	HAVSEGTRAVTK(1)YSSSTQA	1	124	1.53108e-35	3	674.668	0.86783	1.0348	1.4001
P40018	Small nuclear ribonucleoprotein-associated protein B	SMB1	DSK(1)DGTTLNIK	1	68	4.73181e-15	2	617.32	-0.15982	0.96395	1.1927
Q05016	Uncharacterized oxidoreductase YMR226C		K(1)TIDQEFPNAK	1	58	6.73614e-39	2	666.843	-0.06718	1.0017
P15705	Heat shock protein STI1	STI1	TSEMMK(1)DPQLVAK	1	156	1.08078e-05	2	776.373	-0.082244	1.0786
P32657	Chromo domain-containing protein 1	CHD1	EILEK(1)LEK	1	1077	0.000943752	2	522.303	0.58199	1.2177	1.5748
P23254	Transketolase 1	TKL1	LFSEYQK(1)K	1	321	1.91158e-25	2	542.787	-0.28733	1.0733	1.3905
A6ZZK4	Flap endonuclease 1	RAD27	SDIK(1)SFFGRK	1	24	0.000125148	3	409.556	-0.012546
P22224	Exocyst complex component SEC15	SEC15	TLYEK(1)VLK	1	523	0.000940364	2	518.308	0.0055896	1.3307	1.3391
P21576	Vacuolar protein sorting-associated protein 1	VPS1	VLLEK(1)LYGK	1	663	0.000378119	2	552.837	-0.84327	1.0373	1.1848
Q05022	rRNA biogenesis protein RRP5	RRP5	ATEYVASHESQK(1)ADE	1	1726	7.24021e-05	2	853.879	1.06
P38701	40S ribosomal protein S20	RPS20	SDFQK(1)EK	1	6	0.00316393	2	483.232	0.10835	0.93739
P41807	V-type proton ATPase subunit H	VMA13	LVEK(1)LLK	1	163	0.00274799	2	442.794	0.45759	0.97512	1.2487
P40581	Peroxiredoxin HYR1	HYR1	LAPVDK(1)K	1	12	3.40597e-10	2	406.747	0.70177		1.2348
P25574	ER membrane protein complex subunit 1	EMC1	FEDK(1)DHLLFK	1	399	0.00166784	3	445.231	-0.32787		1.9874
P49723	Ribonucleoside-diphosphate reductase small chain 2	RNR4	EIANLPEVK(1)HK	1	158	1.92127e-05	3	440.582	0.20651	1.0059	1.0701
P40032	PKHD-type hydroxylase TPA1	TPA1	QISLEEDK(1)IK	1	25	2.11648e-13	2	622.84	0.5489	0.99888	1.3151
P16862	6-phosphofructokinase subunit beta	PFK2	NVEAHLK(1)ELNSITK	1	76	8.01276e-19	3	546.633	0.61645	1.0247	1.2205
Q06010	A-factor-processing enzyme	STE23	DSTDK(1)EINAVNSENK	1	191	0.00035859	3	569.267	0.50105	1.0928
Q05022	rRNA biogenesis protein RRP5	RRP5	SDRSIVVNTDFSDK(1)K	1	322	3.49845e-28	3	584.964	-0.22127	1.0769
P15108	ATP-dependent molecular chaperone HSP82	HSP82	AVEK(1)SPFLDALK	1	484	2.23956e-17	3	453.922	-0.76225	0.95631	1.2678
A6ZZY8	ATP-dependent RNA helicase DBP7	DBP7	DVNVNRNDK(1)FIRK	1	611	6.35117e-19	3	553.969	-0.26663		1.2128
P25294	Protein SIS1	SIS1	NPSQRGNLIVK(1)YK	1	331	2.21566e-07	3	520.295	-0.012705	1.0715
P19882	Heat shock protein 60, mitochondrial	HSP60	GSIDITTTNSYEK(1)EK	1	384	2.98721e-55	2	864.42	-0.41444	0.89369	1.1882
Q02326	60S ribosomal protein L6-A	RPL6A	EANLFPEQQNK(1)EIK	1	128	0.000118951	3	577.297	0.1541	0.77871
P33322	H/ACA ribonucleoprotein complex subunit 4	CBF5	LDK(1)YGRVNENTPEQWK	1	370	5.30338e-120	3	673.669	0.24242	1.8483
P40825	Alanine--tRNA ligase, mitochondrial	ALA1	AVSNEELK(1)K	1	671	0.000400024	2	530.288	0.74769
P19262	Dihydrolipoyllysine-residue succinyltransferase component of 2-oxoglutarate dehydrogenase complex, mitochondrial	KGD2	TGTK(1)FGFMGLFSK	1	290	8.46777e-81	2	731.874	0.93261	1.0172	1.7327
P27476	Nuclear localization sequence-binding protein	NSR1	SYAEK(1)AIQEMQGK	1	224	2.69593e-55	2	762.872	0.32663	1.0938	1.1028
P46367	Potassium-activated aldehyde dehydrogenase, mitochondrial	ALD4	ILK(1)YVDIGK	1	377	4.7702e-06	2	545.829	0.08157	0.78444	1.6044
P35195	UPF0045 protein ECM15	ECM15	IDVVLK(1)K	1	100	1.10389e-137	2	428.779	0.55977
P49723	Ribonucleoside-diphosphate reductase small chain 2	RNR4	YHEIWAAYK(1)K	1	50	0.00817589	3	450.9	-0.55213	0.93079
P32558	FACT complex subunit SPT16	SPT16	LSDK(1)IENK	1	220	0.000138947	2	494.769	-0.37563
P16861	6-phosphofructokinase subunit alpha	PFK1	ENFRHDK(1)GENRNGK	1	814	3.04925e-88	4	436.463	-0.39356		1.1915
P26321	60S ribosomal protein L5	RPL5	FTK(1)EQYAAESK	1	262	5.95623e-08	2	672.328	-0.019538	0.93558	1.1953
P15274	AMP deaminase	AMD1	HWIGK(1)DFDK	1	761	6.72243e-05	2	594.296	0.10977
P10591	Heat shock protein SSA1	SSA1	EEFDDK(1)LK	1	590	3.20206e-05	2	533.259	-0.054294	1.0379	1.0282
A6ZUA1	ATP-dependent RNA helicase DBP3	DBP3	VVDEEVIEK(1)K	1	21	7.91656e-09	2	615.335	0.15276		1.3303
P00549	Pyruvate kinase 1	CDC19	DVK(1)IIVK	1	236	0.00288576	2	428.779	0.57875		1.2836
P35195	UPF0045 protein ECM15	ECM15	HQTAQDK(1)IDVVLK	1	94	1.10389e-137	3	512.951	0.76273	1.1102	0.98092
P06101	Hsp90 co-chaperone Cdc37	CDC37	FLFDK(1)MEK	1	94	5.70699e-07	2	699.84	0.84524		1.2269
P07266	Mitochondrial RNA-splicing protein MRS1	MRS1	LNLQHFQAGSSK(1)FLK	1	356	6.96829e-07	3	587.321	0.0033475	0.89619
Q04371	UPF0364 protein YMR027W		SNGTK(1)FEQGEVIK	1	48	4.50182e-12	2	739.878	0.58881	0.971	0.96344
P12709	Glucose-6-phosphate isomerase	PGI1	AEGATGGLVPHK(1)VFSGNRPTTSILAQK	1	467	2.6918e-51	4	695.378	-0.080497
Q05530	Glutaredoxin-like protein YDR286C	YDR286C	EVIDDVFERK(1)EFHNK	1	48	0.000636533	4	487.496	0.45271
Q02486	ARS-binding factor 2, mitochondrial	ABF2	YIQEYK(1)K	1	170	0.000499172	2	507.269	0.091248	1.0302	1.2222
P34241	Nucleolar pre-ribosomal-associated protein 1	URB1	TIK(1)ISLVK	1	960	0.000501363	2	472.313	0.26097	1.1663	1.2021
P41921	Glutathione reductase	GLR1	EAIEK(1)YGK	1	395	0.00072751	2	490.258	-0.32591	1.2401
P38241	Pre-mRNA-splicing factor SLT11	ECM2	WK(1)DGNSLSLIVNHK	1	233	9.81116e-13	3	551.63	0.33615	0.65813	1.4046
A6ZTW2	Sensitivity to high expression protein 10	SHE10	SK(1)YDFIVGNTEEK	1	175	2.02358e-09	3	524.591	0.49538	1.0297	1.079
P28777	Chorismate synthase	ARO2	LSTPRDEK(1)DRVEIQSGTEFGK	1	60	2.54503e-40	4	609.311	1.187	1.0328	1.2335
P07149	Fatty acid synthase subunit beta	FAS1	NK(1)LVPTLEAK	1	879	1.82683e-05	2	577.843	0.33914	1.0125	0.79767
P07806	Valine--tRNA ligase, mitochondrial	VAS1	K(1)VIEQLK	1	485	0.00311398	2	450.282	-0.06963	1.0242	1.0881
P15108	ATP-dependent molecular chaperone HSP82	HSP82	AEREK(1)EIK	1	542	1.06941e-29	2	522.788	-1.5477	1.0284	1.1631
P38013	Peroxiredoxin type-2	AHP1	SLGVK(1)DTTHIK	1	107	8.54641e-07	3	414.235	-0.21482	0.97871	1.067
P19097	Fatty acid synthase subunit alpha	FAS2	LRK(1)ELVETSEVRK	1	945	1.99122e-06	3	543.649	0.25268	0.89404	0.9994
P61830	Histone H3	HHT1	RVTIQK(1)K	1	122	6.63331e-05	2	457.793	-0.58873
P53852	Cysteine--tRNA ligase		ENDTK(1)FNATVVDK	1	130	4.80245e-05	2	761.873	0.34927	0.89572	1.0258
P47143	Adenosine kinase	ADO1	GTSTYPVK(1)PLDSSK	1	278	0.00431783	2	761.393	0.74562	0.98321
P0CX43	60S ribosomal protein L1-A	RPL1A	ITSSQVREHVK(1)ELLK	1	14	5.52397e-19	3	603.679	1.147
P36421	Tyrosine--tRNA ligase, cytoplasmic	TYS1	EEK(1)LSPPDLK	1	316	0.00322429	2	599.322	-0.13302
P07263	Histidine--tRNA ligase, mitochondrial	HTS1	ISSAVDK(1)LDK	1	239	3.93954e-06	2	559.309	-0.27025	0.97261
P32499	Nucleoporin NUP2	NUP2	HAADSQNNKPSFVFGQAAAK(1)PSLEK	1	310	1.55304e-138	4	671.841	0.18236	1.0061	0.97627
P30822	Exportin-1	CRM1	LLK(1)VINEK	1	864	6.03256e-05	2	499.816	0.33181	1.1169	0.92846
P20459	Eukaryotic translation initiation factor 2 subunit alpha	SUI2	NYISK(1)RLTPQAVK	1	175	6.7233e-06	2	780.449	-0.095544	0.99181
Q12329	Heat shock protein 42	HSP42	FLK(1)ITELK	1	298	3.52891e-07	2	517.318	-0.66814		1.2511
P53691	Peptidyl-prolyl cis-trans isomerase CPR6	CPR6	VDLK(1)NFDTVLK	1	210	7.59682e-07	2	667.372	0.063825	1.0175	1.0843
P36105	60S ribosomal protein L14-A	RPL14A	WAASSWAK(1)K	1	101	3.83419e-05	2	538.78	0.35978	1.095	1.2352
P40093	UPF0160 protein YER156C	YER156C	MNSVK(1)RVK	1	5	4.80522e-10	2	523.295	-0.046363	0.83327
P27466	Calcium/calmodulin-dependent protein kinase I	CMK1	FHRPYWDSVSNK(1)AK	1	271	3.1614e-13	3	592.965	-0.072046
Q08689	N-terminal acetyltransferase A complex subunit NAT5	NAT5	GVNGDEQDAILLK(1)K	1	172	1.69223e-13	3	514.611	0.45165	1.0855	1.1671
P32499	Nucleoporin NUP2	NUP2	K(1)PFSFGTSQPNNTPSFSFGK	1	509	4.29944e-83	2	1109.03	0.23995	1.0439	1.2558
P04806	Hexokinase-1	HXK1	TGHIAADGSVYNK(1)YPGFK	1	423	5.48219e-62	3	656.327	-0.1921	0.81699	1.0364
P46944	Trafficking protein particle complex III-specific subunit 85	TRS85	LK(1)NQLNLK	1	670	0.000505003	2	506.811	0.024256		1.3833
P10592	Heat shock protein SSA3	SSA3	SNK(1)ITITNDK	1	498	0.000110895	2	588.317	0.56912	0.90237	1.2246
P32898	Mitochondrial presequence protease	CYM1	DIPRAGDK(1)YSIEQK	1	546	2.97662e-07	3	554.621	0.036915	1.1639
P05739	60S ribosomal protein L6-B	RPL6B	VVDK(1)ALLAEIK	1	143	1.59306e-31	2	620.879	0.012871	0.96058	1.1747
P35194	U3 small nucleolar RNA-associated protein 20	UTP20	IYRK(1)EDDASGNNLLK	1	528	5.60088e-05	3	593.307	0.45668		1.1222
P36016	Heat shock protein 70 homolog LHS1	LHS1	LEEK(1)LRLIK	1	798	0.000978378	3	395.252	0.88866
P32657	Chromo domain-containing protein 1	CHD1	TSLEEGK(1)VLEK	1	195	8.54641e-07	2	637.846	0.47906
P04802	Aspartate--tRNA ligase, cytoplasmic	DPS1	FVDLDEAK(1)DSDK	1	103	9.45658e-24	3	475.224	0.25776	0.96199	1.3212
P26783	40S ribosomal protein S5	RPS5	DELERVAK(1)SNR	1	222	7.6238e-19	3	453.572	1.3346	0.98775	1.316
P24276	Protein SSD1	SSD1	DFVENADK(1)YSEK	1	611	5.30468e-05	2	743.838	-1.5597
P16120	Threonine synthase	THR4	DVLPEELK(1)K	1	481	3.83419e-05	2	556.814	0.11037	1.1602	1.1862
Q12211	tRNA pseudouridine synthase 1	PUS1	HIYDK(1)IYK	1	442	0.000499253	2	561.303	-0.611		1.3126
Q08548	Lysophospholipid acyltransferase	ALE1	QVTEFFK(1)SK	1	490	0.00100483	2	578.306	0.63665	0.93134	0.96886
P06105	Protein SCP160	SCP160	LHTPEENQLTVRGDEK(1)AAK	1	615	9.677e-45	4	545.284	-0.10175	1.0118
Q05948	Uncharacterized SVF1-like protein YLR225C	YLR225C	EVLSEK(1)DHANYTK	1	22	7.38028e-10	3	525.926	-0.020571
Q08581	Kinetochore protein SLK19	SLK19	LIK(1)NEETLK	1	545	0.0205964	2	565.327	0.30586	0.96619
P40208	Glucose-induced degradation protein 8	GID8	NGGK(1)DFTYGK	1	25	0.00218767	2	564.77	-0.61327
P12683	3-hydroxy-3-methylglutaryl-coenzyme A reductase 1	HMG1	LPLYALEK(1)K	1	637	4.34529e-06	3	372.894	-0.11284	0.95868	0.96494
P12945	N-terminal acetyltransferase A complex subunit NAT1	NAT1	ISDSEK(1)YEHSECLMYK	1	198	0.0130985	3	692.968	0.0087036
P32558	FACT complex subunit SPT16	SPT16	TVGIPEK(1)DSYQGK	1	136	1.31392e-45	2	732.372	0.41762	1.0774	1.4696
P38181	Nucleoporin NUP170	NUP170	IDNDPIEK(1)YVK	1	1486	0.000192121	2	688.359	-0.56843	0.91387
P38197	UPF0001 protein YBL036C		VPNLYSVETIDSLK(1)K	1	118	0.00011248	3	583.321	0.57868
P14906	Protein translocation protein SEC63	SEC63	DFFDK(1)RIK	1	549	6.44495e-05	3	370.87	0.059848		1.2653
P32582	Cystathionine beta-synthase	CYS4	VTDVIK(1)ILK	1	391	0.000317392	2	535.845	0.069456	1.0055	1.2227
P33441	THO complex subunit MFT1	MFT1	NYLK(1)LVDPGLK	1	174	6.44495e-05	2	651.377	-0.27261	1.1418
P10659	S-adenosylmethionine synthase 1	SAM1	AQLDYQK(1)IVRDTIK	1	68	8.38998e-05	3	578.325	-0.093118	0.9991	1.1873
P14120	60S ribosomal protein L30	RPL30	SELEYYAMLSK(1)TK	1	64	1.42079e-05	3	540.932	0.22324	0.95521	1.2638
Q00764	Alpha,alpha-trehalose-phosphate synthase [UDP-forming] 56 kDa subunit	TPS1	EVNWEK(1)LYK	1	459	1.85049e-05	2	625.824	1.0505		1.3433
P28272	Dihydroorotate dehydrogenase (fumarate)	URA1	IFERIEK(1)ELK	1	290	3.6015e-06	3	449.594	-0.028348	1.1106	1.319
P39968	Vacuolar protein 8	VAC8	VEDLVK(1)NDDDIINGVRK	1	504	9.41759e-24	3	662.016	0.33907		1.3898
P33322	H/ACA ribonucleoprotein complex subunit 4	CBF5	EDSLIK(1)EVETEK	1	419	3.62203e-05	2	731.37	-0.13524	0.88235	1.1079
P32657	Chromo domain-containing protein 1	CHD1	HATAYRAK(1)LK	1	1088	0.000661021	3	400.9	-0.31951
Q03246	37S ribosomal protein S17, mitochondrial	MRPS17	DHGVEDPLTLK(1)K	1	216	8.24107e-05	3	465.249	-0.43561
P32844	Exocyst complex component SEC6	SEC6	QDFGFTK(1)SEVK	1	403	0.000196885	2	664.33	-0.6304
P26784	60S ribosomal protein L16-A	RPL16A	VSSAEYYAK(1)K	1	170	3.20142e-06	3	396.536	0.013428	0.91475	1.0723
P53081	NGG1-interacting factor 3	NIF3	VAVCAGSGSGVFK(1)QLK	1	218	9.15843e-14	2	825.438	0.16931	0.95142	0.84382
P49723	Ribonucleoside-diphosphate reductase small chain 2	RNR4	DTEDFQK(1)LTDDQK	1	73	3.78428e-55	3	542.249	0.35896	1.0104	0.32633
P22354	54S ribosomal protein L20, mitochondrial	MRPL20	LRLDNPQK(1)YTRK	1	132	1.13166e-06	4	394.226	0.33443
P07264	3-isopropylmalate dehydratase	LEU1	NFK(1)SLDTFIK	1	81	3.39895e-06	2	627.84	-0.015477	0.9343	2.0967
P32589	Heat shock protein homolog SSE1	SSE1	ENEMLAQDK(1)LVAETEDRK	1	562	4.56976e-61	3	726.351	-0.95699	1.1709	1.1118
P22138	DNA-directed RNA polymerase I subunit RPA135	RPA135	LLTK(1)SEDGEK	1	1144	6.53195e-09	2	581.304	-0.59986
Q02776	Mitochondrial import inner membrane translocase subunit TIM50	TIM50	EVDALFEEEK(1)K	1	467	1.07607e-06	2	689.84	0.041845	1.148	1.2141
Q07914	Mitochondrial import inner membrane translocase subunit TIM14	PAM18	STTAFLK(1)GGFDPK	1	101	4.80245e-05	2	705.867	0.51377	1.0487	1.4613
P00815	Histidine biosynthesis trifunctional protein	HIS4	AEEEK(1)LTGPIHLDVVK	1	352	2.61191e-07	3	607.332	-0.23149	0.87435	1.0914
P11484	Heat shock protein SSB1	SSB1	STLEPVEQVLK(1)DAK	1	325	1.84618e-24	2	799.935	-0.024098	0.966
P43593	Ubiquitin carboxyl-terminal hydrolase 6	UBP6	DQWLEEYK(1)K	1	413	0.00230215	2	640.812	0.49025
P38088	Glycine--tRNA ligase 1, mitochondrial	GRS1	AVK(1)LDDDVVK	1	182	1.6505e-06	2	572.316	-0.10829	0.97696	1.3355
Q08225	Probable dipeptidyl peptidase 3		DYLK(1)HLHVYK	1	632	6.21934e-08	3	453.247	0.56413	0.77249
P32502	Translation initiation factor eIF-2B subunit beta	GCD7	QIDVHLDK(1)NK	1	378	0.00600508	3	417.895	0.084089
P09457	ATP synthase subunit 5, mitochondrial	ATP5	LENVVK(1)PEIK	1	177	2.1443e-05	2	605.856	0.45446	1.0311	1.2756
P25294	Protein SIS1	SIS1	TLQFVIQEK(1)SHPNFK	1	256	4.53516e-35	3	620	-0.074062		1.1795
Q12211	tRNA pseudouridine synthase 1	PUS1	YQDEVDK(1)FK	1	433	2.11549e-05	2	607.29	0.42609		1.2764
P11412	Glucose-6-phosphate 1-dehydrogenase	ZWF1	HPYAWPVTK(1)PEDTK	1	498	4.13466e-06	3	570.954	0.3656
P89105	RNA polymerase-associated protein CTR9	CTR9	K(1)NEDNLLAK	1	367	3.02913e-15	2	543.793	0.025157	0.9693	1.3599
B3LGK1	Ubiquitin carboxyl-terminal hydrolase 4	DOA4	AK(1)DQDLSSLLDK	1	44	4.87945e-31	2	687.859	0.034267	1.1519	1.0909
Q12250	26S proteasome regulatory subunit RPN5	RPN5	SRDAPIK(1)ADK	1	8	0.000212167	2	592.817	0.069915
Q12250	26S proteasome regulatory subunit RPN5	RPN5	IVNFEK(1)PK	1	404	0.00144711	2	508.792	0.02646
P33330	Phosphoserine aminotransferase	SER1	DYNNGK(1)FGK	1	141	2.00689e-05	2	542.757	-0.32086	1.1591	1.7227
P19097	Fatty acid synthase subunit alpha	FAS2	LYSDLMK(1)FLESSK	1	580	1.65504e-09	2	809.905	0.43179		1.0214
P00044	Cytochrome c iso-1	CYC1	EK(1)DRNDLITYLK	1	95	1.50308e-12	3	517.279	-1.2441	1.0079	1.2315
P32454	Aminopeptidase 2, mitochondrial	APE2	YEDK(1)LTGETK	1	214	1.82683e-05	2	613.301	0.10033	0.94552	1.1636
P16120	Threonine synthase	THR4	TNGK(1)FQVDK	1	375	0.000103341	2	539.78	-0.26334		1.0808
P40212	60S ribosomal protein L13-B	RPL13B	EYQSK(1)IIVFPRDGK	1	122	1.72429e-09	4	431.236	-0.52381	0.96147	1.1202
P40413	T-complex protein 1 subunit epsilon	CCT5	HK(1)LDISSVEEYQK	1	286	1.55595e-07	3	539.942	-0.032159	1.0195	1.6016
Q12447	Polyamine N-acetyltransferase 1	PAA1	IIAENTNVAK(1)DK(1)NFAEQK	1	168	9.24978e-82	3	706.367	0.015266	1.1747	1.2734
P10659	S-adenosylmethionine synthase 1	SAM1	SEIIEK(1)VIPRDMLDENTK	1	216	2.65213e-14	3	730.044	-0.33871	0.89615	1.1891
P17076	60S ribosomal protein L8-A	RPL8A	HWGGGILGNK(1)AQAK	1	241	0.00630936	3	493.6	-0.97324	0.80072	1.0005
P53133	Uncharacterized protein YGL117W	YGL117W	IVNEASDK(1)DSK	1	66	9.32386e-10	2	624.309	1.0722
P38011	Guanine nucleotide-binding protein subunit beta-like protein	ASC1	ADDDSVTIISAGNDK(1)MVK	1	176	2.67889e-27	3	646.31	-0.45641	0.83283	0.84088
P05739	60S ribosomal protein L6-B	RPL6B	EANLFPEQQTK(1)EIK	1	128	1.98723e-06	3	572.965	0.46251	0.90888	1.3372
P22943	12 kDa heat shock protein	HSP12	LNDAVEYVSGRVHGEEDPTK(1)K	1	108	2.95213e-14	4	597.047	-0.56854	0.87176	1.0015
C8Z543	Pentafunctional AROM polypeptide	ARO1	FDK(1)FETESAQLVK	1	1340	0.000987747	2	792.401	-0.59076	0.96283
P17555	Adenylyl cyclase-associated protein	SRV2	HSFADGK(1)FK	1	516	2.14037e-15	2	539.769	-0.15609	0.96703	1.1188
C7GRR3	Altered inheritance of mitochondria protein 9, mitochondrial	AIM9	EDIERHVEDLQK(1)LHEK	1	579	6.62681e-14	3	687.352	0.56808	1.1586	0.98188
P32939	GTP-binding protein YPT7	YPT7	IVSEK(1)SAQELAK	1	140	2.8154e-08	2	672.872	-0.69361		1.4048
P15705	Heat shock protein STI1	STI1	AEEARLEGK(1)EYFTK	1	404	1.15321e-29	3	571.621	-0.062553	1.1278
P07273	Transcription elongation factor S-II	DST1	STNVEISK(1)LVK	1	63	1.43515e-05	3	420.578	0.0026098		1.2822
P39015	Suppressor protein STM1	STM1	KADVPPPSADPSK(1)ARK	1	46	2.26768e-36	3	569.313	-0.10536	0.78822	1.4513
P43593	Ubiquitin carboxyl-terminal hydrolase 6	UBP6	FNDDK(1)VSVVEK	1	468	0.000493799	2	661.335	-0.80078	0.9678	1.1945
P02400	60S acidic ribosomal protein P2-beta	RPP2B	KFATVPTGGASSAAAGAAGAAAGGDAAEEEK(1)EEEAK	1	92	2.3309e-28	3	1107.19	0.34806		1.0703
A7A1V9	54S ribosomal protein L4, mitochondrial	MRPL4	LDELPTVRK(1)YLK	1	303	0.00236598	3	506.296	0.84694	0.92185
P17076	60S ribosomal protein L8-A	RPL8A	LVSTIDANFADK(1)YDEVK	1	225	7.3078e-07	3	657.33	0.42626	0.99078	1.1895
P00815	Histidine biosynthesis trifunctional protein	HIS4	DVENNLNMK(1)HLK	1	327	6.76436e-06	3	499.589	0.70186	1.0898	1.0521
Q04500	U3 small nucleolar RNA-associated protein 14	UTP14	DSK(1)FEELSTAK	1	359	9.7472e-52	2	648.82	-0.46773		1.5903
P38197	UPF0001 protein YBL036C		IDAK(1)FGTSLK	1	212	0.00202032	2	561.314	0.67546
P28272	Dihydroorotate dehydrogenase (fumarate)	URA1	EGVK(1)IFERIEK	1	283	0.000189422	3	463.929	0.10752	1.1296	1.3125
Q3E792	40S ribosomal protein S25-B	RPS25B	DRAQHAVILDQEK(1)YDRILK	1	46	2.08634e-129	3	785.092	-0.25348	0.96658	1.2104
P35842	Acid phosphatase PHO11	PHO11	LLK(1)ESEVQDQK	1	322	0.00819571	2	679.862	0.61894	1.0714	1.3359
P22141	Proteasome component C11	PRE1	IVDK(1)DGIRQVDDFQAQ	1	186	0.000313471	2	944.974	-0.067193	0.921	1.2676
P36421	Tyrosine--tRNA ligase, cytoplasmic	TYS1	FGGPITYK(1)SFEEMK	1	303	0.00731007	2	846.403	0.41874	1.1194	1.246
P32558	FACT complex subunit SPT16	SPT16	RAALDK(1)EFK	1	806	2.84361e-10	3	373.877	0.18313	1.0378	1.4755
P20448	ATP-dependent RNA helicase HCA4	HCA4	GMK(1)TIEQAK	1	495	0.000279192	2	524.279	-0.72537
P40510	D-3-phosphoglycerate dehydrogenase 2	SER33	DIYEK(1)LNQTSAK	1	455	0.000121519	2	726.372	0.080851
P04801	Threonine--tRNA ligase, cytoplasmic	THS1	EYNDK(1)VASMPRVPLK	1	66	0.000239494	3	596.982	0.6155	0.96167
Q12211	tRNA pseudouridine synthase 1	PUS1	EFWEEFK(1)K	1	237	0.00827367	2	592.785	0.82937
P32377	Diphosphomevalonate decarboxylase	MVD1	YWGK(1)RDTK	1	22	0.00049976	3	365.858	-0.094766		1.253
P32558	FACT complex subunit SPT16	SPT16	ALADVVQQDK(1)LIENK	1	668	3.02803e-13	3	575.984	-0.10906	0.93728	1.3028
P00330	Alcohol dehydrogenase 1	ADH1	GVIFYESHGK(1)LEYK	1	18	9.79225e-13	3	571.295	0.83488	0.9858	1.0292
A6ZUK8	Cargo-transport protein YPP1	YPP1	EASNVESK(1)FK	1	664	0.000177865	2	590.796	0.48492
P07263	Histidine--tRNA ligase, mitochondrial	HTS1	GQSEETADK(1)IGEYVK	1	265	1.82931e-09	2	848.407	1.035	1.1378	1.1612
Q01329	Pre-tRNA-processing protein PTA1	PTA1	ILQK(1)YTLNK	1	403	6.03442e-06	2	581.845	1.204	0.99603	1.1404
Q03195	Translation initiation factor RLI1	RLI1	VGELLK(1)LRMEK	1	192	0.000152297	3	453.267	-0.2824
P19097	Fatty acid synthase subunit alpha	FAS2	DAK(1)EIYYTPDPSELAAK	1	86	1.9461e-12	2	976.978	-0.12674	1.032	1.1206
P46677	Transcription initiation factor TFIID subunit 1	TAF1	K(1)PFMPLNLK	1	246	0.0185474	2	565.326	1.3579		0.65231
Q00955	Acetyl-CoA carboxylase	ACC1	FRREK(1)LLDTMNRLDDK	1	2039	3.65931e-24	4	523.78	0.076922
P23639	Proteasome component Y7	PRE8	GSVAAK(1)TFLEK	1	172	4.21891e-15	2	596.832	0.26459	1.0915
P29453	60S ribosomal protein L8-B	RPL8B	ERLTK(1)EAAAIAEGK	1	111	7.53515e-39	3	510.283	-2.5731	0.9523	1.1751
P20051	Dihydroorotase	URA4	DSEVASSDK(1)AILFK	1	324	0.000109631	2	776.399	1.1869	1.0275	1.161
P0CX43	60S ribosomal protein L1-A	RPL1A	SCGVDAMSVDDLK(1)K	1	91	1.9393e-49	2	783.861	-0.18443	0.94516
P38237	Ubiquitin carboxyl-terminal hydrolase 14	UBP14	LVADK(1)WK	1	749	0.00342735	2	451.261	0.5252		1.537
P39079	T-complex protein 1 subunit zeta	CCT6	FLDEFK(1)ISK	1	137	0.000620142	2	584.816	0.62524	0.88308	0.95889
P00431	Cytochrome c peroxidase, mitochondrial	CCP1	EYANDQDK(1)FFK	1	324	1.04178e-10	2	723.83	-0.2951	1.0816	0.91187
P40495	Homoisocitrate dehydrogenase, mitochondrial	LYS12	DK(1)YGQIK	1	231	6.03442e-06	2	447.24	-1.108	0.9983	1.0948
P33298	26S protease regulatory subunit 6B homolog	RPT3	TDNTVDK(1)FDFYK	1	423	0.00972867	2	767.857	-0.14942	0.95224	1.4171
P47039	Probable kynurenine--oxoglutarate transaminase BNA3	BNA3	VVANK(1)YFTSNTAK	1	24	2.23569e-13	2	742.891	-0.18183	0.99252	1.4358
P32589	Heat shock protein homolog SSE1	SSE1	LVELDDK(1)K	1	98	8.81814e-38	2	501.279	1.1508	1.0028	1.2214
P36047	Protein phosphatase 1 regulatory subunit SDS22	SDS22	ILSIQSNK(1)LK	1	214	2.68029e-05	2	593.364	1.3415		1.2182
P00958	Methionine--tRNA ligase, cytoplasmic	MES1	AEYLFQRIDEK(1)K	1	737	1.44044e-07	2	791.417	-0.0042677	0.93033	1.3192
Q04373	Pumilio homology domain family member 6	PUF6	NHAEK(1)LIK	1	384	1.04913e-14	2	497.788	0.20368	1.1003
P47047	ATP-dependent RNA helicase DOB1	MTR4	IEDEDFLK(1)LMK	1	823	0.000717931	3	480.243	-0.69619		1.5618
P53221	60S ribosomal protein L26-B	RPL26B	VNGASVPINLHPSK(1)LVITK	1	103	7.90826e-21	3	677.065	-0.56916	0.90385	1.269
P39111	V-type proton ATPase subunit F	VMA7	DHPYDPEK(1)DSVLK	1	105	5.97443e-19	2	792.881	-0.075572	1.5706	1.1817
P36008	Elongation factor 1-gamma 2	TEF4	LDPTK(1)EEDK	1	379	0.000206174	2	558.775	0.58983	1.0012
Q03195	Translation initiation factor RLI1	RLI1	SPEDVK(1)RYIK	1	203	0.000178609	3	426.235	-0.028451	0.93615	1.2469
A6ZTA5	Altered inheritance of mitochondria protein 46, mitochondrial	AIM46	SVLK(1)NPDSQSQDK	1	210	1.77789e-09	2	744.37	0.079263
P15705	Heat shock protein STI1	STI1	DYDK(1)AIELFTK	1	23	2.49479e-07	2	692.853	-0.23686	1.0519	1.1528
Q02455	Protein MLP1	MLP1	EAIITLK(1)SEK	1	590	0.000202013	2	587.34	0.70128
P38011	Guanine nucleotide-binding protein subunit beta-like protein	ASC1	LTGDDQK(1)FGVPVRSFK	1	53	9.72691e-29	3	612.66	-0.36134	0.98231	1.2604
P06106	Protein MET17	MET17	DLPNADK(1)ETDPFK	1	357	8.79221e-12	2	766.367	0.13026	1.0774
P11484	Heat shock protein SSB1	SSB1	VTAVEK(1)STGK	1	497	3.93954e-06	2	531.295	-0.62576	0.99986	1.2793
P26785	60S ribosomal protein L16-B	RPL16B	YEDVVAK(1)LEDK	1	154	4.73181e-15	2	675.843	0.066266	0.95417	1.1637
P19097	Fatty acid synthase subunit alpha	FAS2	SLDSIPMSK(1)TIK	1	170	0.000137993	2	689.368	0.35681
P29547	Elongation factor 1-gamma 1	CAM1	DEYK(1)DFK	1	206	0.0153538	2	493.727	0.1055	1.0166	1.2098
Q06287	Ribosomal RNA small subunit methyltransferase NEP1	EMG1	LSIRSVNSEEK(1)LLK	1	158	2.32989e-87	3	553.321	0.34957	1.0138	1.1407
P53915	Nicotinamide riboside kinase	NRK1	AK(1)YDSINDDK	1	113	0.00218767	2	605.783	0.56607
P32521	Actin cytoskeleton-regulatory complex protein PAN1	PAN1	SNFNNNLIDNSSQDK(1)ISTEEK	1	595	0.000962866	3	813.714	0.45679	0.93407	1.1822
P36421	Tyrosine--tRNA ligase, cytoplasmic	TYS1	LAFK(1)EEK	1	313	0.00322429	2	453.75	0.1361		1.1737
P38911	FK506-binding nuclear protein	FPR3	NGK(1)VFDK	1	339	0.0110872	2	425.227	-0.76003	0.97756
P41911	Glycerol-3-phosphate dehydrogenase [NAD(+)] 2, mitochondrial	GPD2	DVDHK(1)ILK	1	265	1.08131e-08	2	505.287	-0.42956	1.0962	1.1615
P38088	Glycine--tRNA ligase 1, mitochondrial	GRS1	VLLVPLSNHK(1)DLVPVTTEVAK	1	580	1.08023e-202	3	772.118	1.398	0.95669
P36008	Elongation factor 1-gamma 1	CAM1	EIVDGK(1)VLK	1	412	0.00025749	2	521.811	-0.034374	0.99806	1.2356
P11484	Heat shock protein SSB1	SSB1	LLSDFFDGK(1)QLEK	1	360	2.87258e-24	2	791.412	1.0909	1.2615	1.1854
P06785	Thymidylate synthase	CDC21	DHIDALK(1)EQITRNPRPFPK	1	257	1.70533e-05	4	580.066	1.0558
P40081	Putative magnesium-dependent phosphatase YER134C	YER134C	EVEK(1)YGVK	1	150	0.000504132	2	497.266	-0.8458		1.2009
P06169	Pyruvate decarboxylase isozyme 1	PDC1	LLQTPIDMSLK(1)PNDAESEK	1	190	3.8046e-99	3	724.368	-0.11098	0.98784	1.021
P04456	60S ribosomal protein L25	RPL25	AVK(1)ELYEVDVLK	1	100	8.34361e-06	2	724.406	-0.42304	0.97317	1.0339
P36049	rRNA-processing protein EBP2	EBP2	GK(1)LIEEASDKK	1	291	1.81825e-15	3	420.566	-0.17298	1.0317	0.50405
P17536	Tropomyosin-1	TPM1	YEELK(1)EK	1	26	0.00367854	2	490.75	0.23827
P10592	Heat shock protein SSA1	SSA1	FKEEDEK(1)ESQRIASK	1	528	9.36236e-96	3	622.646	-0.28585	0.94908	1.1616
P16861	6-phosphofructokinase subunit alpha	PFK1	GK(1)FGVRTAIPGHVQQGGVPSSK	1	849	2.20378e-65	3	750.41	0.23654	1.1813
P53090	Aromatic/aminoadipate aminotransferase 1	ARO8	TK(1)YNSDPYQLEQSLYHK	1	415	1.03387e-08	3	719.348	-0.054886	1.0402	1.1679
Q07825	Putative Xaa-Pro aminopeptidase FRA1	FRA1	YEFHGEEFK(1)DK	1	302	0.0102749	3	490.889	0.38087
P02400	60S acidic ribosomal protein P2-beta	RPP2B	GSLEEIIAEGQK(1)K	1	61	0.00176811	3	481.928	0.055456	0.92906	1.2837
P47103	Peptidyl-prolyl cis-trans isomerase CYP7	CPR7	SPLK(1)DQQYLSYK	1	50	6.46941e-17	2	756.391	-0.68168		1.2559
P48231	Tricalbin-2	TCB2	ITAK(1)SAENLIGVNK	1	990	2.75511e-07	2	750.425	0.35278	0.96679	1.3079
Q12114	Chitin biosynthesis protein CHS5	CHS5	MQVSQNLEEEK(1)K	1	57	0.000221299	2	752.869	0.036144		1.1355
P41277	(DL)-glycerol-3-phosphatase 1	RHR2	WAVATSGTRDMAK(1)K	1	123	5.24524e-13	3	527.268	-0.46682
A6ZRW3	Mitochondrial import receptor subunit TOM70	TOM70	ANFTAEEK(1)DK	1	95	0.000117023	2	597.785	0.35133	0.97063	1.1827
P22943	12 kDa heat shock protein	HSP12	GVFQGVHDSAEK(1)GK	1	62	3.1614e-13	2	750.876	0.20602	0.84358	0.88683
P14907	Nucleoporin NSP1	NSP1	STADVK(1)SSDSLK	1	613	0.000156991	2	640.322	1.483
P40032	PKHD-type hydroxylase TPA1	TPA1	IWDK(1)TFQDGLK	1	37	4.43774e-05	2	696.862	0.078873	0.94079
P17255	V-type proton ATPase catalytic subunit A	VMA1	K(1)APDGRIVELVK	1	396	3.59501e-68	3	456.273	-0.35741	0.95639	1.2815
P53883	Nucleolar protein 13	NOP13	SGASEK(1)DAQGEESTINTPTGDESGEVVK	1	94	0.00454649	3	955.435	0.053427	1.0781	0.44681
P20459	Eukaryotic translation initiation factor 2 subunit alpha	SUI2	GYIDLSK(1)RRVSSEDIIK	1	87	4.26471e-05	4	506.031	0.13101		1.9002
P39714	Diacetyl reductase [(R)-acetoin forming]	BDH1	GFQELMDHK(1)ESNVK	1	365	0.00223961	3	568.607	0.017647		1.1756
B3LU25	KRR1 small subunit processome component	KRR1	DFIAPEEEAYK(1)PNQN	1	312	0.00110184	2	903.913	0.14336	1.0299
P00546	Cyclin-dependent kinase 1	CDC28	ALDLRPGQGQRVVALK(1)K	1	40	9.75655e-06	4	473.536	-0.59865
P04802	Aspartate--tRNA ligase, cytoplasmic	DPS1	QYPVEEFK(1)LPK	1	390	0.00275709	2	710.38	0.57134	0.98242	0.97732
P38205	Multisite-specific tRNA:(cytosine-C(5))-methyltransferase	NCL1	NWSELVK(1)ENEK	1	32	4.10053e-52	2	709.352	0.21726
P47047	ATP-dependent RNA helicase DOB1	MTR4	GDIYK(1)IVK	1	396	0.0025847	2	489.287	-0.177	1.1128	1.2013
P04802	Aspartate--tRNA ligase, cytoplasmic	DPS1	RVK(1)FVDLDEAK	1	95	3.90634e-07	2	681.375	-0.11336		1.0997
P07284	Serine--tRNA ligase, cytoplasmic	SES1	ELTEK(1)EQQEDK	1	93	5.27312e-19	2	709.836	0.17063	0.95375	1.0741
P35191	DnaJ homolog 1, mitochondrial	MDJ1	DPYDTLGLK(1)K	1	69	3.56429e-07	2	596.316	0.56076	1.0063
P10592	Heat shock protein SSA1	SSA1	VLRDAK(1)LDK	1	322	1.16674e-58	2	550.327	-0.15076	1.0716	1.2608
Q08647	Multisubstrate pseudouridine synthase 7	PUS7	VIHLTDK(1)GFK	1	84	2.06071e-06	3	400.564	0.12711	1.2944
Q05022	rRNA biogenesis protein RRP5	RRP5	VEAFVPVSK(1)LSDSYLK	1	1208	0.00118992	2	912.493	0.59474
P38205	Multisite-specific tRNA:(cytosine-C(5))-methyltransferase	NCL1	IK(1)VEEVQK	1	440	0.000527792	2	507.795	-0.21467		1.4492
P04840	Mitochondrial outer membrane protein porin 1	POR1	DGPLSTNVEAK(1)LNDK	1	61	4.8371e-13	2	821.918	0.46594	0.94037	1.1875
P0CX23	60S ribosomal protein L20-A	RPL20A	VAEIEK(1)TADVK	1	131	2.80205e-15	2	622.84	2.6588	0.99378	1.262
P25343	Reduced viability upon starvation protein 161	RVS161	LPRAEK(1)ELSLAK	1	170	1.35599e-11	3	466.277	-0.29277	1.0054	1.1741
P38011	Guanine nucleotide-binding protein subunit beta-like protein	ASC1	SDVMSVDIDK(1)K	1	117	1.92064e-18	2	639.816	1.0775	0.95601	1.1259
P32333	TATA-binding protein-associated factor MOT1	MOT1	NVVEK(1)DIENSEIADGK	1	1549	9.36602e-18	2	901.444	0.36865		1.476
P38197	UPF0001 protein YBL036C		AK(1)LLPDDIK	1	80	0.000279192	2	527.811	0.39714		1.1906
P31412	V-type proton ATPase subunit C	VMA5	SDFEK(1)SYETLSK	1	208	1.54151e-11	2	738.349	0.19395	0.98099	1.3007
P0CX84	60S ribosomal protein L35-A	RPL35A	ELAELK(1)VQK	1	32	1.45112e-07	2	550.322	0.1541	1.0381	0.97278
P13188	Glutamine--tRNA ligase	GLN4	SLEK(1)DEAGK	1	655	0.000248858	2	509.756	0.092635
Q03018	Separin	ESP1	ITK(1)LYINK	1	617	0.00158752	2	517.816	-0.089804	1.011	1.1714
P47047	ATP-dependent RNA helicase DOB1	MTR4	HDLHEDMK(1)QLK	1	864	1.14963e-62	2	718.354	0.18069	1.0381	1.1467
P10964	DNA-directed RNA polymerase I subunit RPA190	RPA190	LESFLDK(1)NSK	1	1150	9.80998e-09	2	611.819	-0.085098	1.0258	1.224
Q01939	26S protease regulatory subunit 8 homolog	RPT6	VQPEGK(1)YIVDVAK	1	93	2.2636e-09	3	496.608	0.26267	0.94678	1.1178
P38144	ISWI chromatin-remodeling complex ATPase ISW1	ISW1	QK(1)LELLK	1	854	0.00346512	2	457.289	0.91
P22203	V-type proton ATPase subunit E	VMA4	STIANK(1)MRLK	1	83	0.00219079	3	407.232	0.18721
P28241	Isocitrate dehydrogenase [NAD] subunit 2, mitochondrial	IDH2	NLVALK(1)GPLATPIGK	1	100	3.02803e-13	2	767.472	0.33897	1.1275	1.097
P40016	26S proteasome regulatory subunit RPN3	RPN3	SLLPYYHLTK(1)AVK	1	350	2.2636e-09	3	525.636	-0.13943	1.0421	2.3941
Q04372	Type 2A phosphatase-associated protein 42	TAP42	LENINK(1)PLIDK	1	268	4.34352e-07	2	669.885	-0.044639	1.1589	1.5409
Q08742	Thiosulfate sulfurtransferase RDL2, mitochondrial	RDL2	LLVDVREPK(1)EVK	1	58	1.96551e-31	3	489.624	-0.22616	0.93957	1.3378
P16140	V-type proton ATPase subunit B	VMA2	DHGDVSNQLYAK(1)YAIGK	1	406	9.9278e-25	3	640.987	-0.040506		0.92513
P38822	Protein BZZ1	BZZ1	AENDYNSLQDK(1)TQNELSK	1	331	9.88048e-10	3	713.666	0.08252	1.0098
Q12117	Protein MRH1	MRH1	APVASPRPAATPNLSK(1)DK	1	300	2.33496e-51	3	621.343	-0.26387	0.96386	1.6077
P32558	FACT complex subunit SPT16	SPT16	IDDVK(1)FLK	1	229	0.00472133	2	510.292	1.4786	1.0287	1.3452
P21242	Proteasome component C1	PRE10	AELEK(1)LVDHHPEGLSAREAVK	1	178	0.000326256	5	474.854	-0.012648	0.84576	1.0265
P25491	Mitochondrial protein import protein MAS5	YDJ1	NPSEEAAEK(1)FK	1	46	1.73135e-22	2	646.312	0.67791	1.0307	1.1882
C8Z543	Pentafunctional AROM polypeptide	ARO1	NLLHSDDTK(1)HMLTAVHELK	1	454	4.96119e-09	5	452.834	-0.50024
P38708	Putative proline--tRNA ligase YHR020W	YHR020W	SLVFK(1)PK	1	30	0.00229192	2	430.766	0.25693	1.0215	1.0836
P40069	Importin subunit beta-4	KAP123	ENDRIK(1)LEK	1	1059	0.000206174	3	396.219	0.50087
Q05958	Sterol regulatory element-binding protein ECM22	ECM22	DAELIEVGGK(1)K	1	24	0.00030587	3	400.887	-0.44929
P38426	Trehalose synthase complex regulatory subunit TPS3	TPS3	EVAK(1)IFDEK	1	873	0.00131128	2	560.798	-0.61644	0.93947	1.3073
P40495	Homoisocitrate dehydrogenase, mitochondrial	LYS12	IEK(1)TYIDK	1	155	1.50957e-06	2	526.287	0.49254	0.98259	1.4445
P0CX31	40S ribosomal protein S24-A	RPS24A	LAEVYK(1)AEK	1	49	4.04871e-13	2	546.8	-0.26669	0.96991	1.1878
P32861	UTP--glucose-1-phosphate uridylyltransferase	UGP1	DTEHLIK(1)K	1	172	5.19531e-06	2	513.285	0.36724	0.93067	1.3042
P38720	6-phosphogluconate dehydrogenase, decarboxylating 1	GND1	VLPGPEVPK(1)DAVK	1	309	2.54551e-07	3	464.27	0.51711	0.9763	1.095
P30822	Exportin-1	CRM1	IGGLLK(1)PSELDD	1	1078	8.64813e-05	2	649.846	0.3119	1.0565	1.3005
P22203	V-type proton ATPase subunit E	VMA4	MQAFIRK(1)EAEEK	1	26	4.56469e-08	3	507.929	-0.84239	0.88012	1.1452
P38625	GMP synthase [glutamine-hydrolyzing]	GUA1	ADNIYIEEIK(1)K	1	436	0.000307796	2	689.367	-0.16047	0.99093	1.1311
P00958	Methionine--tRNA ligase, cytoplasmic	MES1	YNGVVPK(1)FDPK	1	603	6.17493e-31	2	653.346	-0.52407	1.0006	1.5909
P09436	Isoleucine--tRNA ligase, cytoplasmic	ILS1	SESNAHFSFPK(1)EEEK	1	12	2.2039e-22	3	617.279	-0.29066	1.0024	1.3407
P17255	V-type proton ATPase catalytic subunit A	VMA1	KAPDGRIVELVK(1)EVSK	1	407	3.59501e-68	3	604.019	0.88923
P29509	Thioredoxin reductase 1	TRR1	GDGK(1)LLNALRIK	1	221	0.000173081	3	447.273	-0.95574	1.0361	1.2049
P22203	V-type proton ATPase subunit E	VMA4	LLEPK(1)AIVK	1	136	0.00190631	2	526.839	0.15666	1.0233	1.2383
P16474	78 kDa glucose-regulated protein homolog	KAR2	YNDRSVQK(1)DIK	1	131	6.03321e-39	3	469.912	-0.26386	0.92843
P03965	Carbamoyl-phosphate synthase arginine-specific large chain	CPA2	IALK(1)DIADK	1	829	6.13273e-06	2	514.803	0.57827	0.97126	0.81064
Q12220	U3 small nucleolar RNA-associated protein 12	DIP2	LDIENDK(1)MGGK	1	237	5.31068e-15	2	631.308	0.29716	1.0066	1.281
A7A1W1	40S ribosomal protein S1-B	RPS1B	FDVGALMALHGEGSGEEK(1)GK	1	240	5.60782e-39	3	697.333	-0.77204	0.8211	1.5119
A6ZPV9	Nucleolar protein 9	NOP9	QRK(1)DEFEPSSNSAK	1	17	1.02833e-07	3	555.601	-0.2351
P00359	Glyceraldehyde-3-phosphate dehydrogenase 2	TDH2	LNK(1)ETTYDEIK	1	249	5.14929e-30	2	698.354	1.5363	0.95494	1.3093
P23254	Transketolase 1	TKL1	LPTYTAK(1)DSAVATRK	1	352	2.96555e-44	3	555.305	0.092776	0.97043	1.3565
P39986	Probable cation-transporting ATPase 1	SPF1	ESIK(1)LRPSEDNLQLDGVDK	1	320	3.59947e-06	3	733.381	0.26802		1.2093
P15108	ATP-dependent molecular chaperone HSC82	HSC82	ALK(1)DILGDQVEK	1	551	1.96398e-31	2	685.88	1.085	0.88097	1.1385
P39079	T-complex protein 1 subunit zeta	CCT6	LAASERK(1)FVDAK	1	268	6.27656e-05	2	688.88	0.74874	0.97006	1.4421
P12612	T-complex protein 1 subunit alpha	TCP1	GEIK(1)YPVK	1	197	0.000902405	2	488.279	-0.97775	1.2051	1.2399
P10592	Heat shock protein SSA1	SSA1	SQVDEIVLVGGSTRIPK(1)VQK	1	342	0.00109283	3	732.418	-0.13455
Q02792	5'-3' exoribonuclease 2	RAT1	QQSDK(1)NNELMK	1	478	0.000915708	2	696.825	0.12763
P38431	Eukaryotic translation initiation factor 5	TIF5	ENLPSDVELYK(1)K	1	274	1.17689e-23	2	738.883	-0.028624	0.96988	1.2601
P54885	Gamma-glutamyl phosphate reductase	PRO2	ANAEK(1)FMK	1	370	0.00065426	2	490.747	2.654
P38822	Protein BZZ1	BZZ1	DNIYHELEK(1)AK	1	152	2.68397e-07	3	467.905	-0.096572	1.1374
P22147	5'-3' exoribonuclease 1	KEM1	NMHLHPLFLSK(1)ITSK	1	1000	2.83438e-09	3	608.666	0.14356
P0C2H6	60S ribosomal protein L27-A	RPL27A	VVIVK(1)PHDEGSK	1	27	7.20609e-14	2	675.375	0.39793	1.0016	1.1825
Q02199	Nucleoporin NUP49/NSP49	NUP49	IHLYEK(1)K	1	382	0.00311101	3	324.855	0.40747	0.97573	1.2384
P32337	Importin subunit beta-3	PSE1	VNNK(1)DNSVLK	1	548	2.87836e-05	2	586.817	-0.20388
P38817	ADP-ribosylation factor-binding protein GGA2	GGA2	NDMGYIRDMHRLLK(1)YK	1	162	0.000121656	4	528.519	-0.76655
P07806	Valine--tRNA ligase, mitochondrial	VAS1	LNTAISNLEVENK(1)DVK	1	339	1.09314e-55	2	914.986	0.57408	0.99774	1.2767
P39935	Eukaryotic initiation factor 4F subunit p150	TIF4631	TELLDK(1)DEVERK	1	603	8.6124e-13	3	506.267	0.44348	0.9757	1.1135
P07284	Serine--tRNA ligase, cytoplasmic	SES1	TRFELDELNK(1)K	1	54	6.32422e-15	3	478.924	0.058578	0.99245	1.1828
Q06344	Pre-rRNA-processing protein ESF1	ESF1	VDK(1)YGRK	1	55	2.80542e-10	3	303.171	0.35699
P40581	Peroxiredoxin HYR1	HYR1	ELEALYK(1)RYK	1	50	0.000195421	3	452.25	-0.053505	1.0379	1.2092
P32771	S-(hydroxymethyl)glutathione dehydrogenase	SFA1	EDLAK(1)DQTIVEK	1	254	4.55576e-13	2	715.872	-0.52111	1.0068	1.1058
O13516	40S ribosomal protein S9-A	RPS9A	VEDFLERRLQTQVYK(1)LGLAK	1	115	8.94139e-39	4	612.846	-0.041836
P35719	Uncharacterized protein MRP8	MRP8	ELEK(1)FSK	1	191	0.0152905	2	461.748	0.23965	0.97526	1.313
P00817	Inorganic pyrophosphatase	IPP1	EETLNPIIQDTK(1)K	1	74	1.36275e-18	2	785.92	0.36459	1.0701	1.15
O13516	40S ribosomal protein S9-A	RPS9A	K(1)LDYVLALK	1	92	9.96326e-06	2	552.837	-0.20374	1.0834	1.2169
P53184	Nicotinamidase	PNC1	HIK(1)IVDK	1	118	0.00234582	2	447.774	0.34646	1.0282	1.0861
P20484	Protein MAK11	MAK11	NSK(1)WLLSASEDHK	1	174	1.41225e-05	3	519.595	-0.6973
P38682	ADP-ribosylation factor GTPase-activating protein GLO3	GLO3	ARDFFLK(1)NNGK	1	98	0.000651061	3	451.242	-0.69181
P16603	NADPH--cytochrome P450 reductase	NCP1	LTLLSK(1)DK	1	392	0.000510737	2	480.292	0.92728	1.0021
P10592	Heat shock protein SSA1	SSA1	VQK(1)LVTDYFNGK	1	345	7.45505e-111	2	727.388	-0.08318	1.0346	1.087
P53914	UPF0202 protein KRE33	KRE33	RVSDK(1)ELAK	1	685	1.31841e-37	2	544.309	0.68513	1.0756	0.99574
P07259	Protein URA2	URA2	ISSFGTK(1)EELPSLVLRQAK	1	902	0.000809762	3	715.735	-0.31154
P15705	Heat shock protein STI1	STI1	EYFTK(1)SDWPNAVK	1	409	3.9392e-11	2	813.894	0.46823	1.0212
P00445	Superoxide dismutase [Cu-Zn]	SOD1	GSFK(1)DSLIK	1	101	0.000369511	2	518.787	0.57398	1.0969	1.8247
P23394	Pre-mRNA-splicing ATP-dependent RNA helicase PRP28	PRP28	YVRK(1)HDPLNSNIFSEAVK	1	559	5.72626e-06	4	540.537	-0.49236
Q12447	Polyamine N-acetyltransferase 1	PAA1	NFAEQK(1)WIDMERELIK	1	176	5.57307e-10	3	703.354	-0.23575	1.0854
P40509	Coatomer subunit epsilon	SEC28	VTDNTLLFYK(1)AK	1	37	0.0102028	3	485.601	0.29961
A6ZNQ1	ATP-dependent RNA helicase DBP5	DBP5	IDNEK(1)EDTSEVSTK	1	21	7.13563e-07	2	818.881	0.056645	1.032	1.2106
P19097	Fatty acid synthase subunit alpha	FAS2	TAIDK(1)NGNITYSEEPREK	1	505	1.46425e-14	3	703.015	0.020899
P15624	Phenylalanine--tRNA ligase beta subunit	FRS1	MSLHAVQSK(1)EDK	1	332	0.000169008	3	472.238	-0.79014
P12945	N-terminal acetyltransferase A complex subunit NAT1	NAT1	ENQWLVRK(1)YK	1	549	0.00065759	3	469.258	-0.49481
P32589	Heat shock protein homolog SSE1	SSE1	LNELIEK(1)ENEMLAQDK	1	553	2.34837e-45	3	658.994	0.40408	1.0212	1.1269
P02829	ATP-dependent molecular chaperone HSP82	HSP82	TVK(1)DLTK	1	640	2.89863e-35	2	423.75	-0.061278
P06106	Protein MET17	MET17	QLNDK(1)EK	1	403	2.45454e-35	2	458.74	-0.2901
P40545	1-(5-phosphoribosyl)-5-[(5-phosphoribosylamino)methylideneamino] imidazole-4-carboxamide isomerase	HIS6	IVYAGGAK(1)SVDDLK	1	216	8.77734e-39	2	739.398	0.47574	1.0754	1.0926
P21576	Vacuolar protein sorting-associated protein 1	VPS1	TDIQK(1)VLLEK	1	658	0.000212796	2	614.861	-0.2738	0.92358	1.0719
P29453	60S ribosomal protein L8-B	RPL8B	YGLNHVVSLIENK(1)K	1	146	0.00183057	3	552.642	0.68259
P48164	40S ribosomal protein S7-A	RPS7A	LTRELEK(1)K	1	83	2.76893e-93	2	529.814	0.24936	0.98792	1.3621
P38911	FK506-binding nuclear protein	FPR3	NTSGK(1)PFAFK	1	348	5.97961e-05	2	569.798	-0.038859	0.95414	1.637
Q06338	Protein BCP1	BCP1	ANHLSDYVK(1)YLQK	1	128	5.30531e-05	3	540.951	0.44452	1.1523	1.512
P38219	Uncharacterized GTP-binding protein OLA1	OLA1	EEMDLITK(1)IIK	1	192	4.50018e-05	3	464.255	-0.49193	0.93878	1.2529
P54783	D-arabinono-1,4-lactone oxidase	ALO1	VEEWYGEDLK(1)K	1	491	0.00031828	2	719.348	0.56855
B3LRK1	Golgi to ER traffic protein 2	GET2	NLQDTNK(1)LVK	1	233	0.000470591	2	607.841	0.58482
P54839	Hydroxymethylglutaryl-CoA synthase	ERG13	ALDQVYK(1)SYSK	1	263	1.26907e-05	2	672.346	0.64729	1.0855
P23254	Transketolase 1	TKL1	SK(1)FGFNPDK	1	278	1.98342e-07	2	541.269	0.25746	0.9812	1.335
Q12368	23 kDa U4/U6.U5 small nuclear ribonucleoprotein component	SNU23	VATK(1)PSIESESK	1	171	7.15208e-09	2	659.348	-0.18959	0.96603
A6ZPJ1	Eukaryotic translation initiation factor 3 subunit B	PRT1	SFHGK(1)RLDLK	1	147	0.0183176	3	414.903	-0.21622
P23254	Transketolase 1	TKL1	YAHQSFGIDRFGASGK(1)APEVFK	1	641	0.000519569	4	614.31	-0.46124
P17255	V-type proton ATPase catalytic subunit A	VMA1	VMGK(1)DGRPREVIK	1	313	4.39845e-06	4	382.467	0.33417	0.91852	1.068
P10592	Heat shock protein SSA1	SSA1	EDIEK(1)MVAEAEK	1	514	1.99353e-56	2	717.345	0.18178	0.99466	1.0793
P36047	Protein phosphatase 1 regulatory subunit SDS22	SDS22	IEGLEK(1)NLK	1	245	0.000706846	2	543.314	0.21095
P25491	Mitochondrial protein import protein MAS5	YDJ1	GMPIPK(1)YGGYGNLIIK	1	320	4.51281e-06	3	593.655	0.29211	1.0103	1.2373
P00045	Cytochrome c iso-2	CYC7	EK(1)DRNDLITYMTK	1	99	0.000317126	3	556.947	0.46069
P22936	DNA-(apurinic or apyrimidinic site) lyase 1	APN1	SPRK(1)WVSPQYTQEEIDK	1	51	6.86143e-52	3	711.692	-0.087467	1.2693	1.218
P32599	Fimbrin	SAC6	VMPGAVDFK(1)HVNK	1	458	2.54551e-07	3	495.262	-0.78647	1.0664	1.1373
P32324	Elongation factor 2	EFT1	RHGMK(1)EEVPGWQEYYDK	1	829	6.99609e-12	4	549.256	0.1708	0.8734
A6ZV85	Pescadillo homolog	NOP7	K(1)DIDMSK	1	400	0.00311728	2	439.718	-0.67093		1.385
P07806	Valine--tRNA ligase, mitochondrial	VAS1	LLK(1)FAAK	1	92	0.00310307	2	416.768	-0.86637	0.9965
Q12213	60S ribosomal protein L7-B	RPL7B	STEK(1)ILTPESQLK	1	5	0.000497787	2	779.422	0.25029	0.98801	0.37497
P16474	78 kDa glucose-regulated protein homolog	KAR2	NQVNGDLGEK(1)LEEEDK	1	603	7.03192e-10	3	620.294	-0.59435
P41338	Acetyl-CoA acetyltransferase	ERG10	GFRGK(1)PDTQVTK	1	213	2.39147e-23	3	459.249	-0.8019
A6ZYI0	Adenylate kinase 1	ADK1	EDMK(1)DDVTGEALVQRSDDNADALK	1	156	0.000142242	3	898.412	0.077566	1.0234	1.1614
Q12019	Midasin	MDN1	FSTK(1)ENFFK	1	1995	5.08896e-07	2	595.298	0.34093	0.98587	1.1921
P20051	Dihydroorotase	URA4	AAVSGK(1)PYFFFGSDSAPHPVQNK	1	250	6.6834e-08	3	831.745	0.57967	1.135	1.2361
P05030	Plasma membrane ATPase 1	PMA1	GLDAIDK(1)AFLK	1	424	1.00539e-23	2	616.848	-0.099847	0.99597	1.2353
P0CX35	40S ribosomal protein S4-A	RPS4A	ITDFIK(1)FDAGK	1	174	3.96061e-15	2	648.845	1.1816	0.92717	1.3217
P48836	V-type proton ATPase subunit G	VMA10	ELK(1)EFEQK	1	55	0.000276364	2	546.782	-0.59738	0.98744	1.3168
P07273	Transcription elongation factor S-II	DST1	EFVPTEK(1)LLRETK	1	39	3.66276e-07	3	544.638	-0.021101	1.0227	1.1927
A6ZRW1	Pro-apoptotic serine protease NMA111	NMA111	RDNITHK(1)WIEK	1	983	3.6414e-05	3	494.6	-0.8114
P38625	GMP synthase [glutamine-hydrolyzing]	GUA1	THHNVGGLLENMK(1)LK	1	369	3.60619e-17	3	583.642	1.1363	4.5442
P18239	ADP,ATP carrier protein 2	PET9	GGARQFNGLIDVYK(1)K	1	178	0.000557086	3	569.977	0.26254
P04449	60S ribosomal protein L24-A	RPL24A	SAGTQSSK(1)FSK	1	137	4.26106e-24	2	585.293	0.11124	0.95166	1.4853
P17536	Tropomyosin-1	TPM1	NK(1)DLEQENVEK	1	30	1.04004e-10	2	694.339	0.57143	1.0359	1.2453
P12945	N-terminal acetyltransferase A complex subunit NAT1	NAT1	EYK(1)ESIK	1	108	0.00995796	2	469.745	-0.81995
Q04344	Hit family protein 1	HNT1	ELLAK(1)LEGSD	1	153	3.25837e-09	2	558.793	0.21968	1.0336	1.1667
Q04472	Mitochondrial inner membrane i-AAA protease supercomplex subunit MGR3	MGR3	SLEINK(1)DIESGK	1	218	0.00647325	2	687.859	0.68987		1.4459
P0CX82	60S ribosomal protein L19-A	RPL19A	IDK(1)HLYHVLYK	1	117	9.28173e-24	3	490.942	0.24844	1.001	1.0685
P25386	Intracellular protein transport protein USO1	USO1	IQLEK(1)ITNLSK	1	1318	0.00018399	2	664.893	0.039794
P16120	Threonine synthase	THR4	DNDK(1)SIQYISLSTAHPAK	1	440	3.48894e-43	3	677.344	-0.18556	1.0462	1.2986
A6ZRM0	Adenylosuccinate synthetase	ADE12	GK(1)LVDLLVGK	1	17	0.0023712	2	542.342	0.18636
P10592	Heat shock protein SSA1	SSA1	MVAEAEK(1)FK	1	521	1.99353e-56	2	547.781	-0.8627	1.006	1.21
P40005	Prefoldin subunit 2	GIM4	IIELGHDK(1)DEHTIVIK	1	33	1.16567e-05	4	476.264	-0.53464		1.2381
Q07825	Putative Xaa-Pro aminopeptidase FRA1	FRA1	MIDTK(1)YDAK	1	254	7.87892e-05	2	571.774	0.035841
A6ZQJ1	ATP-dependent RNA helicase eIF4A	TIF1	VEELTTK(1)LRNDK	1	279	2.40971e-37	2	744.407	-1.4245	0.92066	1.1834
P16649	General transcriptional corepressor TUP1	TUP1	DAYEEEIK(1)HLK	1	78	1.71458e-09	3	472.905	-0.63208	1.0342	1.2454
P40545	1-(5-phosphoribosyl)-5-[(5-phosphoribosylamino)methylideneamino] imidazole-4-carboxamide isomerase	HIS6	SVDDLK(1)LVDELSHGK	1	222	8.77734e-39	3	566.297	0.049889	0.93241	1.2111
P15108	ATP-dependent molecular chaperone HSP82	HSP82	K(1)RVDEGGAQDK	1	627	1.85883e-18	3	415.546	0.10605	0.95059	1.2571
P14843	Phospho-2-dehydro-3-deoxyheptonate aldolase, phenylalanine-inhibited	ARO3	QLEK(1)AGLTDDSQK	1	264	8.78635e-19	3	492.251	-0.47646	0.97486	1.2609
P0CX31	40S ribosomal protein S24-A	RPS24A	DELREK(1)LAEVYK	1	43	4.04871e-13	3	512.275	0.35569	0.99865	1.0567
P16861	6-phosphofructokinase subunit alpha	PFK1	SVATAIENK(1)DFDK	1	555	2.56671e-19	3	493.916	0.48492	1.2069	1.2179
P0CX27	60S ribosomal protein L42-A	RPL42A	HTQHK(1)VTQYK	1	24	1.71397e-65	3	437.898	0.3885	1.0297	1.144
P54839	Hydroxymethylglutaryl-CoA synthase	ERG13	LIK(1)SYNIDTNK	1	110	1.00539e-23	2	675.867	0.86433	0.89721	1.1226
P53622	Coatomer subunit alpha	COP1	RTPVK(1)QFK	1	289	0.00430791	2	523.311	0.89689
Q12754	Ribosomal RNA-processing protein 12	RRP12	SFQSK(1)FDK	1	543	0.000865427	2	514.756	0.76961	1.1771
P06169	Pyruvate decarboxylase isozyme 1	PDC1	DYETHRVATTGEWDK(1)LTQDK	1	520	1.82834e-222	3	812.387	0.083239	1.0146	1.2475
P22336	Replication factor A protein 1	RFA1	VYYVSK(1)AK	1	259	0.000786979	2	500.279	-0.22366	1.1434	1.2503
Q06623	HDA1 complex subunit 3	HDA3	ELNEK(1)IGFLK	1	599	0.000122111	2	616.848	-0.21614	1.2808	1.1423
P17967	Protein disulfide-isomerase	PDI1	NHDEIVNDPK(1)K	1	394	5.01351e-15	3	450.893	-0.057568	1.0589	1.1948
Q03330	Histone acetyltransferase GCN5	GCN5	LENNVEEIQPEQAETNK(1)QEGTDK	1	42	2.32506e-11	3	895.754	0.61157
P53852	Cysteine--tRNA ligase		ETVLK(1)LYNSLTRSK	1	37	1.40177e-09	3	565.321	0.29952
P54838	Dihydroxyacetone kinase 1	DAK1	YMLPK(1)LLDPNDK	1	245	8.5299e-17	2	752.889	-0.28637	1.0211	1.2223
P53049	Oligomycin resistance ATP-dependent permease YOR1	YOR1	DLNFDIK(1)K	1	612	0.00122261	2	517.779	0.45575		1.0587
Q12118	Small glutamine-rich tetratricopeptide repeat-containing protein 2	SGT2	AEDLK(1)MQGNK	1	106	1.17456e-18	2	588.29	0.16733	1.0536	1.2711
P41697	Bud site selection protein 6	BUD6	VVSK(1)FFMHAK	1	72	0.00458896	3	417.89	0.19317		1.1052
P48164	40S ribosomal protein S7-A	RPS7A	VLLDSK(1)DVQQIDYK	1	157	1.11358e-49	3	569.305	-0.64506	0.98533	1.2334
P32458	Cell division control protein 11	CDC11	SDSLTRDELK(1)LNK	1	182	5.78829e-05	3	520.946	1.0005	1.009
P53759	tRNA-dihydrouridine(16/17) synthase [NAD(P)(+)]	DUS1	ADVPLESADK(1)K	1	417	0.00111491	2	607.817	0.71663		1.2375
P32074	Coatomer subunit gamma	SEC21	NQLAK(1)VELVK	1	243	1.02793e-07	2	592.356	-0.12766	1.0249
P0C0W9	60S ribosomal protein L11-A	RPL11A	EDTVSWFK(1)QK	1	164	5.90987e-24	2	655.325	-0.069155	0.9268
P36421	Tyrosine--tRNA ligase, cytoplasmic	TYS1	TNEIATK(1)LEETK	1	388	7.27213e-18	2	709.872	0.83229		1.5551
Q03063	Down-regulator of invasive growth 1	DIG1	SAPAQVTQHSK(1)FQPRVQYLGK	1	152	1.40445e-51	4	603.825	-0.28257	0.91587	1.4326
P40487	Diphthamide biosynthesis protein 1	DPH1	NLEK(1)NLIAAGK	1	332	5.11174e-11	2	606.851	0.28666	0.9136
P22217	Thioredoxin-1	TRX1	MIAPMIEK(1)FSEQYPQADFYK	1	42	0.000244603	3	837.392	-0.13394
P00925	Enolase 2	ENO2	AAGHDGK(1)VK	1	241	0.000358032	2	462.749	0.055645
P48363	Prefoldin subunit 3	PAC10	FMQESK(1)LATIK	1	55	5.55975e-05	2	677.358	0.28004		1.5193
P53946	Actin-related protein 5	ARP5	VLSVLQNAGFDDERDFK(1)K	1	361	5.2065e-06	3	708.364	0.15911
P53235	Eukaryotic translation initiation factor 2A	YGR054W	EFK(1)ELLK	1	422	0.00209551	2	474.774	0.36287		1.3012
Q04217	Probable ATP-dependent RNA helicase DHR1	ECM16	YNK(1)DLETPVSK	1	653	5.61563e-05	2	668.343	0.37909	0.97847	1.3432
P48570	Homocitrate synthase, cytosolic isozyme	LYS20	FLRQYSHGK(1)DMNYIAK	1	127	9.65883e-113	3	671.672	-0.16066	1.0117	1.251
Q04697	Glucose-signaling factor 2	GSF2	LRREIADEK(1)EK	1	382	2.07119e-05	3	476.932	0.86905		1.3151
P38256	Uncharacterized protein YBR096W		EIK(1)PFQK	1	130	0.000835393	2	466.266	0.19533	1.127	0.95394
Q06493	LETM1 domain-containing protein YLH47, mitochondrial	YLH47	VNVVK(1)EDEASAK	1	383	0.000207024	2	665.846	2.6493
Q08972	[NU+] prion formation protein 1	NEW1	GSAQVDQSK(1)FEDGGNADAVGLK	1	1119	0.000268016	3	745.689	1.2084
P28263	Ubiquitin-conjugating enzyme E2-24 kDa	UBC8	EYIDK(1)YATK	1	145	0.000373768	2	586.795	0.53948
P41805	60S ribosomal protein L10	RPL10	REAGEVK(1)DDGAFVK	1	191	8.4492e-17	3	521.598	1.5146	0.9194	1.2588
P35691	Translationally-controlled tumor protein homolog	TMA19	LQETNPEEVPK(1)FEK	1	108	2.81766e-31	2	865.436	-0.13982	0.983	1.1095
P39077	T-complex protein 1 subunit gamma	CCT3	HAQGNFTTGIDGDK(1)GK	1	488	1.99196e-28	3	563.273	-0.22737	0.88467	1.1136
A6ZRW3	Mitochondrial import receptor subunit TOM70	TOM70	RSPESYDK(1)ADESFTK	1	300	7.96504e-28	3	601.279	0.32736	0.96206	1.2995
P32589	Heat shock protein homolog SSE1	SSE1	IDIRENPK(1)AYNRILTAAEK	1	262	2.72437e-27	3	753.081	-0.47059	1.0213	1.19
A7A1S5	tRNA-dihydrouridine(47) synthase [NAD(P)(+)]	DUS3	TDENFVFVPK(1)HK	1	657	2.13777e-05	3	501.593	0.61213	1.088	1.5385
P38249	Eukaryotic translation initiation factor 3 subunit A	RPG1	EVDK(1)LQETDTANYEAMK	1	744	5.73164e-10	3	681.646	-0.039634	1.0324	1.2723
P05739	60S ribosomal protein L6-B	RPL6B	NGDKPHLLK(1)F	1	175	1.24401e-33	2	605.833	0.15284	0.92328	1.5188
P40457	Protein MLP2	MLP2	IQEIESIRSCK(1)DSQLK	1	808	4.71704e-46	3	659.342	0.25212
P49954	Probable hydrolase NIT3	NIT3	STTIDTK(1)YGK	1	160	0.00455605	2	578.298	-0.28829
P22202	Heat shock protein SSA4	SSA4	MVAEAEK(1)FK	1	522	8.29252e-06	2	547.781	-0.8627	0.9226	1.21
P16120	Threonine synthase	THR4	NAIEEELAK(1)MK	1	511	0.000921843	2	659.34	0.59001	0.95708	0.63436
P14540	Fructose-bisphosphate aldolase	FBA1	TMGAK(1)ITK	1	345	1.19493e-61	2	446.252	-0.94187	1.0666	1.0162
P15108	ATP-dependent molecular chaperone HSP82	HSP82	VIRK(1)NIVK	1	394	0.00047957	3	337.894	0.16054
P40069	Importin subunit beta-4	KAP123	SVLLASK(1)VEPESYPK	1	725	3.02803e-13	2	844.959	0.35535	1.0962	1.2329
P25694	Cell division control protein 48	CDC48	MAGESESNLRK(1)AFEEAEK	1	298	2.24747e-20	3	695.325	-0.3702	1.0344	1.1943
P06105	Protein SCP160	SCP160	SVDIPNADSENK(1)DITVQGPQK	1	911	7.81174e-05	3	766.38	0.069291
P32494	Chromatin-remodeling complexes subunit NGG1	NGG1	DLQVHRDQPREK(1)RPFDSETENRATENENTQRPDNK(1)K	1	183	1.25376e-295	7	638.313	0.07515	0.96435	1.178
P32494	Chromatin-remodeling complexes subunit NGG1	NGG1	DLQVHRDQPREK(1)RPFDSETENRATENENTQRPDNK(1)K	1	206	1.25376e-295	7	638.313	0.07515		1.178
P32457	Cell division control protein 3	CDC3	TVFQQK(1)VSEK	1	455	1.0823e-06	2	618.335	-0.36985	1.0121	1.1909
P07260	Eukaryotic translation initiation factor 4E	CDC33	GGK(1)WSFQLRGK	1	114	3.72638e-05	3	435.907	0.63316
P11484	Heat shock protein SSB1	SSB1	MVNQAEEFK(1)AADEAFAK	1	530	1.16885e-28	3	652.972	0.12659	1.0197	1.235
P32614	Fumarate reductase		LAETK(1)PELVK(1)INLDSK(1)VVDIHEK	1	151	0.000101089	3	915.508	-1.8767	0.92966	1.1571
A6ZRW1	Pro-apoptotic serine protease NMA111	NMA111	NVADPLPADALK(1)PRSAK	1	527	3.48399e-07	3	602.335	0.59004
P16521	Elongation factor 3A	YEF3	AK(1)DILDEFRK	1	401	2.97894e-06	3	426.235	-0.10117	0.99418	1.11
P46948	Exosome complex component SKI6	SKI6	FSK(1)FERSK	1	83	0.000835361	3	357.526	-0.37916		1.0099
Q07451	Endoplasmic reticulum transmembrane protein 3	YET3	NFELLK(1)K	1	179	7.09526e-55	2	467.274	0.41225	0.88802
P49723	Ribonucleoside-diphosphate reductase small chain 2	RNR4	DPK(1)NIPLFK	1	143	3.25652e-07	2	557.319	0.28733	0.95011	1.0801
P27614	Carboxypeptidase S	CPS1	IAEK(1)YGYGLSK	1	442	6.61907e-07	2	635.838	0.71992
Q12460	Nucleolar protein 56	NOP56	RK(1)LEDDDEEK	1	457	4.16222e-15	3	440.209	-0.28535	0.97826	1.5695
P16474	78 kDa glucose-regulated protein homolog	KAR2	VESRNK(1)LENYAHSLK	1	584	2.38756e-22	3	610.655	0.084096	1.0622	1.2705
P38625	GMP synthase [glutamine-hydrolyzing]	GUA1	GVTDPEK(1)K	1	302	0.00134448	2	458.243	0.63303	0.95262	1.1307
P07806	Valine--tRNA ligase, mitochondrial	VAS1	EVEPIPEFIDK(1)TVPGEK	1	128	6.63652e-29	3	657.01	-2.1015
Q05022	rRNA biogenesis protein RRP5	RRP5	NTSLEPSTK(1)K	1	229	0.000237436	2	573.804	0.72158
P38011	Guanine nucleotide-binding protein subunit beta-like protein	ASC1	TIK(1)VWTIK	1	132	5.35087e-11	2	515.818	-0.39466	1.0085	1.268
P11484	Heat shock protein SSB1	SSB1	RLIGRRFDDESVQK(1)DMK	1	87	1.41305e-06	4	538.53	-0.18569
P15108	ATP-dependent molecular chaperone HSP82	HSP82	EIK(1)EYEPLTK	1	545	3.64922e-05	2	646.343	0.14153	1.0399	1.2861
P17076	60S ribosomal protein L8-A	RPL8A	LFNK(1)YRPETAAEK	1	96	4.25821e-26	2	804.923	-0.65752	1.0123	1.2707
P48231	Tricalbin-2	TCB2	STLDDK(1)NISK	1	812	0.000202013	2	581.801	-0.11385	1.0929
Q06631	Protein BFR2	BFR2	GLELNDPK(1)YTGVK	1	79	1.02022e-45	2	738.391	0.55327	0.93756	1.3348
P40106	(DL)-glycerol-3-phosphatase 2	HOR2	LEAEIPVK(1)YGEK	1	85	4.5396e-08	3	473.257	-0.14876	1.0703
A6ZRK4	Cysteine proteinase 1, mitochondrial	LAP3	AVFFGSHTPK(1)FMDK	1	358	2.4669e-13	2	827.408	0.095529	1.0582	1.3835
P31116	Homoserine dehydrogenase	HOM6	LSDYDK(1)DLTQLK	1	269	3.25293e-126	2	740.88	-0.16375	0.98939	1.2975
P12612	T-complex protein 1 subunit alpha	TCP1	YPVK(1)AVNVLK	1	201	2.05436e-25	2	586.856	0.19518	0.99992	1.1624
P10591	Heat shock protein SSA1	SSA1	NTISEAGDK(1)LEQADK	1	556	1.414e-160	3	554.272	-0.053298	1.024	1.1026
P10592	Heat shock protein SSA2	SSA2	NTISEAGDK(1)LEQADK	1	556	1.414e-160	3	554.272	-0.053298	1.024	1.1026
P23542	Aspartate aminotransferase, cytoplasmic	AAT2	FFSK(1)FFPDK	1	121	0.000420448	2	602.806	0.58343	1.0794	1.1542
P00958	Methionine--tRNA ligase, cytoplasmic	MES1	FVNAK(1)YNGVVPK	1	596	6.17493e-31	2	689.38	-0.047405	1.0592	1.3362
O14467	Multiprotein-bridging factor 1	MBF1	VDRETDIVK(1)PK	1	73	5.094e-07	3	447.917	0.1145	0.9267	0.87432
P38249	Eukaryotic translation initiation factor 3 subunit A	RPG1	EREITK(1)MITEVNAK	1	671	0.000645014	3	568.638	0.005884
P53691	Peptidyl-prolyl cis-trans isomerase CPR6	CPR6	NIGTEQFK(1)K	1	231	2.52849e-07	2	553.796	0.36875	0.98991	1.0364
P29952	Mannose-6-phosphate isomerase	PMI40	NPSAMLGK(1)DIIDK	1	81	7.67733e-65	2	730.377	-0.51628	0.85057	1.0693
P26784	60S ribosomal protein L16-A	RPL16A	YTTLGK(1)LSTSVGWK	1	140	1.48625e-05	3	528.287	-0.43817	1.0799	1.2933
P11412	Glucose-6-phosphate 1-dehydrogenase	ZWF1	SEGPVK(1)FEK	1	7	0.000140224	2	552.782	0.49738	1.1995
P38333	Essential nuclear protein 1	ENP1	SGEGVALPEK(1)VIK	1	209	0.000497217	3	456.929	0.19747	1.4104	1.312
P46655	Glutamate--tRNA ligase, cytoplasmic	GUS1	VIYYK(1)DIVVDK	1	555	8.36247e-11	2	698.89	0.91779	0.9933	1.0782
P21560	Protein CBP3, mitochondrial	CBP3	TIAK(1)YEALDK	1	313	3.93954e-06	2	597.324	0.83788	0.95789	1.433
P10592	Heat shock protein SSA2	SSA2	RLIGRNFNDPEVQGDMK(1)HFPFK	1	86	1.11587e-14	4	676.592	0.55087
Q05022	rRNA biogenesis protein RRP5	RRP5	TIEYVK(1)AK	1	1712	0.0162155	2	497.284	0.61818
P16861	6-phosphofructokinase subunit alpha	PFK1	IVEK(1)FPK	1	132	0.00333687	2	451.771	1.2541	1.0353	1.2079
P53183	Putative uncharacterized oxidoreductase YGL039W	YGL039W	VIGSGRSQEK(1)NDGLLK	1	41	0.00162495	3	581.651	-0.22467
Q03690	Clustered mitochondria protein 1	CLU1	NTFK(1)DVTDEEK	1	176	0.000179776	2	684.32	0.19799		1.5846
P04807	Hexokinase-2	HXK2	TGHIAADGSVYNRYPGFK(1)EK	1	428	7.08314e-39	4	563.783	-0.050822	0.96559	1.1622
Q12460	Nucleolar protein 56	NOP56	VK(1)FSVQK	1	164	2.82688e-13	2	439.261	0.48654	1.022
P25567	RNA-binding protein SRO9	SRO9	EPSPLDK(1)YFVRSK	1	359	9.89685e-06	3	536.619	0.14512	1.1195	1.1749
P38708	Putative proline--tRNA ligase YHR020W	YHR020W	SDMMK(1)FLNNFEDSQK	1	130	5.12579e-06	3	636.61	-0.0093354
P39976	D-lactate dehydrogenase [cytochrome] 3	DLD3	DTTDSK(1)LISEGMMAK	1	335	2.42899e-17	3	562.264	0.30191	0.95609	1.6012
P0C0W9	60S ribosomal protein L11-A	RPL11A	AQNPMRDLK(1)IEK	1	13	0.000156437	3	495.601	-0.33011	1.0345	1.3218
P29547	Elongation factor 1-gamma 1	CAM1	FADK(1)PLSPPQK	1	213	3.39122e-05	2	635.346	-0.43333	0.90562	1.1791
P36421	Tyrosine--tRNA ligase, cytoplasmic	TYS1	EFQEASEK(1)GYPVATPQK	1	353	2.58095e-22	2	975.976	0.31045	1.0773	1.2122
Q06629	HDA1 complex subunit 2	HDA2	RLSGTSLYNEK(1)HK	1	177	0.00405476	3	525.614	-0.29529
P10591	Heat shock protein SSA1	SSA1	LK(1)ELQDIANPIMSK	1	592	3.20206e-05	3	553.299	0.56173	0.95595
Q08245	Protein ZEO1	ZEO1	KEEQNIADGVEQK(1)K	1	69	3.91361e-19	3	553.285	-0.14446	0.98954
Q05506	Arginine--tRNA ligase, cytoplasmic		AIDLFK(1)EK	1	310	0.000696096	2	503.284	-0.80019	0.96374	1.3429
P17255	V-type proton ATPase catalytic subunit A	VMA1	FFEPSRGEK(1)EVHGEFEK	1	1049	1.00133e-62	4	524.254	0.32877	1.1119	1.2119
P10592	Heat shock protein SSA1	SSA1	GETK(1)NFTPEQISSMVLGK	1	110	1.44684e-08	3	675.338	0.076931	1.6282
P29453	60S ribosomal protein L8-B	RPL8B	NPLTHSTPK(1)NFGIGQAVQPK	1	32	0	3	726.055	-0.082832	0.96578	1.0312
P38281	Actin patches distal protein 1	APD1	VFDSK(1)LQEHGLYRDNSDYRAEGVK	1	230	1.54349e-23	4	717.853	-1.1003	0.95796	1.0997
A6ZM02	40S ribosomal protein S1-B	RPS1B	VK(1)LRVDEVQGK	1	85	1.20226e-23	3	438.258	0.16758	0.89638	1.1549
P30657	Proteasome component PRE4	PRE4	WDFAK(1)DIK	1	256	0.000229265	2	532.774	0.13952
P35691	Translationally-controlled tumor protein homolog	TMA19	GYMK(1)AVK	1	92	9.45349e-19	2	419.728	-0.41053	1.0436
P53235	Eukaryotic translation initiation factor 2A	YGR054W	LDNYGLRLFK(1)HDLK	1	150	0.000128058	4	444.247	-0.015677
P41814	tRNA (adenine(58)-N(1))-methyltransferase non-catalytic subunit TRM6	GCD10	FANYSEK(1)FIK	1	290	4.00246e-05	2	644.832	-0.19729	0.91405
P54000	RNA polymerase II transcriptional coactivator SUB1	SUB1	AVAEQEK(1)EAK	1	230	0.000131174	2	572.796	0.41269
A7A1W1	40S ribosomal protein S1-B	RPS1B	EIENATK(1)DIFPLQNIHVRK	1	202	3.59947e-06	4	577.567	-0.31298	0.94035	1.4543
P19097	Fatty acid synthase subunit alpha	FAS2	GRPYTGWVDSK(1)TK	1	1079	7.2154e-06	3	512.932	0.11806	0.7165
P28274	CTP synthase 2	URA8	IALVGK(1)YTNLK	1	311	1.29776e-15	2	631.379	0.00020174	0.97034	1.1518
P32597	Nuclear protein STH1/NPS1	STH1	ENTQEESTSQENGGAK(1)VEEEVK	1	1179	0.00743823	3	822.037	0.17809		0.80893
P33322	H/ACA ribonucleoprotein complex subunit 4	CBF5	ADGK(1)LDK	1	367	0.00434757	2	394.711	-0.18646
P38130	Probable mannosyltransferase KTR3	KTR3	SALLIRK(1)YQK	1	19	0.00773039	3	421.259	-0.36516
P32836	GTP-binding nuclear protein GSP2/CNR2	GSP2	TITFHRK(1)K	1	144	0.000773044	3	358.214	-0.4331	1.227
P07806	Valine--tRNA ligase, mitochondrial	VAS1	LLQGNLDPREVEK(1)AK	1	742	1.4709e-09	3	584.66	-0.8897	1.0329	1.3413
P0CX55	40S ribosomal protein S18-A	RPS18A	LRDDLERLK(1)K	1	117	1.01927e-91	3	443.261	0.14719	0.96381	1.3168
P26637	Leucine--tRNA ligase, cytoplasmic	CDC60	DHEDVTK(1)FK	1	153	6.56423e-59	3	387.524	-0.18222	0.94053	1.441
P36421	Tyrosine--tRNA ligase, cytoplasmic	TYS1	IDLLEEPK(1)QVK	1	244	3.15659e-05	3	451.926	-0.13762	1.0353	1.0951
P06779	DNA repair protein RAD7	RAD7	ISENISK(1)WQK	1	182	0.000187823	2	637.841	0.64803
P53622	Coatomer subunit alpha	COP1	QVGVVK(1)LEPLK	1	935	0.000823755	2	626.387	-1.1983	1.3781	1.1641
P39743	Reduced viability upon starvation protein 167	RVS167	SMEEIFK(1)PISGK	1	79	4.47411e-06	2	712.361	0.6656	1.0564	1.0911
A6ZRW3	Mitochondrial import receptor subunit TOM70	TOM70	NDFDK(1)ALK	1	483	0.000500069	2	496.756	0.52083		1.2109
Q03330	Histone acetyltransferase GCN5	GCN5	LESNK(1)YQK	1	385	3.04882e-06	2	526.275	1.2852
P02994	Elongation factor 1-alpha	TEF1	MDSVK(1)WDESRFQEIVK	1	159	4.21061e-45	3	680.335	0.72239	0.97913	1.1971
P41805	60S ribosomal protein L10	RPL10	WGFTNLDRPEYLK(1)K	1	183	5.32824e-35	3	603.649	-0.30176	1.0505	0.78425
P19097	Fatty acid synthase subunit alpha	FAS2	VRK(1)LSQYVQEMALGGPITK	1	521	0.0135764	3	726.065	-0.12011	0.95181
P0CX31	40S ribosomal protein S24-A	RPS24A	AEK(1)DAVSVFGFRTQFGGGK	1	52	9.10468e-06	3	681.681	0.054343
P05740	60S ribosomal protein L17-A	RPL17A	GLDATK(1)LYVSHIQVNQAPK	1	111	4.92625e-73	3	708.72	-0.20947	0.96172	1.3045
P41811	Coatomer subunit beta'	SEC27	IWNSSTYK(1)VEK	1	261	0.000192115	2	698.859	-2.4163
Q05543	Regulator of Ty1 transposition protein 103	RTT103	RTHDMIGHDDANDIPEK(1)K	1	353	3.63542e-09	4	538.254	-0.1958
P38697	Inosine-5'-monophosphate dehydrogenase 2	IMD2	EK(1)YGFAGFPVTTDGK	1	143	1.1225e-22	2	829.907	0.61645		1.3944
P06843	Protein SPT2	SPT2	ERPHFNK(1)PGFK	1	159	0.000239557	3	466.914	-0.22611	0.99244
P43577	Glucosamine 6-phosphate N-acetyltransferase	GNA1	IILDCDEK(1)NVK	1	138	6.34595e-16	2	694.858	-0.72233	0.97275	1.064
P05747	60S ribosomal protein L29	RPL29	GVDPK(1)FRRNHK	1	38	2.60014e-25	4	349.696	0.48065
P22147	5'-3' exoribonuclease 1	KEM1	FTTDSEEK(1)VRDLAK	1	529	9.86116e-13	3	560.953	0.48127		1.0948
A6ZUX3	Golgi to ER traffic protein 1	GET1	WISK(1)FAPGNELSK	1	31	0.00789789	2	759.901	0.48484
Q02206	Chromatin structure-remodeling complex subunit RSC4	RSC4	YLPGK(1)HPK	1	25	6.58089e-09	2	491.279	-0.18706	1.2374	1.1168
Q02206	Chromatin structure-remodeling complex subunit RSC4	RSC4	LATEAGGSDERPK(1)YLPGK(1)HPK	1	20	6.58089e-09	4	584.556	-0.11159	1.1773	1.1038
A7A1I2	Protein HRI1	HRI1	SEFLLSYGK(1)EVNK	1	212	4.49386e-07	2	778.404	0.69656	1.0973	1.0757
P46784	40S ribosomal protein S10-B	RPS10B	HEEIDTK(1)NLYVIK	1	38	1.88544e-90	3	548.626	-0.15933	1.0339	1.1834
A6ZXM9	ATPase GET3	GET3	VIYELEDK(1)E	1	353	2.17724e-05	2	590.293	-0.53193	0.98695	0.77001
P02829	ATP-dependent molecular chaperone HSP82	HSP82	ALK(1)EILGDQVEK	1	555	0.000178307	2	692.888	-0.67312
P47116	Serine/threonine-protein kinase PTK2/STK2	PTK2	SSYRQK(1)DVYALK	1	279	0.000125355	3	500.6	0.19871
Q12460	Nucleolar protein 56	NOP56	YGLIYHSGFISK(1)ASAK	1	366	2.14703e-22	3	595.317	0.29853
P32582	Cystathionine beta-synthase	CYS4	NSSAVITDGLK(1)PIHIVTK	1	492	5.19128e-05	3	645.702	-0.95916	0.99605	1.202
P48231	Tricalbin-2	TCB2	EVDEINEK(1)K	1	798	0.000395962	2	573.288	1.4243	0.9912	1.1062
P23292	Casein kinase I homolog 2	YCK2	TEAPQLK(1)DEYRTYK	1	117	1.6168e-18	3	595.3	-0.080279	0.99613	1.3099
Q06440	Coronin-like protein	CRN1	SGK(1)FVRASK	1	4	1.25468e-07	2	532.298	-0.076827	1.0349	2.6451
Q12363	Transcriptional modulator WTM1	WTM1	SLTFSNVVVPDK(1)K	1	48	4.17471e-35	2	738.409	0.073226	1.0677	1.6375
P04456	60S ribosomal protein L25	RPL25	LARAPK(1)YASK	1	45	2.34876e-07	2	573.835	-0.16286	0.96064
P05694	5-methyltetrahydropteroyltriglutamate--homocysteine methyltransferase	MET6	ATETEK(1)AVDVTALEMVK	1	110	1.98988e-06	3	631.656	0.21591	0.86356
P43621	Coatomer subunit delta	RET2	LADSIDVRDK(1)SFQFK	1	343	3.42965e-06	3	604.316	0.70188	0.90775	1.3254
P17076	60S ribosomal protein L8-A	RPL8A	QDASPK(1)PYAVK	1	128	4.42156e-19	2	623.327	-0.073318	0.97962	1.2518
P00817	Inorganic pyrophosphatase	IPP1	ETHDSWK(1)QLIAGK	1	228	2.0943e-54	3	518.935	0.16454	1.054	1.1354
P05737	60S ribosomal protein L7-A	RPL7A	ILTPESQLK(1)K	1	14	1.86103e-09	2	599.856	-0.23331	0.90268	1.1173
Q12213	60S ribosomal protein L7-B	RPL7B	ILTPESQLK(1)K	1	14	4.16395e-05	2	599.856	-0.23331	0.90268	1.1173
P41807	V-type proton ATPase subunit H	VMA13	VRNGDVNAK(1)QEK	1	414	0.00197085	3	467.248	-0.43674
Q12159	RNA annealing protein YRA1	YRA1	EMADYFEK(1)K	1	225	0.000357444	2	601.774	0.23809		1.5214
P25369	LAS seventeen-binding protein 5	LSB5	GK(1)FSTDDEEATSK	1	240	3.01447e-13	2	728.826	0.22297		1.1965
A6ZV85	Pescadillo homolog	NOP7	YSETSEADK(1)DVNK	1	533	1.28118e-54	3	509.898	0.14108	0.89828	1.0613
P38687	Signal recognition particle subunit SRP68	SRP68	NLFPLK(1)PK	1	531	0.000680309	2	499.805	0.036341		1.0364
P38272	SWI5-dependent HO expression protein 3	SHE3	NENENLNSIFERK(1)NK	1	105	0.000138875	3	630.982	0.63433
P00950	Phosphoglycerate mutase 1	GPM1	DK(1)AETLK	1	98	0.00048534	2	423.732	-1.2324	0.98659	1.1634
P38219	Uncharacterized GTP-binding protein OLA1	OLA1	DIEFAQK(1)ALEGAEK	1	162	8.40771e-60	3	530.939	0.22108	0.93594	1.1784
P26786	40S ribosomal protein S7-A	RPS7A	AELRPLQFK(1)SIREIDVAGGK	1	44	1.4553e-39	3	757.094	-0.75749
P39076	T-complex protein 1 subunit beta	CCT2	ILIANTTLDTDK(1)VK	1	242	9.2359e-17	2	793.954	0.24484	1.0285	1.5252
Q12230	Sphingolipid long chain base-responsive protein LSP1	LSP1	LSQLVK(1)TEK	1	63	5.85033e-07	2	544.322	0.6756	0.98236	1.1785
P12945	N-terminal acetyltransferase A complex subunit NAT1	NAT1	RNPDNFK(1)YYK	1	276	8.13941e-09	3	462.898	1.168
Q05948	Uncharacterized SVF1-like protein YLR225C	YLR225C	ILEVGSSVNDHAVK(1)FPSTK	1	324	7.49976e-14	3	690.7	-0.17823
A6ZT54	Cruciform DNA-recognizing protein 1	CRP1	LANK(1)DDTFQFK	1	54	3.52078e-15	2	684.843	0.10712	0.91756	1.3102
P48589	40S ribosomal protein S12	RPS12	VPLIK(1)VADAK	1	90	3.32443e-09	2	548.342	0.056107	0.96726	1.1943
P10592	Heat shock protein SSA3	SSA3	LIPRNSTIPTK(1)K	1	421	0.000409908	3	470.621	-0.39016
P29547	Elongation factor 1-gamma 1	CAM1	ALK(1)LDVK	1	25	0.00203735	2	414.763	-0.19354	1.1189
P14120	60S ribosomal protein L30	RPL30	TK(1)VYYFQGGNNELGTAVGK	1	66	1.42079e-05	2	1044.52	0.27213	0.95905	1.2025
P38061	60S ribosomal protein L32	RPL32	TK(1)FLSPSGHK	1	64	4.40536e-05	3	381.877	1.0847	0.87418
P23254	Transketolase 1	TKL1	WNK(1)LFSEYQK	1	314	1.04767e-95	2	692.848	0.20686	1.0343	1.262
P38088	Glycine--tRNA ligase 1, mitochondrial	GRS1	FNEIK(1)DIK	1	321	0.000419451	2	524.787	-1.9142	1.1894
P38625	GMP synthase [glutamine-hydrolyzing]	GUA1	GMNDSTVWMSHGDK(1)LHGLPTGYK	1	141	6.80069e-09	4	652.051	0.11538	0.95931	1.1853
P04801	Threonine--tRNA ligase, cytoplasmic	THS1	IVLK(1)DGAVK	1	80	0.000206174	2	492.808	0.38562	1.1885	1.1077
P00931	Tryptophan synthase	TRP5	VLSK(1)DEFFAFQK	1	272	0.000199549	3	500.929	0.47087	0.98748	1.2397
P06169	Pyruvate decarboxylase isozyme 1	PDC1	LTQDK(1)SFNDNSK	1	525	1.82834e-222	2	719.844	0.81872	0.98212	1.1321
P53852	Cysteine--tRNA ligase		AEPK(1)EFLQLTDK	1	630	4.99576e-07	2	730.885	0.010231	0.91045	1.1962
A6ZKL2	Methionine aminopeptidase 2	MAP2	TVLK(1)YEDVMK	1	186	4.34018e-05	2	634.334	0.059469	0.88692
P23254	Transketolase 1	TKL1	GDK(1)LISPLK	1	671	4.21334e-05	2	506.805	0.72977	1.0105	1.1593
P38972	Phosphoribosylformylglycinamidine synthase	ADE6	SAEQLEK(1)FEK	1	1270	3.39895e-06	2	625.817	0.039502	0.92692
P41805	60S ribosomal protein L10	RPL10	FPGQQK(1)IILSK	1	164	3.51811e-87	2	650.885	0.16239	0.82742	1.2726
P33201	mRNA turnover protein 4	MRT4	LVTLAQTDK(1)K	1	17	3.35695e-13	2	579.84	0.93048	0.94455	1.4922
A6ZQI5	Phosphatidylinositol transfer protein SFH5	SFH5	FDNDSEK(1)QVFDK	1	9	1.08821e-11	2	757.344	-0.31543	0.82946
P00925	Enolase 2	ENO2	SK(1)WLTGVELADMYHSLMK	1	272	1.21664e-26	3	728.355	-0.20839	1.2316
P16965	ATPase-stabilizing factor 15 kDa protein	STF2	ADPK(1)YFSHTGNYGESPNHIK	1	17	9.4668e-72	4	576.772	0.022458		1.3046
Q06440	Coronin-like protein	CRN1	ELK(1)PEPVSIATDRK	1	539	7.2047e-14	3	542.302	-0.15097	0.99884	1.2653
P39936	Eukaryotic initiation factor 4F subunit p130	TIF4632	VVK(1)DLDPNIK	1	635	1.78504e-05	2	591.84	0.226	1.2027	1.1882
P36008	Elongation factor 1-gamma 2	TEF4	TPFAEVK(1)LAEK	1	206	3.84351e-07	2	637.853	-0.28298	1.0865	1.3032
P19097	Fatty acid synthase subunit alpha	FAS2	SAYK(1)FFHNGMIYNK	1	1686	1.0422e-49	2	881.425	0.70135	1.0356	1.1456
P10664	60S ribosomal protein L4-A	RPL4A	VFAAEK(1)LGSK	1	338	4.73987e-157	2	546.308	0.42143	0.94053	1.13
P53848	Folic acid synthesis protein FOL1	FOL1	FIGHITK(1)DVDAK	1	775	1.01022e-16	3	462.586	0.089429	1.1061	1.5771
P15705	Heat shock protein STI1	STI1	AEGNK(1)FYK	1	271	0.000500524	2	499.751	1.4968	1.1152	1.3349
P53072	tRNA acetyltransferase TAN1	TAN1	DLADPK(1)NMVK	1	149	0.000208143	2	594.8	0.069338
P07260	Eukaryotic translation initiation factor 4E	CDC33	TVLSDSAHFDVK(1)HPLNTK	1	36	8.63759e-27	3	684.357	4.7886	0.99931	1.229
P23254	Transketolase 1	TKL1	ADDVK(1)QLK	1	273	1.4746e-187	2	479.764	0.26836	0.98194
P33315	Transketolase 2	TKL2	ADDVK(1)QLK	1	273	1.32622e-09	2	479.764	0.26836	0.98194
P27472	Glycogen [starch] synthase isoform 2	GSY2	SSDK(1)VMLK	1	422	0.0025037	2	475.255	1.5225
P22147	5'-3' exoribonuclease 1	KEM1	ITSK(1)FMITDATGK	1	1004	2.67936e-19	2	727.882	0.83706	1.0744	1.2173
P16521	Elongation factor 3A	YEF3	ALLPHLTNAIVETNK(1)WQEK	1	142	1.73761e-279	2	1124.11	-0.39817
P09938	Ribonucleoside-diphosphate reductase small chain 1	RNR2	EMEK(1)EEPLLNEDK	1	74	1.92791e-09	2	823.385	0.30338	0.99981	0.75636
Q03629	Uncharacterized protein YML079W	YML079W	GEDELK(1)HLVGPEK	1	186	8.29408e-19	3	498.26	0.045528	1.0683	1.3434
P38636	Metal homeostasis factor ATX1	ATX1	VLTK(1)LEPDVSK	1	28	1.17514e-15	2	635.866	-0.88367	1.1306
P10622	60S acidic ribosomal protein P1-beta	RPP1B	ALEGK(1)DLK	1	51	0.000489531	2	458.261	0.044019	0.90938	1.0075
P0CX37	40S ribosomal protein S6-A	RPS6A	AEK(1)AEIRK	1	223	0.000494918	3	329.526	0.70236	0.92894
Q03532	ATP-dependent RNA helicase HAS1	HAS1	TVYQIDK(1)LDLAK	1	467	0.000127255	2	724.903	-0.46457	1.0136	1.1796
A6ZWL1	Nascent polypeptide-associated complex subunit beta-1	EGD1	DDGK(1)VMHFNK	1	70	0.000187471	3	411.529	0.014939	0.96648	1.191
P23254	Transketolase 1	TKL1	TILK(1)PGVEANNK	1	303	1.04767e-95	3	442.586	-0.66591	1.0629	1.3837
P36017	Vacuolar protein sorting-associated protein 21	VPS21	VAREEGEK(1)LAEEK	1	140	4.78246e-05	3	510.598	0.61375	1.4715	1.203
P33309	Protein DOM34	DOM34	STDLVK(1)LK	1	64	0.000997017	2	473.284	0.79386
P39926	Protein SSO2	SSO2	LIQDYRIIDSNYK(1)EESK	1	141	1.83869e-05	3	719.367	-0.34958	0.94986
P25386	Intracellular protein transport protein USO1	USO1	EVSELEDK(1)LK	1	1280	0.000616112	2	616.324	0.08851
P17555	Adenylyl cyclase-associated protein	SRV2	EYRESDPNAVEWVK(1)K	1	219	1.19325e-13	4	473.735	1.0359
P38088	Glycine--tRNA ligase 1, mitochondrial	GRS1	VDGVDGEVELDDK(1)LVK	1	509	1.55592e-14	3	591.304	-0.36173	0.97851	1.2021
P0CX23	60S ribosomal protein L20-A	RPL20A	RQYVK(1)QFLTK	1	141	3.70226e-09	3	451.594	0.40095
P11633	Non-histone chromosomal protein 6B	NHP6B	QPYESK(1)AQADK	1	79	2.59469e-05	2	653.817	0.036796		1.3604
P53107	Ran-specific GTPase-activating protein 30	YRB30	ASDFVSENNRK(1)YEK	1	178	0.000633314	3	576.944	0.083312
P36008	Elongation factor 1-gamma 2	TEF4	DEAK(1)PADDAAPAK	1	240	1.92599e-13	2	670.82	0.54441	0.95902	1.1368
P04802	Aspartate--tRNA ligase, cytoplasmic	DPS1	FLGK(1)LVRDK	1	432	2.44576e-14	3	373.229	-0.40515	0.98705
Q03640	Tricalbin-3	TCB3	K(1)TLDPVWNEDAK	1	1176	1.57563e-20	2	729.367	0.048575
P25343	Reduced viability upon starvation protein 161	RVS161	TIDK(1)EYDMEERRYK	1	28	3.3039e-07	4	480.231	-0.81006	1.1246	1.3987
P39015	Suppressor protein STM1	STM1	VNQGWGDDK(1)K	1	114	0.000101231	2	594.786	-0.34727
P53954	GDP-Man:Man(3)GlcNAc(2)-PP-Dol alpha-1,2-mannosyltransferase	ALG11	DMLNK(1)LFK	1	224	0.00102338	2	533.784	0.15975		1.4668
P33201	mRNA turnover protein 4	MRT4	ALGEK(1)REEEYK	1	80	0.00209408	3	465.237	-0.84518	0.99936
P17076	60S ribosomal protein L8-A	RPL8A	YRPETAAEK(1)K	1	105	4.25821e-26	3	412.219	0.027031		1.1495
Q04223	Uncharacterized protein YMR130W		LK(1)EDYPQYGK	1	71	0.000195421	2	641.819	0.18802
A6ZM02	40S ribosomal protein S1-B	RPS1B	K(1)VVDPFTRK	1	19	0.000112878	3	377.889	-0.28806	0.95629	1.1188
P38720	6-phosphogluconate dehydrogenase, decarboxylating 1	GND1	FDDVDGK(1)PLVEK	1	246	3.02388e-08	3	468.573	-0.038155	1.011	1.118
P06105	Protein SCP160	SCP160	LASNLDEEK(1)VK	1	331	3.16668e-15	2	644.343	0.4431	0.92201	0.7791
P46655	Glutamate--tRNA ligase, cytoplasmic	GUS1	ELVIK(1)NFAK	1	89	2.8188e-16	2	552.327	0.98571	1.0623	1.2762
Q06252	Uncharacterized protein YLR179C		FTPFDK(1)SQLSAEDK	1	64	2.49755e-17	3	552.27	0.29562	0.92062	1.125
P40016	26S proteasome regulatory subunit RPN3	RPN3	NLLK(1)FITSNHK	1	94	3.16668e-15	2	678.885	-0.69409	1.0682
P00560	Phosphoglycerate kinase	PGK1	VLENTEIGDSIFDK(1)AGAEIVPK	1	258	6.61408e-100	3	796.416	0.13808
P47079	T-complex protein 1 subunit theta	CCT8	GEEK(1)QIDAMMK	1	282	8.23782e-07	2	661.31	0.9536		1.2101
Q03213	High-osmolarity-induced transcription protein 1	HOT1	LHGESATK(1)PNINSDLHYRILK	1	608	1.10796e-110	4	612.83	0.075886
P33297	26S protease regulatory subunit 6A	RPT5	AMEVDEK(1)PTETYSDVGGLDK	1	175	3.65907e-09	3	748.007	0.067768	0.91119
P32589	Heat shock protein homolog SSE1	SSE1	LEEEYAPFASDAEK(1)TK	1	598	3.35317e-07	2	935.441	0.86933	1.1144
P48164	40S ribosomal protein S7-A	RPS7A	IQK(1)VLLDSK	1	151	2.16937e-10	2	543.332	-0.11873	1.0226	1.2591
P15705	Heat shock protein STI1	STI1	SFARIGNAYHK(1)LGDLK	1	348	4.09676e-05	4	458.751	0.62292
P17255	V-type proton ATPase catalytic subunit A	VMA1	K(1)SDFTLYHTWPVRVPRPVTEK	1	207	8.82549e-07	5	520.482	0.3721
Q08689	N-terminal acetyltransferase A complex subunit NAT5	NAT5	LLK(1)FAEDK	1	113	0.000504329	2	503.284	0.50297	1.0084
P05030	Plasma membrane ATPase 1	PMA1	STRSVEDFMAAMQRVSTQHEK(1)ET	1	916	4.75386e-08	4	678.319	-0.72976
P53743	Pre-rRNA-processing protein ESF2	ESF2	ISSK(1)DDIFSK	1	34	2.26316e-09	2	591.306	0.22876	0.96865	1.1785
P53043	Serine/threonine-protein phosphatase T	PPT1	NEGNVFVK(1)EK	1	24	6.5161e-05	2	603.312	-0.75406		1.1448
Q12402	Protein YOP1	YOP1	IVAPLTDRYILRDVSK(1)TEK	1	158	1.67232e-09	3	753.762	-0.14002
P48606	Tubulin-specific chaperone A	RBL2	SVDPYDLK(1)K	1	49	3.52415e-05	2	553.79	-0.20689		1.1286
P46784	40S ribosomal protein S10-B	RPS10B	DFNQAK(1)HEEIDTK	1	31	6.35117e-19	3	539.59	-0.58039	0.97669	1.3195
P16622	Ferrochelatase, mitochondrial	HEM15	TIAK(1)YIAK	1	81	0.000490991	2	475.289	-0.13305	1.0117	1.2868
Q07478	ATP-dependent RNA helicase SUB2	SUB2	TAVFYGGTPISK(1)DAELLK	1	173	0.000415101	3	651.351	-0.049293	0.99023	1.2774
Q12387	N-terminal acetyltransferase B complex subunit MDM20	MDM20	QSPGK(1)FDYNK	1	53	0.000207411	2	613.296	1.5899
Q06142	Importin subunit beta-1	KAP95	NELVSK(1)DSVK	1	72	4.61228e-05	2	580.812	0.81403	1.0292	1.1944
Q12377	26S proteasome regulatory subunit RPN6	RPN6	SIEFAK(1)REK	1	126	4.16339e-05	2	575.317	0.40219	1.0492	1.1368
P0CX23	60S ribosomal protein L20-A	RPL20A	DLK(1)FPLPHRVQK	1	149	1.14132e-24	4	380.724	0.047842	0.95197	1.2645
P25491	Mitochondrial protein import protein MAS5	YDJ1	HEISASLEELYK(1)GRTAK	1	129	3.43233e-17	3	658.681	0.20381	0.99157
P0CX43	60S ribosomal protein L1-A	RPL1A	ELLK(1)YSNETK	1	18	1.40589e-18	2	633.832	0.23069	0.91975	1.0776
Q12211	tRNA pseudouridine synthase 1	PUS1	VTGAQGEETADK(1)SGPAVQK	1	477	4.22371e-21	3	638.985	-1.1748	1.114
P33313	Hsp70/Hsp90 co-chaperone CNS1	CNS1	ALAYEGEPHEIAENFK(1)K	1	87	1.41078e-12	3	663.33	-1.1734	1.1391	1.0901
Q12496	Uncharacterized protein YOL098C		QREAEFDDEK(1)K	1	483	1.61575e-10	3	479.56	-0.93422
P06105	Protein SCP160	SCP160	AANK(1)IFESILNSPSSK	1	622	4.16166e-06	3	583.312	-0.54351	0.99052
P32589	Heat shock protein homolog SSE1	SSE1	YK(1)IDIRENPK	1	254	3.39895e-06	3	439.91	-0.48345	0.9655	1.4025
P26637	Leucine--tRNA ligase, cytoplasmic	CDC60	RGFYK(1)PIVTVPGK	1	367	0.000839867	3	501.961	-0.19854
Q12230	Sphingolipid long chain base-responsive protein LSP1	LSP1	ITDEIAHLK(1)YK	1	157	4.73181e-15	3	458.254	0.39836	1.0039	1.1284
P53833	Ribonucleases P/MRP protein subunit POP3	POP3	YRPTSVK(1)LLK	1	180	2.29429e-07	3	416.255	-0.532
P04456	60S ribosomal protein L25	RPL25	VIEQPITSETAMK(1)K	1	74	5.81993e-20	3	539.624	-0.27519
P06105	Protein SCP160	SCP160	ILAIVK(1)EETK	1	254	0.000162195	2	593.358	-0.042807	0.93271
P47117	Actin-related protein 3	ARP3	EFNK(1)FDK	1	279	0.00284537	2	485.237	0.77665	1.0088	1.2775
Q00955	Acetyl-CoA carboxylase	ACC1	MLSTDDK(1)EK	1	2225	0.000420448	2	562.761	0.097486
P22137	Clathrin heavy chain	CHC1	IYIDSNNSPEK(1)FLK	1	898	2.52849e-07	3	570.63	-0.46747	0.92528	1.2432
P36008	Elongation factor 1-gamma 2	TEF4	K(1)DVDACFVK	1	124	2.24092e-10	2	562.276	-0.13857	1.0223	1.1796
P31115	tRNA pseudouridine(38/39) synthase	DEG1	LEDRSVMEPVEVVNAK(1)YSK	1	432	1.56236e-05	3	751.047	0.21442
P49723	Ribonucleoside-diphosphate reductase small chain 2	RNR4	TTFFEK(1)K	1	318	0.00311073	2	471.75	0.45976	0.97947	1.8275
P40215	External NADH-ubiquinone oxidoreductase 1, mitochondrial	NDE1	WMPELSK(1)EIK	1	310	0.00180857	2	659.839	0.65578
P10664	60S ribosomal protein L4-A	RPL4A	TGTK(1)PAAVFTETLK	1	350	6.62588e-18	3	502.612	-0.31701	0.91429	1.1805
Q12460	Nucleolar protein 56	NOP56	GNTPK(1)YGLIYHSGFISK	1	354	2.14703e-22	3	642.004	0.27632	1.009	1.2618
Q99260	GTP-binding protein YPT6	YPT6	SDLSDERQISTEEGEK(1)K	1	141	6.16529e-12	3	664.983	-0.78777	0.88194	0.51723
P39995	Chromatin modification-related protein EAF5	EAF5	LFK(1)SPDGSIIK	1	208	0.000186105	2	623.856	0.15502
P48836	V-type proton ATPase subunit G	VMA10	TDAAK(1)EIDSYK	1	41	8.24408e-24	2	641.812	0.22557	0.97969	1.2561
P39109	Metal resistance protein YCF1	YCF1	LYAWEK(1)PYREK	1	504	0.00582186	3	508.933	1.2722
P38999	Saccharopine dehydrogenase [NADP(+), L-glutamate-forming]	LYS9	DK(1)YGIYLK	1	435	0.0200176	2	521.284	0.50864		1.4005
P40368	Nucleoporin NUP82	NUP82	LHENWNSRFGK(1)VDIQK	1	269	1.30049e-13	4	504.013	-0.043719
Q08245	Protein ZEO1	ZEO1	LEETK(1)ESLQNK	1	23	1.94301e-272	2	680.851	-0.0012281	0.87752	1.3546
P53072	tRNA acetyltransferase TAN1	TAN1	YRK(1)YNVQQLYESK	1	268	4.00312e-07	3	587.637	0.51282	1.1348
P33892	Translational activator GCN1	GCN1	LIDEIFK(1)NIK	1	383	6.5161e-05	2	637.871	0.45282	1.0106
P00498	ATP phosphoribosyltransferase	HIS1	SDK(1)SLIATIK	1	206	0.000795742	2	559.327	0.57236
P53072	tRNA acetyltransferase TAN1	TAN1	GEETGK(1)DLSSGETK	1	100	1.0807e-12	2	740.344	0.33862	0.96547
P41338	Acetyl-CoA acetyltransferase	ERG10	NLK(1)PLAIIK	1	275	0.000373013	2	526.347	-0.082128	1.0797	1.1492
P53090	Aromatic/aminoadipate aminotransferase 1	ARO8	IIHDLK(1)YK	1	129	0.00125023	3	357.878	-0.021292	0.93594
P15705	Heat shock protein STI1	STI1	ESEPMEVDEDDSK(1)IEADK	1	259	4.60567e-09	3	703.3	-0.67112	1.3191	0.95624
P15108	ATP-dependent molecular chaperone HSP82	HSP82	SPIIK(1)ELK	1	623	0.000489453	2	485.303	-0.21303	0.94714	1.1854
Q04170	Uncharacterized protein YDR391C	YDR391C	FNK(1)DFIDDLNARVK	1	114	3.86113e-75	3	579.637	-0.047019	1.1819	0.87627
P15019	Transaldolase	TAL1	ARHIIK(1)LFEQEGVSK	1	129	3.75583e-23	3	599.672	-0.13299	1.0185
P53064	RNA polymerase-associated protein RTF1	RTF1	ETNNEK(1)DIAK	1	418	0.000205146	2	602.296	-0.86751
P36037	Protein DOA1	DOA1	FLTASADK(1)TIK	1	160	0.000299807	2	618.845	0.55848
P38426	Trehalose synthase complex regulatory subunit TPS3	TPS3	IFDEK(1)VERLPGSYYK	1	878	0.00131128	3	629.328	0.38713	0.90967
P17106	Centromere-binding protein 1	CBF1	ETDEANIEK(1)WTLQK	1	280	9.32505e-39	2	873.931	0.43157		1.2347
A6ZUX3	Golgi to ER traffic protein 1	GET1	EINNLK(1)DEIQSENK	1	86	8.6124e-13	2	858.426	-0.7065	1.1135	1.6533
P38203	U6 snRNA-associated Sm-like protein LSm2	LSM2	LDNISCTDEK(1)K	1	49	4.38773e-10	2	682.822	0.93806
P38707	Asparagine--tRNA ligase, cytoplasmic	DED81	QLNPNFK(1)APK	1	388	0.000170168	2	599.833	0.44253	0.90194	1.2217
P05738	60S ribosomal protein L9-A	RPL9A	FIEVRNFLGDK(1)K	1	121	1.70646e-17	2	754.417	-0.24898	0.98985	1.1449
P14743	Glycylpeptide N-tetradecanoyltransferase	NMT1	VVEEGPIDK(1)PK	1	61	1.59833e-10	2	626.843	0.15027	0.90359
P40069	Importin subunit beta-4	KAP123	QLAGVEARK(1)LVSK	1	65	6.3013e-05	3	480.956	-1.1124
Q12496	Uncharacterized protein YOL098C		SLLQK(1)FEIDNPSK	1	509	2.79121e-07	2	780.917	0.60617		1.1937
P10659	S-adenosylmethionine synthase 1	SAM1	IGYDDSAK(1)GFDYK	1	84	1.77789e-09	2	760.849	-0.68678		1.384
P13188	Glutamine--tRNA ligase	GLN4	VSDSLYK(1)LIK	1	36	0.000189075	2	604.35	0.85406	0.91011	0.91903
P23615	Transcription elongation factor SPT6	SPT6	IVDNPFDK(1)TNPEK	1	789	4.49386e-07	3	520.263	-0.6749	0.98762	0.67181
P04147	Polyadenylate-binding protein, cytoplasmic and nuclear	PAB1	GFGFVNYEK(1)HEDAVK	1	268	3.41311e-17	3	594.621	0.82558	1.0031	1.2485
P10591	Heat shock protein SSA1	SSA1	LEQADK(1)DTVTK	1	562	1.414e-160	2	645.333	0.37036	1.0356	1.0223
P00958	Methionine--tRNA ligase, cytoplasmic	MES1	IQADLTVK(1)PK	1	183	6.95836e-05	2	577.843	-0.1877	0.94444	1.1064
P26637	Leucine--tRNA ligase, cytoplasmic	CDC60	LFSEQTLDDNK(1)K	1	980	0.00014786	2	740.37	0.58795	1.0479	0.8127
P35178	Ribosomal RNA-processing protein 1	RRP1	K(1)LVDEYIK	1	144	0.000776765	2	525.298	-1.8539
Q06103	26S proteasome regulatory subunit RPN7	RPN7	DNAEK(1)TLGK	1	152	0.00253773	2	509.264	0.3758
Q08446	Protein SGT1	SGT1	LSHEVDPK(1)AVSLK	1	250	0.00785554	3	488.94	-0.13011
P41807	V-type proton ATPase subunit H	VMA13	YGDDTVK(1)FFQEDPK	1	115	0.000590305	2	865.899	-0.30439	0.98492	1.2484
A6ZRW3	Mitochondrial import receptor subunit TOM70	TOM70	NNEDEK(1)LK	1	324	7.54189e-52	2	516.254	0.72722		0.92755
A6ZVE9	Regulator of rDNA transcription 14	RRT14	YLNK(1)LIK	1	117	0.00200389	2	467.292	-0.38253
P14540	Fructose-bisphosphate aldolase	FBA1	FFDPRVWVREGEK(1)TMGAK	1	340	1.19493e-61	4	549.532	0.49388	1.0099
P40413	T-complex protein 1 subunit epsilon	CCT5	DRK(1)DVDFDLIK	1	217	0.000143497	3	469.249	0.066246
P35844	Protein KES1	KES1	VK(1)LQGYNQIK	1	160	0.000470591	2	616.854	0.011205	0.98976
P40060	Ino eighty subunit 5	IES5	DPESVIDK(1)EIRK	1	12	0.000127255	3	490.931	0.38197
P38249	Eukaryotic translation initiation factor 3 subunit A	RPG1	LLK(1)DGLHQYK	1	69	2.05742e-10	3	419.571	-0.28869	1.026	1.4549
P16862	6-phosphofructokinase subunit beta	PFK2	INK(1)NVEAHLK	1	69	8.01276e-19	3	403.231	0.052521	0.97044	1.1499
Q00402	Nuclear migration protein NUM1	NUM1	ENPDMEFLK(1)EK	1	631	0.000547023	2	711.334	0.31242		1.7681
Q12080	Ribosome biogenesis protein NOP53	NOP53	AREDERIALEK(1)YK	1	257	3.11491e-05	4	416.476	-0.33836	0.9805
P40069	Importin subunit beta-4	KAP123	QFQTEEMK(1)HK	1	1084	0.000199627	3	449.884	-0.64193	1.1479	1.1061
P53163	54S ribosomal protein L12, mitochondrial	MNP1	ENVAK(1)DDAEK	1	174	0.000152835	2	580.775	-1.2296
A6ZYI0	Adenylate kinase 1	ADK1	LDQMLK(1)EQGTPLEK	1	108	8.59938e-17	2	836.435	0.43987	0.95501	1.1595
P04147	Polyadenylate-binding protein, cytoplasmic and nuclear	PAB1	HEDAVK(1)AVEALNDSELNGEK	1	274	3.41311e-17	3	737.357	0.089849	1.2935
P32589	Heat shock protein homolog SSE1	SSE1	AYNRILTAAEK(1)LK	1	273	3.10364e-77	3	511.631	-0.0082071	1.0551	1.1778
P07259	Protein URA2	URA2	LYVPPADNK(1)HIELQTGPDGK	1	214	4.60493e-09	3	745.387	0.29215	0.97175	0.79818
P15454	Guanylate kinase	GUK1	ELK(1)DFIFAEK	1	180	4.00246e-05	2	641.34	0.59373	1.0671	1.3758
P16550	Protein APA1	APA1	FIQTETTK(1)TK	1	33	0.000138645	2	619.835	-0.10265	1.05	1.1068
P38968	Protein transport protein SEC31	SEC31	NAYFAK(1)YGSK	1	562	0.000117023	2	595.796	1.4899	0.95897	1.1388
A6ZYI0	Adenylate kinase 1	ADK1	EQGTPLEK(1)AIELK	1	116	8.59938e-17	2	749.412	0.22962	0.99582	1.0509
A6ZRW3	Mitochondrial import receptor subunit TOM70	TOM70	DK(1)YALALK	1	97	0.000513616	2	482.279	-0.11986	0.99004	1.303
P53221	60S ribosomal protein L26-B	RPL26B	LVITK(1)LHLDK	1	108	9.40249e-19	3	407.924	-0.77989	1.0202	1.1774
P38009	Bifunctional purine biosynthesis protein ADE17	ADE17	RNDAIINQSTFK(1)EIVSQNK	1	400	0.000383434	3	749.729	0.43253
P38115	D-arabinose dehydrogenase [NAD(P)+] heavy chain	ARA1	DPK(1)GISGLVK	1	143	2.42302e-05	2	528.308	0.58135	0.99331	1.2376
P35691	Translationally-controlled tumor protein homolog	TMA19	SFLTYIK(1)GYMK	1	88	9.45349e-19	3	470.244	-0.35599	0.97773	1.102
P14742	Glucosamine--fructose-6-phosphate aminotransferase [isomerizing]	GFA1	VSALK(1)EEITK	1	63	1.78504e-05	2	580.332	0.22322
P35691	Translationally-controlled tumor protein homolog	TMA19	K(1)SFLTYIK	1	81	0.000958712	2	521.303	0.1912	0.90192
Q03921	Protein dopey	DOP1	SNDDSSLDATNHNSYK(1)FK	1	1148	4.35593e-20	3	695.643	0.49479	1.0069
P06169	Pyruvate decarboxylase isozyme 1	PDC1	GSIDEQHPRYGGVYVGTLSK(1)PEVK	1	269	2.12554e-32	4	665.344	0.33755	1.0512	1.1079
P05759	Ubiquitin-40S ribosomal protein S31	RPS31	LAVLSYYK(1)VDAEGK	1	107	1.03879e-16	2	799.427	0.40982	0.95225	1.2687
P38219	Uncharacterized GTP-binding protein OLA1	OLA1	K(1)EEMDLITK	1	184	0.000336608	2	574.797	-0.066244
P38910	10 kDa heat shock protein, mitochondrial	HSP10	TASGLYLPEK(1)NVEK	1	38	6.17538e-39	3	530.951	0.063626	1.04	1.2147
P17967	Protein disulfide-isomerase	PDI1	DFLK(1)GDASPIVK	1	358	5.99495e-05	2	666.364	-1.4241
Q08215	Peroxisomal membrane protein PEX15	PEX15	TLPK(1)LSPTLK	1	221	0.00148	2	570.355	-0.98697
P16521	Elongation factor 3A	YEF3	YK(1)GNFTEFVK	1	622	0.000170168	2	637.824	0.12354		0.86303
A6ZNU5	Ribose-5-phosphate isomerase	RKI1	RAAAYRAVDENLK(1)FDDHK	1	35	2.02773e-09	4	541.025	-0.25221
P26637	Leucine--tRNA ligase, cytoplasmic	CDC60	AIVEEK(1)K	1	465	0.00625361	2	429.75	0.70995		1.4489
Q02776	Mitochondrial import inner membrane translocase subunit TIM50	TIM50	DK(1)FYGDHK	1	365	0.0188067	3	351.166	0.099604	1.0733
P47047	ATP-dependent RNA helicase DOB1	MTR4	EAPRLK(1)PELAEPLK	1	956	1.37397e-07	3	544.982	0.026443		1.1795
P40825	Alanine--tRNA ligase, mitochondrial	ALA1	LNVHELSELNDAK(1)VPK	1	510	5.12181e-18	3	616.667	-0.24475	0.95917	1.3625
P38431	Eukaryotic translation initiation factor 5	TIF5	LSSFILK(1)NPPDSVSGSK	1	142	5.93025e-52	2	909.486	-0.25765	0.9809	1.2509
P10664	60S ribosomal protein L4-A	RPL4A	RTHVLK(1)K	1	314	0.00311238	2	462.293	0.5879
P32582	Cystathionine beta-synthase	CYS4	FVDDEWLK(1)K	1	335	9.52748e-06	2	611.311	-0.61371	1.144
P15019	Transaldolase	TAL1	EAGDK(1)ISYISDESK	1	287	9.86116e-13	2	792.375	0.12136	1.0295
Q06440	Coronin-like protein	CRN1	VEK(1)PISESEK	1	438	0.000117644	2	594.311	1.4604		1.3
A6ZV85	Pescadillo homolog	NOP7	SALNADEANTDETEK(1)EEEQEK	1	310	5.60874e-06	3	808.017	0.37694	1.063	1.1201
P53622	Coatomer subunit alpha	COP1	MLTK(1)FESK	1	6	0.00559534	2	521.268	0.32723	0.94486
P48164	40S ribosomal protein S7-A	RPS7A	VQTK(1)LTRELEK	1	76	1.75111e-30	3	462.937	0.089878	1.056	1.168
P53927	Ribosome biogenesis protein 15	NOP15	TSTK(1)ETVTK	1	11	0.000287903	2	518.78	0.26334
P53854	Pre-mRNA-splicing factor CWC25	CWC25	DK(1)PETLK	1	61	7.07994e-65	2	436.74	0.4322
P25651	Monopolin complex subunit CSM1	CSM1	QLQK(1)QIDSLNAQVK	1	48	2.97662e-07	3	552.309	-0.34518
P00549	Pyruvate kinase 1	CDC19	IMYVDYK(1)NITK	1	131	1.16986e-81	3	477.251	0.1503	0.98561	1.1715
P0CX43	60S ribosomal protein L1-A	RPL1A	VTDVRSTIK(1)FQLK	1	156	1.56701e-13	3	526.307	0.33682
P19881	4-nitrophenylphosphatase	PHO13	ISHDYPRPK(1)FYIDK	1	295	7.91739e-10	4	455.989	-0.52731		1.1452
P49017	2-methoxy-6-polyprenyl-1,4-benzoquinol methylase, mitochondrial	COQ5	DHFINK(1)LDAGK	1	100	0.000198125	2	650.338	0.64624		0.91625
A6ZXU0	ATP-dependent RNA helicase DBP10	DBP10	EK(1)LDFLAK	1	672	2.5305e-06	2	503.284	-0.038121	1.0658	1.4793
P00950	Phosphoglycerate mutase 1	GPM1	GQQEAARAGELLK(1)EK	1	44	1.16398e-96	3	557.3	-0.87805	1.0304	1.167
Q08208	Nucleolar protein 12	NOP12	VAFVQQK(1)FHK	1	227	1.63953e-18	3	425.24	0.3491		1.2367
P32521	Actin cytoskeleton-regulatory complex protein PAN1	PAN1	ISTEEK(1)SLFYK	1	601	7.59682e-07	2	693.861	-0.25414	1.0132	1.1455
P06169	Pyruvate decarboxylase isozyme 1	PDC1	K(1)LIDLTQFPAFVTPMGK	1	233	8.22347e-17	2	982.532	1.0363
P32589	Heat shock protein homolog SSE1	SSE1	TK(1)LQGMLNK	1	600	2.68073e-10	2	537.802	-0.017677	1.0193	1.2104
P43597	Uncharacterized protein YFR016C	YFR016C	TEFIK(1)VK	1	830	0.0101232	2	453.768	2.4281		1.458
Q03558	NADPH dehydrogenase 2	OYE2	IFK(1)AIHENK	1	103	0.00611355	3	381.217	0.28392
Q02792	5'-3' exoribonuclease 2	RAT1	HRLEK(1)DNEEEEIAK	1	522	2.29433e-210	3	594.627	-0.077315		1.3278
P10664	60S ribosomal protein L4-A	RPL4A	QVLLRLNPYAK(1)VFAAEK	1	332	4.73987e-157	3	668.054	-0.20628
P35691	Translationally-controlled tumor protein homolog	TMA19	AK(1)LQETNPEEVPK	1	97	1.40153e-09	3	508.935	-0.30316	0.95945	1.0815
P07284	Serine--tRNA ligase, cytoplasmic	SES1	EQQEDK(1)DLK	1	99	5.27312e-19	2	587.783	-0.03262	0.93951
P07283	Phosphomannomutase	SEC53	TLAK(1)LRNK	1	41	0.000704693	2	493.311	-0.27488
P48589	40S ribosomal protein S12	RPS12	LVEGLANDPENK(1)VPLIK	1	85	8.32075e-07	3	631.023	0.24976
P40533	Protein TED1	TED1	NAPLQK(1)DLTFVDK	1	48	0.00116334	2	765.912	-0.18044		1.0457
Q00955	Acetyl-CoA carboxylase	ACC1	RYK(1)FTVAK	1	631	0.000486233	2	527.806	0.75486
P35691	Translationally-controlled tumor protein homolog	TMA19	FEK(1)GAQTYVK	1	111	2.81766e-31	2	606.817	0.042037	0.91281	1.2268
A6ZP47	ATP-dependent RNA helicase DED1	DED1	VLYVENQDK(1)K	1	386	1.4206e-13	2	639.34	0.28427	1.0129	1.2221
P37291	Serine hydroxymethyltransferase, cytosolic	SHM2	QAATPEFK(1)EYQTQVLK	1	316	9.7909e-19	3	641.667	0.69943		1.2464
P53141	Myosin light chain 1	MLC1	AFQVFDK(1)ESTGK	1	95	1.08131e-08	3	466.902	-0.054453	0.95701	1.2124
P35177	Transcriptional activator SPT7	SPT7	K(1)DTEDGLQDK	1	680	1.84682e-33	2	595.78	0.27645	1.1162	0.93645
P25441	DNA-directed RNA polymerase III subunit RPC4	RPC53	DSSSNGGGSAK(1)PSLK	1	25	3.78273e-06	2	717.347	-0.43847	1.1068
Q04500	U3 small nucleolar RNA-associated protein 14	UTP14	VNVIDK(1)DSSK	1	686	1.37907e-13	2	573.804	0.52924	1.0081	1.3891
C8Z543	Pentafunctional AROM polypeptide	ARO1	WFK(1)ELTLHK	1	343	0.000158637	3	415.233	-0.32296		1.0679
P19882	Heat shock protein 60, mitochondrial	HSP60	ITK(1)DGVTVAK	1	72	1.38743e-11	2	537.314	0.64308	1.0822
P22140	Choline/ethanolaminephosphotransferase 1	EPT1	SYK(1)YQSEDRSLVSK	1	17	3.04258e-06	3	577.956	-0.0054067
Q02776	Mitochondrial import inner membrane translocase subunit TIM50	TIM50	MIEEEK(1)EK	1	417	0.00196535	2	539.26	1.415
Q12211	tRNA pseudouridine synthase 1	PUS1	ADFDDEK(1)DK	1	39	0.000117023	2	562.741	0.20301
P29952	Mannose-6-phosphate isomerase	PMI40	MQPLK(1)FDRSSGNGK	1	333	2.01069e-23	3	536.272	-0.57561	1.1432	1.549
P32898	Mitochondrial presequence protease	CYM1	ITALDEQDK(1)K	1	509	3.23113e-11	2	601.817	0.69638	0.93703	1.0785
P10664	60S ribosomal protein L4-A	RPL4A	TGTKPAAVFTETLK(1)HD	1	360	6.62588e-18	3	586.64	0.27121
P38801	Exosome complex protein LRP1	LRP1	ALDELK(1)PEIEK	1	22	4.37802e-07	2	663.861	0.12726		1.1746
P35177	Transcriptional activator SPT7	SPT7	ALESYRQK(1)IEQNSIMK	1	797	0.00113898	3	666.01	0.12902
P0CX27	60S ribosomal protein L42-A	RPL42A	RCK(1)HFELGGEK	1	89	8.34341e-07	3	468.235	-1.4272
P35177	Transcriptional activator SPT7	SPT7	DADAAK(1)K(1)DTEDGLQDK	1	679	7.62812e-12	2	902.416	0.35148	1.1162	0.93645
P15108	ATP-dependent molecular chaperone HSP82	HSP82	EVEK(1)EVPIPEEEK	1	215	1.55242e-54	3	532.938	0.07408	0.98408	0.34812
P17255	V-type proton ATPase catalytic subunit A	VMA1	ILEVEFDGK(1)K	1	206	8.82549e-07	3	407.224	0.075662	1.4475	1.2397
P53252	Sphingolipid long chain base-responsive protein PIL1	PIL1	LSQLVK(1)IEK	1	63	2.44096e-10	2	550.34	0.73881	1.0091	1.2457
P39958	Rab GDP-dissociation inhibitor	GDI1	QVSGSYVFK(1)QGK	1	120	1.10125e-07	2	685.359	0.80595	1.0322	1.245
P54885	Gamma-glutamyl phosphate reductase	PRO2	RLDLFK(1)GDK	1	72	0.000737876	2	567.319	0.010589	0.78429
P15790	Casein kinase II subunit alpha	CKA1	VGRGK(1)YSEVFQGVK	1	50	2.0773e-07	3	532.623	-0.050518
P38707	Asparagine--tRNA ligase, cytoplasmic	DED81	SDATEPK(1)LFVFK	1	45	4.34596e-12	3	475.254	-0.26071	0.95158	1.2102
P00950	Phosphoglycerate mutase 1	GPM1	DKAETLK(1)K	1	103	0.00048534	2	487.779	0.40941	1.0975	1.1255
P22035	Myb-like DNA-binding protein BAS1	BAS1	ENK(1)NIDMTDGK	1	234	0.000771518	2	653.801	-0.52186
Q05942	Ribosome assembly protein 3	RSA3	SDHVFSK(1)GNDEDK	1	68	4.82115e-07	3	507.227	0.33842
P12686	37S ribosomal protein MRP13, mitochondrial	MRP13	LK(1)PFIYRPK	1	62	0.0018574	3	401.913	0.62519
P10592	Heat shock protein SSA1	SSA1	GRLSK(1)EDIEK	1	509	9.43017e-34	2	608.83	0.10393	0.9329	1.181
P24276	Protein SSD1	SSD1	VNSTVAEK(1)IYTK	1	897	0.000127255	2	697.88	0.58316
P50107	Lactoylglutathione lyase	GLO1	EIEVK(1)YGDK	1	287	0.000563953	2	561.788	-0.15816	0.91433
P50623	SUMO-conjugating enzyme UBC9	UBC9	DHPFGFYAK(1)PVK	1	27	7.5226e-08	3	483.25	0.01998		1.2611
P02309	Histone H4	HHF1	SGRGK(1)GGK(1)GLGK	1	9	2.69135e-68	3	409.898	0.076025	0.94195	1.0707
P38934	Nuclear segregation protein BFR1	BFR1	DVDMGK(1)LQEK	1	272	2.23102e-10	2	602.798	0.30096	0.9777	1.0047
P04456	60S ribosomal protein L25	RPL25	YASK(1)AVPHYNRLDSYK	1	49	1.06941e-29	4	489.251	0.95759	0.97501	1.4575
Q02486	ARS-binding factor 2, mitochondrial	ABF2	SQLDLMK(1)IIGDK	1	148	1.39562e-54	2	709.882	0.43398	1.1142
P17536	Tropomyosin-1	TPM1	NEELTVK(1)YEDAK	1	181	9.64495e-12	3	494.244	0.41247	1.0094	1.1292
P00359	Glyceraldehyde-3-phosphate dehydrogenase 2	TDH2	AVGK(1)VLPELQGK	1	217	6.09749e-05	2	640.882	0.38193	1.0215	1.1687
Q05881	Uncharacterized protein YLR287C	YLR287C	LYEGDPK(1)RK	1	339	0.00264191	3	383.208	0.73153
P38934	Nuclear segregation protein BFR1	BFR1	KHEELLSK(1)QEEQTK	1	419	7.1596e-30	3	590.307	-0.30258	0.83023	1.1243
P32565	26S proteasome regulatory subunit RPN2	RPN2	QYTK(1)DEQFYTK	1	119	3.38419e-05	2	746.851	0.32228	0.88954	1.1219
P17255	V-type proton ATPase catalytic subunit A	VMA1	AVANGANWSK(1)LADSTGDVK	1	1024	0.000185746	3	649.325	0.84545	1.048
P38167	Protein ECM21	ECM21	SHEENEK(1)PVYDPK	1	794	0.00400386	3	538.586	-0.0043948
P15019	Transaldolase	TAL1	DYK(1)GEADPGVISVK	1	208	1.40177e-09	2	760.386	0.1664	0.88469	1.0833
P15108	ATP-dependent molecular chaperone HSP82	HSP82	DDQLEYLEEK(1)RIK	1	188	1.31275e-90	3	574.297	-1.1184	0.98936	1.2631
P06105	Protein SCP160	SCP160	ITITGAPENVEK(1)AEK	1	996	4.24607e-13	3	547.961	0.011406	0.91464	1.1798
A6ZWL1	Nascent polypeptide-associated complex subunit beta-1	EGD1	DDTK(1)LQSQLAK	1	43	4.68261e-19	2	644.841	0.24443	0.80326	0.98806
P23254	Transketolase 1	TKL1	TILKPGVEANNK(1)WNK	1	311	1.04767e-95	3	585.325	-0.38052	1.0954	1.0393
P32771	S-(hydroxymethyl)glutathione dehydrogenase	SFA1	GRSEMGGLIK(1)DYQK	1	341	1.93502e-10	3	541.943	0.04142	1.0825	1.2492
P32504	Centromere DNA-binding protein complex CBF3 subunit A	CBF2	LRTSGK(1)YAETVK	1	806	6.46941e-17	2	697.886	-0.087663	0.94318	1.117
P00549	Pyruvate kinase 1	CDC19	SVIDNARK(1)SEELYPGRPLAIALDTK	1	69	2.11462e-11	4	700.382	-1.2594
Q07478	ATP-dependent RNA helicase SUB2	SUB2	ALVREK(1)YIDLSHVK	1	202	1.11812e-17	3	571.661	0.14279	1.1249	1.1644
P32597	Transcription regulatory protein SNF2	SNF2	VIQAGK(1)FDNK	1	1240	1.15078e-13	2	581.317	0.11006	1.0095
Q03323	COMPASS component SDC1	SDC1	ISK(1)LENVNLAATVGGSQTRK	1	107	3.18503e-83	3	710.062	-0.28862	0.80991
P47133	ER membrane protein complex subunit 2	EMC2	TELLEK(1)ALK	1	225	0.000320094	2	543.824	0.26185	1.0627	1.1035
Q08235	Ribosome biogenesis protein BRX1	BRX1	SSIYK(1)ALAGK	1	6	1.53148e-10	2	561.314	0.62357	1.1249	1.06
P39683	Nicotinate phosphoribosyltransferase	NPT1	ISHHYHDVLK(1)LPK	1	316	8.35729e-46	4	407.978	-0.33014		1.2138
P38013	Peroxiredoxin type-2	AHP1	MPQTVEWSK(1)LISENK	1	41	6.37513e-55	3	611.313	0.98419	1.0354	1.0951
P32599	Fimbrin	SAC6	MNIVK(1)LQRK	1	5	1.91947e-05	2	607.358	-0.076747	0.98996	1.3228
P41921	Glutathione reductase	GLR1	NVETDK(1)LK	1	272	0.00238832	2	494.769	0.25647
P11075	Protein transport protein SEC7	SEC7	GFLK(1)DDSPISIAK	1	856	7.62803e-06	2	716.888	-0.60167		1.5168
P39958	Rab GDP-dissociation inhibitor	GDI1	DTGK(1)FEGVK	1	274	8.31574e-05	2	511.761	-0.14028		1.2618
P23254	Transketolase 1	TKL1	TIAFYK(1)GDK	1	668	4.21334e-05	2	542.787	-0.075876	1.0622	1.3129
P19882	Heat shock protein 60, mitochondrial	HSP60	DK(1)FENMGAK	1	86	0.000314095	2	541.253	-0.26125
C8Z543	Pentafunctional AROM polypeptide	ARO1	EK(1)LLDGNK	1	1352	0.00167626	2	479.764	0.36913		1.0058
P36027	Cell wall integrity sensor MID2	MID2	VVTAYRANK(1)FTK	1	272	0.000180369	3	480.605	-0.070679
P29509	Thioredoxin reductase 1	TRR1	VDLSSK(1)PFK	1	95	1.63241e-05	2	531.795	-0.1361		1.2977
P11632	Non-histone chromosomal protein 6A	NHP6A	ALTPEEK(1)QPYEAK	1	67	9.53539e-05	2	773.393	1.1064	0.87683	1.0307
P32908	Structural maintece of chromosomes protein 1	SMC1	NALHTERLHELK(1)K	1	472	4.16709e-05	4	408.481	0.45462	0.84503	1.0911
P00358	Glyceraldehyde-3-phosphate dehydrogenase 2	TDH2	YDSTHGRYAGEVSHDDK(1)HIIVDGHK	1	63	0	7	412.056	-0.53267	0.88194	1.0374
P31688	Trehalose-phosphatase	TPS2	DAFTK(1)DIDSK	1	323	1.82683e-05	2	591.288	0.45961	1.0813	1.1392
P07260	Eukaryotic translation initiation factor 4E	CDC33	SEDK(1)EPLLRIGGK	1	172	1.56755e-13	2	742.409	0.04815	0.97274	1.2893
P14922	General transcriptional corepressor CYC8	CYC8	SEVSNQSPAVVESNTNNTSQEEK(1)PVK	1	784	2.47807e-08	3	948.788	0.75587	1.0611	1.0176
P14907	Nucleoporin NSP1	NSP1	NNNETSK(1)PAFSFGAK	1	357	4.17372e-05	2	827.397	0.38674	1.2028	1.1573
P19097	Fatty acid synthase subunit alpha	FAS2	TKEPVDDK(1)DVK	1	1087	7.90924e-11	2	658.341	0.22165	1.2106	0.99483
P15108	ATP-dependent molecular chaperone HSP82	HSP82	RVDEGGAQDK(1)TVK	1	637	2.89863e-35	2	722.873	0.69668	1.0985	1.287
P53184	Nicotinamidase	PNC1	TDMNK(1)YLEK	1	147	2.41179e-21	2	592.287	0.020014	1.0144	0.95427
Q00055	Glycerol-3-phosphate dehydrogenase [NAD(+)] 1	GPD1	DVDHK(1)VLK	1	216	0.000281305	2	498.28	0.58424		1.1575
Q05022	rRNA biogenesis protein RRP5	RRP5	IAEK(1)YVLLDLGNK	1	1101	7.62803e-06	3	506.624	0.52893	1.025	1.3172
P22137	Clathrin heavy chain	CHC1	SLSILK(1)EEK	1	1535	0.000206174	2	544.814	0.77702
P33299	26S protease regulatory subunit 7 homolog	RPT1	VATEK(1)DFLK	1	441	7.07183e-06	2	546.8	0.37194	0.90929	1.2351
P41338	Acetyl-CoA acetyltransferase	ERG10	DEEPARLHVEK(1)LRSARTVFQK	1	231	2.39147e-23	4	638.599	0.17365
P48589	40S ribosomal protein S12	RPS12	QLGEWAGLGK(1)IDREGNARK	1	105	2.01691e-72	4	535.787	-2.7253	0.79342	0.96266
P22936	DNA-(apurinic or apyrimidinic site) lyase 1	APN1	NDTLQK(1)LGAK	1	316	2.07616e-10	2	565.314	-0.26197	1.2141	1.3114
Q04779	Transcriptional regulatory protein RCO1	RCO1	ELLEK(1)DSK	1	87	0.000902405	2	502.269	0.19258
P46655	Glutamate--tRNA ligase, cytoplasmic	GUS1	FAAIFDNGDK(1)EQVAK	1	72	1.60375e-07	2	847.923	0.49517	1.0218	1.1354
P04147	Polyadenylate-binding protein, cytoplasmic and nuclear	PAB1	DADGK(1)LK	1	257	0.00447472	2	394.711	0.5484
P39936	Eukaryotic initiation factor 4F subunit p130	TIF4632	TELFDK(1)EEVERK	1	563	8.6124e-13	3	522.267	0.6959	0.96487	1.0177
A6ZZ25	Eukaryotic translation initiation factor 3 subunit G	TIF35	IEDGVK(1)YK	1	29	0.00101208	2	497.266	-0.19472	1.0921	1.2009
P40165	NAD(P)H-hydrate epimerase		VVSSK(1)LAAEIDK	1	10	2.69006e-05	2	651.369	0.31072
P17076	60S ribosomal protein L8-A	RPL8A	ERLTK(1)EAAAVAEGK	1	111	7.97372e-31	2	757.912	-0.33633	0.98801	1.0863
P12709	Glucose-6-phosphate isomerase	PGI1	HMK(1)EFSEQVRSGEWK	1	139	6.0461e-13	3	645.972	-0.072057	1.1191	1.0861
Q12754	Ribosomal RNA-processing protein 12	RRP12	IRSQVNSK(1)LENQK	1	26	3.85939e-05	3	529.293	0.037351
P23201	Protein SPA2	SPA2	SDQDYADK(1)NFK	1	1425	8.99402e-05	2	686.804	0.10105	1.0372
P00931	Tryptophan synthase	TRP5	DVQSVAEVLPK(1)LGPK	1	690	4.96544e-17	3	541.31	0.1343
P02994	Elongation factor 1-alpha	TEF1	ETSNFIK(1)K	1	177	0.000167516	2	504.772	0.88958	0.97949	1.1698
P24280	SEC14 cytosolic factor	SEC14	ELLK(1)QIPAENLPVK	1	253	1.56489e-09	2	817.48	0.21718	1.0086	1.3417
P40018	Small nuclear ribonucleoprotein-associated protein B	SMB1	TQLDK(1)LRPRK	1	60	0.000198774	4	324.949	0.034729
P14906	Protein translocation protein SEC63	SEC63	NLNDDK(1)DFFDK	1	544	6.44495e-05	2	706.82	1.8344		1.1963
P05030	Plasma membrane ATPase 1	PMA1	AK(1)DALTK	1	437	0.00221007	2	394.729	-0.091547		1.1146
P39935	Eukaryotic initiation factor 4F subunit p150	TIF4631	FK(1)LIDIK	1	839	0.00227273	2	459.787	0.21863	0.96246	1.0907
Q99383	Nuclear polyadenylated RNA-binding protein 4	HRP1	TQHILDGK(1)VIDPK	1	226	8.51546e-10	2	753.42	-0.60623	0.95627	1.3242
P15108	ATP-dependent molecular chaperone HSP82	HSP82	RAPFDLFESK(1)K	1	335	5.30884e-07	3	460.582	-0.002468	0.91851	1.1758
Q02821	Importin subunit alpha	SRP1	LLEVAEYK(1)TK	1	398	5.68086e-07	2	618.348	-0.3353	0.77597	0.73566
P25386	Intracellular protein transport protein USO1	USO1	ELDEK(1)YQILNSSHSSLK	1	777	0.0167712	3	678.344	0.014113	1.3639	1.0513
P53252	Sphingolipid long chain base-responsive protein PIL1	PIL1	IAYLK(1)YK	1	157	1.89629e-21	2	470.779	0.27646	1.0238	0.9051
P06101	Hsp90 co-chaperone Cdc37	CDC37	AILENEK(1)DFQSLK	1	462	3.79899e-05	2	788.914	0.82117	0.87687	1.5802
P0CX53	60S ribosomal protein L12-A	RPL12A	VGEDIAK(1)ATK	1	48	3.32613e-30	2	537.295	0.44165	0.97203	1.2441
P38261	Exocyst complex component EXO84	EXO84	NVEGAQK(1)FINSTK	1	337	6.7233e-06	3	493.26	-0.10671
P04801	Threonine--tRNA ligase, cytoplasmic	THS1	MFHYSK(1)YK	1	240	0.000150816	3	382.52	-0.083293	0.96538
Q08446	Protein SGT1	SGT1	ALYDEK(1)EPLK	1	18	0.000466752	2	624.33	0.25538	0.73844	1.1877
P05453	Eukaryotic peptide chain release factor GTP-binding subunit	SUP35	AYFETEK(1)RRYTILDAPGHK	1	337	5.80652e-09	4	585.055	0.14524
P40581	Peroxiredoxin HYR1	HYR1	SEFYK(1)LAPVDK	1	6	3.40597e-10	2	690.856	0.065409	0.97802
Q04401	Acetate non-utilizing protein 9, mitochondrial	ACN9	WK(1)DATLSSETLEK	1	85	0.00074403	2	775.391	0.59165
P39730	Eukaryotic translation initiation factor 5B	FUN12	VDK(1)EAEQYAEQEGIK	1	817	9.67502e-06	3	593.62	-0.15834	0.85721	1.3003
C7GRR3	Altered inheritance of mitochondria protein 9, mitochondrial	AIM9	DGNEK(1)EFVK	1	286	0.000488687	2	554.269	0.83876
P0C0V8	40S ribosomal protein S21-A	RPS21A	MENDK(1)GQLVELYVPRK	1	5	3.96268e-36	2	1010.01	0.1134	1.026	1.1734
P15108	ATP-dependent molecular chaperone HSP82	HSP82	RIK(1)EVIK	1	191	1.31275e-90	2	464.303	-0.097455	0.99785
P38087	Carrier protein YMC2, mitochondrial	YMC2	SIIQNDDLRK(1)PK	1	274	1.84875e-05	3	490.275	0.83888		1.678
Q03690	Clustered mitochondria protein 1	CLU1	DVTDEEK(1)LK	1	183	0.000206174	2	559.782	-0.16135		0.97387
P53064	RNA polymerase-associated protein RTF1	RTF1	DIAK(1)YSAQLRNFEK	1	422	1.62394e-22	3	575.637	-0.3093		1.4328
P22276	DNA-directed RNA polymerase III subunit RPC2	RET1	LSIDK(1)VLK	1	405	0.000489531	2	479.303	0.0040435	1.1108	1.1673
P05453	Eukaryotic peptide chain release factor GTP-binding subunit	SUP35	SELPK(1)VEDLK	1	214	3.93954e-06	2	600.33	0.10731		1.5702
P28321	Serine hydrolase YJU3	YJU3	NENNYIQK(1)NFAK	1	235	0.000143564	2	762.876	0.87256	1.0888	1.3221
Q05515	Survival factor 1	SVF1	EDEK(1)EDEEEEEYK	1	381	0.000408864	2	871.842	0.79254
P17536	Tropomyosin-1	TPM1	DLEQENVEK(1)ENQIK	1	39	1.04004e-10	3	586.623	0.90572	1.7288	1.0151
P36775	Lon protease homolog, mitochondrial	PIM1	IVPDEK(1)DTDNDVEPTRDDEIVNK	1	118	1.85323e-23	4	675.323	0.25404		1.4016
P12709	Glucose-6-phosphate isomerase	PGI1	LATELPAWSK(1)LQK	1	20	7.22051e-55	3	509.624	0.95232	0.97448	1.1593
Q12680	Glutamate synthase [NADH]	GLT1	YAVGNVFFK(1)K	1	133	1.6814e-06	2	607.832	1.2387	0.93816	1.2271
P41057	40S ribosomal protein S29-A	RPS29A	ANDIGFNK(1)FR	1	54	2.1697e-10	3	408.544	-0.2504	0.99888	1.2543
P40509	Coatomer subunit epsilon	SEC28	FDELVRK(1)YDTSN	1	291	2.51231e-68	2	764.868	-1.4962		0.69382
P19454	Casein kinase II subunit alpha'	CKA2	EAMDHK(1)FFK	1	332	0.00348744	3	398.859	0.51885		1.2936
P00359	Glyceraldehyde-3-phosphate dehydrogenase 3	TDH3	YDSTHGRYAGEVSHDDK(1)HIIVDGKK	1	63	0	5	574.683	-0.16505	0.94831	1.1356
P47006	DNA-directed RNA polymerase I subunit RPA34	RPA34	HLK(1)NFPLNGDNK	1	36	0.000662768	3	480.253	0.17258
P16120	Threonine synthase	THR4	FQVDK(1)SIIEGASK	1	380	0.000103341	2	732.391	0.32429	1.1626	0.84839
P38295	Medium-chain fatty acid ethyl ester synthase/esterase 2	EHT1	DYEFDQSTTSFDK(1)K	1	127	2.95206e-15	2	876.884	0.35816	1.0877	1.2421
Q12387	N-terminal acetyltransferase B complex subunit MDM20	MDM20	EIQK(1)LIK	1	729	0.00342735	2	457.289	0.056704	0.91141
P00560	Phosphoglycerate kinase	PGK1	ELPGVAFLSEK(1)K	1	415	9.39356e-17	3	453.922	-1.1786	0.98128	1.1222
P40825	Alanine--tRNA ligase, mitochondrial	ALA1	IDGPGFEK(1)AK	1	475	0.000117023	2	552.29	0.73502	0.76296
Q04344	Hit family protein 1	HNT1	SEIPSFK(1)LIETK	1	39	6.23801e-06	2	717.398	0.23061	1.1444	1.1195
P38348	DNA mismatch repair protein HSM3	HSM3	VENDK(1)LITAIEK	1	151	6.44053e-24	3	472.264	-0.19121		1.0566
P38817	ADP-ribosylation factor-binding protein GGA2	GGA2	ISESDLAVLK(1)PSNQLK	1	180	0.000787041	3	595.332	0.27201		0.94733
P32915	Protein transport protein SEC61	SEC61	RETSIYRELK(1)K	1	415	0.000306964	3	488.944	-0.46572
P00549	Pyruvate kinase 1	CDC19	GPEIRTGTTTNDVDYPIPPNHEMIFTTDDK(1)YAK	1	116	8.00428e-184	4	949.452	-0.60874
P47143	Adenosine kinase	ADO1	DK(1)FSERLLNENEK	1	92	3.68959e-35	3	555.281	0.33045	0.91599	1.2556
P00359	Glyceraldehyde-3-phosphate dehydrogenase 2	TDH2	AAAEGK(1)LK	1	267	0.000498095	2	415.243	0.26121	1.0237	1.2333
A6ZN26	Eukaryotic translation initiation factor 3 subunit C	NIP1	LNDEK(1)TIFVVEK	1	773	8.34361e-06	2	738.901	0.83553	0.87435
P47006	DNA-directed RNA polymerase I subunit RPA34	RPA34	DVPK(1)VEGLK	1	162	0.00113395	2	513.795	0.51871		1.8471
Q12495	Chromatin assembly factor 1 subunit p90	RLF2	GDLPRK(1)WVIK	1	583	0.00073468	3	418.584	-0.47608	1.2784	1.1874
P32377	Diphosphomevalonate decarboxylase	MVD1	AIVEK(1)DFATFAK	1	244	2.8154e-08	2	691.372	0.21613	1.0745
P40016	26S proteasome regulatory subunit RPN3	RPN3	FTSTITK(1)YK	1	366	0.000230082	2	565.808	0.13052	1.0324	0.80709
P43593	Ubiquitin carboxyl-terminal hydrolase 6	UBP6	WYK(1)FNDDK	1	463	0.000493799	2	579.267	-1.0241	1.2627
Q12690	60S ribosomal protein L13-A	RPL13A	EYQSK(1)IIVFPRNGK	1	122	1.98723e-06	3	574.318	0.43092	0.95615	1.1411
P05694	5-methyltetrahydropteroyltriglutamate--homocysteine methyltransferase	MET6	DIRINRNK(1)FNK	1	459	2.63849e-10	3	487.276	-0.70019
P47143	Adenosine kinase	ADO1	FSERLLNENEK(1)AGVK	1	103	2.73694e-97	3	592.648	-0.11867	1.1226	1.1398
P05737	60S ribosomal protein L7-A	RPL7A	LSNPSGGWGVPRK(1)FK	1	219	4.87954e-29	3	557.97	-0.16294
P15565	tRNA (guanine(26)-N(2))-dimethyltransferase, mitochondrial	TRM1	LSFAPNEQSGNIEK(1)LRK	1	544	9.34615e-09	3	658.353	0.023407	1.2357	1.2792
P35691	Translationally-controlled tumor protein homolog	TMA19	GAQTYVK(1)K	1	118	0.000739398	2	468.761	2.1669	1.0024	1.2324
P15705	Heat shock protein STI1	STI1	LRNAEK(1)ELK	1	380	2.98281e-15	3	381.556	-0.34508	1.0649	1.1553
P39954	Adenosylhomocysteinase	SAH1	SFREK(1)HIEFQK	1	386	2.07409e-33	3	497.597	0.22542	1.0212	1.1174
P15625	Phenylalanine--tRNA ligase alpha subunit	FRS2	DPLTADLPDDK(1)TYMDNIK	1	294	4.96737e-06	3	708.333	0.10065	1.0387	1.1115
P43588	26S proteasome regulatory subunit RPN11	RPN11	RIEEEK(1)ELTEEELK	1	259	4.04868e-14	3	606.311	0.18386	0.794	1.0189
P38351	RNA polymerase II-associated protein 1	PAF1	TDK(1)WQHPVK	1	170	2.31846e-05	3	394.209	-0.37237	0.97264
P50095	Inosine-5'-monophosphate dehydrogenase 3	IMD3	AAVRDYK(1)TALEFAK	1	8	1.23648e-07	2	833.944	-0.1227	1.1252	1.1006
P42945	U3 small nucleolar RNA-associated protein 10	UTP10	VYSVLLDETSDK(1)K	1	1173	0.00180731	3	513.603	0.036599
P33892	Translational activator GCN1	GCN1	SNLNADYK(1)SLISK	1	394	0.000192365	2	747.894	0.4019	1.0504
P00560	Phosphoglycerate kinase	PGK1	TVTDK(1)EGIPAGWQGLDNGPESRK	1	302	1.07926e-226	3	833.082	-0.087879	0.93897
P09436	Isoleucine--tRNA ligase, cytoplasmic	ILS1	LGITGK(1)DDVFK	1	104	1.76693e-08	2	617.838	0.20799	0.84252	1.4347
P06105	Protein SCP160	SCP160	SDK(1)VNDVVYIRGTK	1	1195	9.07665e-30	3	545.962	0.85835	0.96104
P35844	Protein KES1	KES1	NSFK(1)ARIYK	1	247	2.49426e-05	2	584.827	-0.53327
Q3E764	Translation machinery-associated protein 7	TMA7	SGK(1)PLVGGGIK	1	51	0.000158198	2	527.816	-0.02467	0.96242
P0CX37	40S ribosomal protein S6-A	RPS6A	EDDVRDFVIRREVTK(1)GEK	1	164	0.00540119	4	559.045	-0.89867	0.91662	0.23039
Q08647	Multisubstrate pseudouridine synthase 7	PUS7	QEK(1)INQTRDANGVENWGYGPSK	1	198	1.77492e-09	3	845.074	-1.1652
P07806	Valine--tRNA ligase, mitochondrial	VAS1	DVK(1)SRTLLSVPGYDEK	1	342	1.09314e-55	3	616.995	0.40975	1.0372	1.2283
P06105	Protein SCP160	SCP160	DITVQGPQK(1)FVK	1	920	1.08131e-08	2	701.39	-0.21138		1.2246
P04807	Hexokinase-2	HXK2	QGFIFK(1)NQDLSK	1	329	2.87258e-24	2	733.886	-0.26524
P47110	DNA polymerase delta subunit 3	POL32	DRDDK(1)ETSRQNELRK	1	179	0.000393704	4	483.744	-1.0321		1.4516
Q12074	Spermidine synthase	SPE3	SK(1)YQDVLIFK	1	42	2.60175e-11	2	641.856	0.58593	0.97431	1.3037
P06169	Pyruvate decarboxylase isozyme 1	PDC1	GYK(1)PVAVPARTPANAAVPASTPLK	1	345	6.28101e-69	3	806.788	0.19507	0.9666	1.2078
P35719	Uncharacterized protein MRP8	MRP8	EFK(1)DIPDLK	1	137	0.000287903	2	573.806	0.079994	0.98119	1.1559
P53221	60S ribosomal protein L26-B	RPL26B	FAVQVDK(1)VTK	1	84	2.54824e-25	2	588.835	-0.048746	0.98852	1.019
P47119	Inosine triphosphate pyrophosphatase	HAM1	SNNEIVFVTGK(1)LK	1	15	3.95989e-14	2	916.481	-0.087791
P40016	26S proteasome regulatory subunit RPN3	RPN3	YK(1)QLLLK	1	368	0.00229601	2	474.3	1.0161
Q00955	Acetyl-CoA carboxylase	ACC1	TLDDK(1)LK	1	2185	0.00227273	2	437.748	-0.10085	1.0391
P16862	6-phosphofructokinase subunit beta	PFK2	TTDTYPSLPK(1)PLNRPQK	1	190	5.99187e-12	3	666.693	1.1791	1.0124	1.1838
P53252	Sphingolipid long chain base-responsive protein PIL1	PIL1	ITDK(1)IAYLK	1	152	1.89629e-21	2	553.826	-0.12643	1.6132	1.4815
P42073	RNA end formation protein 2	REF2	NSLLLRK(1)DRGGLPYK	1	509	7.81676e-15	3	591.344	-0.30026
P0C0W1	40S ribosomal protein S22-A	RPS22A	VIIK(1)FLQVMQK	1	36	2.17858e-05	3	468.948	-0.58336	0.91278
P53278	Uncharacterized protein YGR130C	YGR130C	ITDLTK(1)DEK	1	153	0.000554384	2	552.793	-0.09879
P07278	cAMP-dependent protein kinase regulatory subunit	BCY1	SIRNNFLFNK(1)LDSDSK	1	187	6.43842e-14	3	647.334	0.74698
P32582	Cystathionine beta-synthase	CYS4	DLHLK(1)PVVSVK	1	375	5.61453e-31	3	426.259	-0.17184	0.9687	1.2558
P32471	Elongation factor 1-beta	EFB1	ASTDFSK(1)IETLK	1	8	1.73798e-24	2	712.369	0.11793	1.0216	1.2851
P41819	Dimethyladenosine transferase	DIM1	QVSAEK(1)HLSSVFK	1	22	4.50405e-46	3	501.272	0.036521	0.93591	1.291
P28272	Dihydroorotate dehydrogenase (fumarate)	URA1	ESVVVK(1)PK	1	214	0.00154269	2	464.279	0.42298		1.2237
A6ZYI0	Adenylate kinase 1	ADK1	RLAAYHAQTEPIVDFYK(1)K	1	194	5.95584e-61	3	731.388	-1.2164	1.0835	1.0116
P05747	60S ribosomal protein L29	RPL29	YPSLK(1)GVDPK	1	33	2.60014e-25	2	573.314	0.54517	1.0865	1.4578
P38934	Nuclear segregation protein BFR1	BFR1	AK(1)FSSTAEAK	1	105	0.000152835	2	541.28	1.0284
P54885	Gamma-glutamyl phosphate reductase	PRO2	AFVHK(1)DLDIK	1	447	6.6023e-05	3	409.896	-0.26809	1.0699	0.99416
P00359	Glyceraldehyde-3-phosphate dehydrogenase 2	TDH2	ELDTAQK(1)HIDAGAK	1	108	0	2	769.894	0.49259	1.042	1.1727
P39520	Protein IFH1	IFH1	EVNGSGTTTTQQALSFK(1)FK	1	254	1.49678e-05	3	696.02	-0.70589	1.1346	0.77073
P13382	DNA polymerase alpha catalytic subunit A	POL1	SSIK(1)RVNGNDESSHDAGISK	1	180	4.19477e-39	4	536.515	0.12483
P31373	Cystathionine gamma-lyase	CYS3	VTDIQK(1)VADLIK	1	160	1.53178e-95	2	692.906	1.0814	0.98664
P12709	Glucose-6-phosphate isomerase	PGI1	LQK(1)IYESQGK	1	23	7.22051e-55	2	618.335	0.015085	0.94285	1.159
P00549	Pyruvate kinase 1	CDC19	EFGILK(1)K	1	474	0.000407197	2	438.763	0.15763	0.97828	1.2091
P23254	Transketolase 1	TKL1	MTTTIGYGSLHAGSHSVHGAPLK(1)ADDVK	1	268	1.4746e-187	4	723.863	-0.13934	0.96578	1.1601
P25386	Intracellular protein transport protein USO1	USO1	IQLEK(1)EATETK	1	1131	0.000491755	2	666.356	-0.052932	0.99657
P31373	Cystathionine gamma-lyase	CYS3	VADLIK(1)K	1	166	1.53178e-95	2	414.763	0.11958		1.2076
P47054	Nucleoporin NUP192	NUP192	VISNLVPK(1)LESSRTK	1	663	0.0027417	3	571.668	0.15286
Q12449	Hsp90 co-chaperone AHA1	AHA1	LVGVEAGSVK(1)DK	1	37	3.6546e-05	2	622.348	0.87769	1.0393
P16120	Threonine synthase	THR4	AIFGDK(1)EFNSK	1	228	1.18712e-23	2	649.325	-0.3331	0.98735
P39744	Nucleolar complex protein 2	NOC2	K(1)SPNLAAFDFEHNIK	1	534	5.325e-44	3	591.637	-0.14788	1.0321
P10664	60S ribosomal protein L4-A	RPL4A	AVGAHSDLLK(1)VLK	1	180	3.10663e-13	3	464.945	0.27037
P41277	(DL)-glycerol-3-phosphatase 1	RHR2	LEGEIPEK(1)YGEHSIEVPGAVK	1	85	3.62525e-97	4	581.551	0.67691	0.95462	1.1842
P07275	Delta-1-pyrroline-5-carboxylate dehydrogenase, mitochondrial	PUT2	IQSGVVEGK(1)YRDYPRIIGETGGK	1	307	0.0137886	4	641.842	-0.48354		1.3268
P0CX23	60S ribosomal protein L20-A	RPL20A	QFLTK(1)DLK	1	146	3.70226e-09	2	517.798	0.64832	1.0026	1.1194
P07149	Fatty acid synthase subunit beta	FAS1	K(1)NPNWLEEYHPK	1	557	4.33453e-35	3	532.932	0.25806
A6ZPY2	Translation machinery-associated protein 22	TMA22	DVK(1)VETIDAK	1	179	0.000140106	2	580.314	1.4502	1.0039
Q07878	Vacuolar protein sorting-associated protein 13	VPS13	VTRSQK(1)DLFTLK	1	982	9.83103e-05	3	493.284	0.026622
P38701	40S ribosomal protein S20	RPS20	NAEQHNLVK(1)K	1	52	0.000327557	3	408.223	-0.62709		1.16
P46655	Glutamate--tRNA ligase, cytoplasmic	GUS1	K(1)VIDPIAPRHTAIVNPVK	1	503	3.58618e-99	2	1005.6	-0.70492	1.0384	1.131
A7A1W1	40S ribosomal protein S1-B	RPS1B	NLLTNFHGMDFTTDK(1)LRSMVRK	1	109	0.000756552	5	540.475	0.29413
P17558	37S ribosomal protein PET123, mitochondrial	PET123	ELELEK(1)LNK	1	142	1.91429e-07	2	579.324	0.063492	0.92244	1.5044
P32324	Elongation factor 2	EFT1	FGVDK(1)AK	1	237	0.00425433	2	403.724	0.12756	0.98505	1.1282
P00817	Inorganic pyrophosphatase	IPP1	ADAPIDK(1)SIDK	1	275	2.18675e-10	2	607.817	-0.45651	1.0222	1.1963
A7A1I2	Protein HRI1	HRI1	DSGK(1)SEFLLSYGK	1	203	4.49386e-07	2	736.867	0.34603	1.0023	1.2294
P89886	Translation machinery-associated protein 20	TMA20	K(1)SQIELIK	1	46	0.000161377	2	500.805	0.59476	0.95838	1.2292
A7A1W1	40S ribosomal protein S1-B	RPS1B	QPK(1)FDVGALMALHGEGSGEEK	1	222	1.39783e-14	3	753.363	-0.28803	1.2161	1.3694
Q02776	Mitochondrial import inner membrane translocase subunit TIM50	TIM50	DVRPILNSFEDK(1)K	1	348	0.000862447	3	534.954	0.68772
P07283	Phosphomannomutase	SEC53	EHQIRAK(1)FVEALK	1	163	3.28601e-65	3	537.639	-0.26407	0.97973
P38934	Nuclear segregation protein BFR1	BFR1	EIEK(1)LNLDYSNK	1	437	1.01022e-16	3	503.259	0.36364	1.0559	1.283
P32496	26S proteasome regulatory subunit RPN12	RPN12	ALLFFNNEK(1)ETEK	1	215	4.00149e-06	2	812.914	0.1537	0.92976	0.69709
Q12109	Tryptophan--tRNA ligase, cytoplasmic	WRS1	HK(1)LTINDVK	1	153	9.24158e-11	2	555.319	0.58609	1.0677	1.1101
P40212	60S ribosomal protein L13-B	RPL13B	AEAEAEK(1)K	1	197	2.13777e-05	2	459.232	0.56699
P35723	Endoplasmic reticulum transmembrane protein 1	YET1	YFDEK(1)NQPGNVAAAEASK	1	190	1.45029e-05	3	660.981	0.43609
P02994	Elongation factor 1-alpha	TEF1	YAWVLDK(1)LK	1	62	1.08359e-15	2	589.334	-0.057052	0.98327	1.2841
P40991	Putative ribosomal RNA methyltransferase Nop2	NOP2	SRK(1)EEEEVVEEDK	1	61	2.27087e-07	3	549.928	0.2415
P53622	Coatomer subunit alpha	COP1	MNEGYK(1)NFK	1	999	8.55038e-06	2	586.774	-0.42274	1.0434	1.2973
P32288	Glutamine synthetase	GLN1	EMRQPGGMK(1)YIEQAIEK	1	265	6.14966e-52	3	689.34	-0.76462	1.0128	1.1007
Q12199	Type 2A phosphatase activator TIP41	TIP41	EFEGK(1)YQDVLAK	1	314	0.0011333	2	734.87	-0.47985		1.0719
Q04344	Hit family protein 1	HNT1	AMK(1)LDTYNVLQNNGK	1	94	4.02554e-28	3	584.298	0.49727	1.0666	1.1267
P41920	Ran-specific GTPase-activating protein 1	YRB1	ERGTGDCK(1)FLK	1	112	8.58866e-19	3	451.559	0.26851		1.1741
P14540	Fructose-bisphosphate aldolase	FBA1	K(1)FFDPRVWVREGEK	1	327	2.27425e-72	4	459.495	-0.0062283	0.91932	0.81553
P0CX33	40S ribosomal protein S30-A	RPS30A	SQTPK(1)VEK	1	20	0.00222926	2	479.764	0.18425
P19097	Fatty acid synthase subunit alpha	FAS2	NIQSK(1)DSYITIETAK	1	1741	1.25154e-30	2	1026.52	-0.37608	1.0305	1.0413
Q03690	Clustered mitochondria protein 1	CLU1	KFISHVQAFEK(1)K	1	311	1.68375e-11	3	501.949	-0.19107	1.0065	1.1557
Q99383	Nuclear polyadenylated RNA-binding protein 4	HRP1	TGK(1)IFVGGIGPDVRPK	1	244	2.44228e-10	3	561.658	0.82053	1.0043
Q04371	UPF0364 protein YMR027W		YHGSILHK(1)DLQK	1	371	3.6562e-17	4	370.953	0.39778
P26785	60S ribosomal protein L16-B	RPL16B	IFEGIPPPYDK(1)K	1	113	0.0123252	3	482.594	-0.4062	0.88045	1.192
P31787	Acyl-CoA-binding protein	ACB1	DRYK(1)WEAWENLK	1	55	6.57665e-26	3	560.611	0.59828	1.1068	1.0386
P40462	Protein TMA108	TMA108	IEK(1)FINLEK	1	905	5.85033e-07	2	588.337	0.096109	0.87832
P10592	Heat shock protein SSA3	SSA3	ITITNDK(1)GRLSK	1	505	4.34596e-12	3	463.268	-0.70148	0.95944	1.3127
P05373	Delta-aminolevulinic acid dehydratase	HEM2	DYLK(1)PLVAK	1	76	2.82073e-05	2	544.821	0.51653	1.0231	1.1962
P34216	EH domain-containing and endocytosis protein 1	EDE1	YQDLSNK(1)DTDLTDREK	1	808	9.50767e-56	3	661.648	0.22576	0.9707	1.143
P38903	Serine/threonine-protein phosphatase 2A 56 kDa regulatory subunit delta isoform	RTS1	NLRINNDK(1)DQYTIK	1	721	7.04795e-08	3	592.979	0.31964		1.0405
Q12118	Small glutamine-rich tetratricopeptide repeat-containing protein 2	SGT2	AMANK(1)DYELAINK	1	116	1.23965e-26	3	508.257	0.12864	1.2958	1.265
P32657	Chromo domain-containing protein 1	CHD1	STK(1)LMAMYDK	1	1454	0.000168339	2	631.294	0.20023
P07263	Histidine--tRNA ligase, mitochondrial	HTS1	GK(1)LQVSLK	1	50	0.000501363	2	457.787	0.16826	0.97978	1.3849
P09436	Isoleucine--tRNA ligase, cytoplasmic	ILS1	DADK(1)LIIK	1	376	6.50873e-09	2	479.284	0.29711	0.91954	1.0279
P00549	Pyruvate kinase 1	CDC19	DK(1)EDLRFGVK	1	196	7.61838e-43	3	416.891	0.11283	0.96547	1.1297
P04807	Hexokinase-2	HXK2	HFISELEK(1)GLSK	1	54	6.44053e-24	2	715.388	-0.10342	1.0091
P35844	Protein KES1	KES1	TELEETQRELRK(1)EEEAK	1	348	0.00251874	3	720.697	0.079534	0.97027	1.206
P40413	T-complex protein 1 subunit epsilon	CCT5	LQTYEQDK(1)FK	1	305	5.28014e-05	2	671.338	0.30571
P22203	V-type proton ATPase subunit E	VMA4	TNIVRNETNNIDGNFK(1)SK	1	63	4.17051e-98	3	702.691	0.058624		1.1966
P12709	Glucose-6-phosphate isomerase	PGI1	NWFLSK(1)TGNDPSHIAK	1	240	6.62054e-36	3	619.648	-0.65274	0.95856	1.1263
P46655	Glutamate--tRNA ligase, cytoplasmic	GUS1	EQVAK(1)WVNLAQK	1	77	9.99529e-07	2	728.401	-0.45479	0.72177
Q02486	ARS-binding factor 2, mitochondrial	ABF2	EFDEK(1)LPPK	1	113	0.00046229	2	572.798	-0.17731		0.52629
A6ZZJ1	Myosin-3	MYO3	LRDYGTK(1)LLAGK	1	765	0.000148516	3	459.601	0.83367
P30624	Long-chain-fatty-acid--CoA ligase 1	FAA1	EIHEESK(1)SVMK	1	72	0.000166031	3	458.89	-0.042138
Q00055	Glycerol-3-phosphate dehydrogenase [NAD(+)] 1	GPD1	DFRGEGK(1)DVDHK	1	211	2.82837e-11	3	482.232	-0.91629	1.0399	1.1247
Q01329	Pre-tRNA-processing protein PTA1	PTA1	GILNFDPSK(1)GNSK	1	342	5.08985e-19	2	709.867	-0.036467	1.1542	1.5699
P06738	Glycogen phosphorylase	GPH1	YVEDK(1)EFLK	1	584	6.3669e-07	2	606.811	0.054654	0.855	1.4256
P14832	Peptidyl-prolyl cis-trans isomerase	CPR1	FPDENFK(1)K	1	87	1.08299e-85	2	533.764	0.2929	0.99094	1.182
P43639	Casein kinase II subunit beta	CKB1	HFK(1)ELEEYVERK	1	219	0.000158666	3	550.283	0.18417		1.4667
Q04062	26S proteasome regulatory subunit RPN9	RPN9	DSK(1)DFDESLK	1	90	1.6505e-06	2	613.283	0.077953	0.89185	1.0415
P43593	Ubiquitin carboxyl-terminal hydrolase 6	UBP6	VRDELRK(1)VEK	1	362	0.000162138	3	438.589	0.72243
P32583	Suppressor protein SRP40	SRP40	VDEVPK(1)LSVK	1	13	6.36164e-05	3	385.892	-0.1893	0.91083
P36015	Synaptobrevin homolog YKT6	YKT6	QLDTYISK(1)YQDPSQADAIMK	1	131	6.73817e-39	3	791.714	0.56983	1.072	1.1916
Q12460	Nucleolar protein 56	NOP56	LVLFIK(1)DK	1	224	0.000786979	2	509.321	-0.54726
P54839	Hydroxymethylglutaryl-CoA synthase	ERG13	TFVNVAK(1)PFHK	1	352	3.90464e-12	3	443.915	0.19164	1.0324	1.077
P31539	Heat shock protein 104	HSP104	VLQDAAK(1)IQK	1	101	0.000138645	2	578.34	0.27891
P40414	Tropomyosin-2	TPM2	K(1)NQDLEQQLEDSEAK	1	87	1.27591e-27	3	606.29	-0.34946	0.98039	1.268
P38249	Eukaryotic translation initiation factor 3 subunit A	RPG1	IVDAAK(1)AEYEARMADRK	1	765	0.00287497	4	495.506	-0.050189	0.92373	1.155
Q02792	5'-3' exoribonuclease 2	RAT1	NNELMK(1)DISK	1	484	2.48787e-07	2	625.308	-0.34078
P07149	Fatty acid synthase subunit beta	FAS1	LQK(1)IDIIELQK	1	1921	7.61528e-05	3	461.613	0.16154	1.0306	1.1352
Q08647	Multisubstrate pseudouridine synthase 7	PUS7	NFEDK(1)SVRTK	1	154	1.93565e-05	3	422.554	0.22971
Q08971	UPF0368 protein YPL225W	YPL225W	KFTEEELK(1)TK	1	77	1.40327e-13	3	432.234	0.25275
Q06224	Endoribonuclease YSH1	YSH1	EEIAAK(1)IEPIK	1	503	4.43798e-15	2	641.866	0.52604	1.0419	1.1505
P19097	Fatty acid synthase subunit alpha	FAS2	HQHGDK(1)VDIFEIPETGEYSVK	1	1151	6.61509e-16	4	618.303	0.35992	1.0215	1.0124
P12709	Glucose-6-phosphate isomerase	PGI1	DAK(1)RFEK	1	43	1.03055e-29	2	468.251	-0.33237	0.96817
P21538	DNA-binding protein REB1	REB1	QYSELQK(1)DSMLDSSLNK	1	322	8.443e-44	3	681.989	-0.50821
P36159	Ribonuclease Z	TRZ1	GPLFAK(1)LTK	1	225	0.000378119	2	508.811	0.25653
Q08773	ISWI chromatin-remodeling complex ATPase ISW2	ISW2	FVLDVDPK(1)YAK	1	77	0.000662068	2	668.861	0.0039841	0.84276	1.049
P30657	Proteasome component PRE4	PRE4	NLQVENMK(1)WDFAK	1	251	0.000229265	2	840.906	0.45334
P12709	Glucose-6-phosphate isomerase	PGI1	RFEK(1)LNK	1	47	1.88944e-08	2	488.782	0.082471
P07284	Serine--tRNA ligase, cytoplasmic	SES1	EDASGLLAEK(1)EK	1	80	1.08821e-11	2	666.338	0.83378	1.0802	1.2468
P0C0W9	60S ribosomal protein L11-A	RPL11A	QK(1)YDADVLDK	1	166	1.42184e-18	2	618.809	-0.13471	1.0333	1.088
A6ZRZ6	Actin cytoskeleton-regulatory complex protein END3	END3	LEQFEIK(1)K	1	10	0.000202986	2	538.803	0.15466	1.0766	1.2405
Q04894	NADP-dependent alcohol dehydrogenase 6	ADH6	LVSEK(1)DIK	1	317	0.000499172	2	487.282	0.648		1.2226
P38708	Putative proline--tRNA ligase YHR020W	YHR020W	WFDDK(1)IK	1	238	0.0049242	2	497.256	-0.52655	0.57467
P53073	ER membrane protein complex subunit 4	EMC4	HLLDTK(1)YIEK	1	17	1.99093e-10	2	651.359	-0.05492	0.86136	1.1643
P14742	Glucosamine--fructose-6-phosphate aminotransferase [isomerizing]	GFA1	LIPGQIK(1)QVLK	1	549	5.61154e-07	2	639.911	0.18639	1.0202	1.0706
Q00055	Glycerol-3-phosphate dehydrogenase [NAD(+)] 1	GPD1	AAEK(1)PFK	1	33	0.00220709	2	416.732	0.23053	1.1375	1.1719
P47075	Vacuolar transporter chaperone 4	VTC4	GK(1)YTVDQVFAK	1	311	3.22714e-15	2	649.343	0.20505	0.87861	1.4168
A6ZR25	Topoisomerase I damage affected protein 2	TDA2	LVLEK(1)LEK	1	57	0.000510737	2	507.316	0.26817	1.1088	0.87323
P32499	Nucleoporin NUP2	NUP2	DSDK(1)PSLPSAVDGENDKK	1	453	1.23341e-19	3	648.645	1.1748	1.013
Q01976	ADP-ribose pyrophosphatase	YSA1	IIYK(1)DPNGK	1	55	1.62077e-15	2	545.301	-0.35888	0.98889	1.213
P46947	Pre-mRNA-splicing factor CWC26	BUD13	IDDSSFSRSK(1)YEDEK	1	146	2.82344e-06	3	616.615	0.055275		1.4657
Q07589	Uncharacterized protein YDL144C	YDL144C	GLLK(1)FDEK	1	345	0.00526146	2	496.277	0.11749
P32939	GTP-binding protein YPT7	YPT7	TSLMHRYVNDK(1)YSQQYK	1	32	2.69582e-23	3	735.025	-0.14343	1.1868	1.1438
P00359	Glyceraldehyde-3-phosphate dehydrogenase 3	TDH3	VINDAFGIEEGLMTTVHSLTATQK(1)TVDGPSHK	1	184	1.08478e-152	5	691.749	0.35126
P40106	(DL)-glycerol-3-phosphatase 2	HOR2	YGEK(1)SIEVPGAVK	1	89	1.15532e-13	2	709.88	0.096722	1.0188	0.80491
P38009	Bifunctional purine biosynthesis protein ADE17	ADE17	TLHPAVHGGILARDIDSDEK(1)DLK	1	87	8.16846e-85	4	636.337	0.30198
A6ZQR2	Enolase-phosphatase E1	UTR4	DVK(1)DPILK	1	75	0.00570289	2	485.284	0.14056		1.1314
P19097	Fatty acid synthase subunit alpha	FAS2	SGSLTFNSK(1)NIQSK	1	1736	1.25154e-30	2	776.902	-0.59279	0.9871	1.0821
A6ZKU1	Actin cytoskeleton-regulatory complex protein SLA1	SLA1	VYILDDK(1)K	1	386	0.000773814	2	518.29	0.22234		1.1515
P36069	Probable phosphomutase PMU1	PMU1	NWK(1)ELYHAIPRNTK	1	38	2.75511e-07	4	453.744	0.2789
P33399	La protein homolog	LHP1	K(1)QFDLQREASK	1	215	3.89459e-15	3	464.581	-0.47323		1.2187
P16550	Protein APA1	APA1	SAFDNGNLK(1)FIQTETTK	1	25	1.13125e-08	3	652.662	0.70032	0.98585	1.162
P32324	Elongation factor 2	EFT1	GDEK(1)DLEGK	1	312	2.26585e-15	2	516.746	-0.39475		1.1505
P26784	60S ribosomal protein L16-A	RPL16A	LK(1)YHDFLRK	1	53	0.00113395	3	421.24	0.82134	1.065	0.97912
P0CX29	40S ribosomal protein S23-A	RPS23A	SSPFGGSSHAK(1)GIVLEK	1	50	1.40543e-11	3	581.641	0.083416	1.0545	1.2747
P39979	N-acetyltransferase HPA3	HPA3	TDK(1)VLYK	1	171	4.3467e-13	2	454.758	0.24304
P11484	Heat shock protein SSB1	SSB1	VQK(1)LLSDFFDGK	1	351	2.87258e-24	2	719.882	-0.84415	0.98851	1.3787
P53115	Putative DNA helicase INO80	INO80	EDK(1)DISDFSK	1	12	0.000569224	2	613.283	0.20364
P02994	Elongation factor 1-alpha	TEF1	RTIEK(1)FEK	1	41	3.56404e-21	2	546.806	-0.21006		1.1887
P22137	Clathrin heavy chain	CHC1	QLFEK(1)WLK	1	454	0.00532566	2	567.321	-0.069603	0.91766
P35177	Transcriptional activator SPT7	SPT7	LTSVIPEGEK(1)EK	1	629	8.60434e-24	3	457.917	-0.80036	1.0254	1.0339
Q07478	ATP-dependent RNA helicase SUB2	SUB2	QEERIARYK(1)AFK	1	350	3.26261e-17	4	395.969	-0.23216		1.2919
P15891	Actin-binding protein	ABP1	NDDDK(1)VIK	1	303	0.000500524	2	494.751	0.1132	0.91301	1.2888
Q06252	Uncharacterized protein YLR179C		LNK(1)EDIIK	1	11	3.18578e-21	2	507.795	-0.16001		1.1185
Q04409	Putative glucokinase-2	EMI2	GLNNTSVGEEK(1)TVDK	1	56	5.95943e-05	2	816.907	0.67117
P07280	40S ribosomal protein S19-A	RPS19A	QVGVGK(1)LNK	1	75	3.91335e-72	2	492.795	-0.080397	0.98149	1.2431
P06738	Glycogen phosphorylase	GPH1	DFVK(1)FYGPSK	1	525	0.00123101	2	615.314	0.97837
P22515	Ubiquitin-activating enzyme E1 1	UBA1	WARLEFEK(1)K	1	682	0.00656065	3	416.896	-0.13034		1.424
P0CX31	40S ribosomal protein S24-A	RPS24A	QFVVDVLHPNRANVSK(1)DELREK	1	37	1.30326e-41	4	659.604	0.65725
Q12377	26S proteasome regulatory subunit RPN6	RPN6	ACQVLK(1)YMLLSK	1	263	7.8568e-08	2	756.402	0.23774	0.9801
P35844	Protein KES1	KES1	ASFTK(1)SLMLTVK	1	173	0.000265599	2	684.384	0.029615
P35997	40S ribosomal protein S27-A	RPS27A	AK(1)LSEGTSFRRK	1	72	0.000207024	3	474.6	0.39267
Q12680	Glutamate synthase [NADH]	GLT1	VIPTDYK(1)K	1	1551	0.000204873	2	503.284	0.15935
P07264	3-isopropylmalate dehydratase	LEU1	LLK(1)FDNVPK	1	758	2.23702e-10	2	558.327	-0.036209	1.013	2.3003
A6ZQJ1	ATP-dependent RNA helicase eIF4A	TIF1	K(1)DELTLEGIK	1	226	3.11458e-35	2	594.33	0.45386	0.94305	1.0124
P00925	Enolase 2	ENO2	YDLDFK(1)NPESDK	1	264	2.25799e-110	2	756.846	0.46173	0.99229	1.0443
P15454	Guanylate kinase	GUK1	VIVNDDLDK(1)AYK	1	174	1.36763e-30	3	478.921	0.56469	0.94024
P40825	Alanine--tRNA ligase, mitochondrial	ALA1	TLDRGERLFEK(1)YASAASK	1	425	7.93932e-20	4	521.775	0.093573	0.99781	1.2889
A6ZUA1	ATP-dependent RNA helicase DBP3	DBP3	EEIADK(1)K	1	9	0.013306	2	437.729	0.59368
P23615	Transcription elongation factor SPT6	SPT6	RQK(1)YEDLEHDQLDSTRIHPEDYHLATK	1	1007	1.26433e-36	6	564.111	0.19278	0.95677	1.478
Q06505	Transcription factor SPN1	SPN1	EEHNDQSLQPTVENRASK(1)DRDSSATPSSRQELEEK	1	113	2.17407e-28	6	674.153	-0.14674		1.0149
P38771	Ribosome-recycling factor, mitochondrial	RRF1	LHDQFQK(1)VEK	1	223	9.31513e-09	3	438.566	-0.77527		1.3121
P16861	6-phosphofructokinase subunit alpha	PFK1	IIRMPLVESVK(1)LTK	1	543	3.3039e-07	3	557.008	-0.19946	0.95926
Q04175	Importin beta SMX1	SXM1	NLQNEDAGK(1)YEK	1	918	7.62812e-12	2	725.844	0.33541		1.3023
P28707	Co-chaperone protein SBA1	SBA1	YPYIK(1)TDFDK	1	118	8.20015e-09	2	666.33	0.46824	0.99352	1.1989
P38764	26S proteasome regulatory subunit RPN1	RPN1	VPEDIYK(1)SHLDNSK	1	359	4.32846e-13	3	562.949	0.013677	1.0802	1.2045
P48606	Tubulin-specific chaperone A	RBL2	DQEAHVAK(1)LK	1	36	3.41761e-06	3	394.216	0.21352	0.99445	1.2021
P32589	Heat shock protein homolog SSE1	SSE1	HFTSK(1)LVELDDKK	1	91	8.81814e-38	3	534.623	0.23309	1.0459	1.1941
P16862	6-phosphofructokinase subunit beta	PFK2	AVAEAIQAK(1)DFK	1	548	2.06012e-30	2	666.862	0.35365	0.90787	0.88516
P07253	Cytochrome B pre-mRNA-processing protein 6	CBP6	IQNK(1)MVDEK	1	90	1.43029e-05	2	573.795	0.50263
P39976	D-lactate dehydrogenase [cytochrome] 3	DLD3	RHDDEK(1)LTAFLK	1	323	6.27656e-05	3	505.604	0.50112	1.0265	1.5095
P32582	Cystathionine beta-synthase	CYS4	FIK(1)FDENSK	1	465	9.64884e-06	2	585.295	-0.34676	1.0242	0.90932
P15625	Phenylalanine--tRNA ligase alpha subunit	FRS2	FK(1)PYNFNSQGVQISSGALHPLNK	1	211	1.40424e-33	4	647.837	0.58286	0.93955	1.2243
Q02455	Protein MLP1	MLP1	SFEEDK(1)IK	1	1472	0.00238832	2	519.261	0.16177		1.1317
Q02206	Chromatin structure-remodeling complex subunit RSC4	RSC4	DIFK(1)DFIK	1	78	0.00429951	2	534.292	0.72289
Q03690	Clustered mitochondria protein 1	CLU1	EIVGEK(1)SELK	1	96	1.78504e-05	2	587.322	1.4306	1.0287	1.1971
P07261	Glycolytic genes transcriptional activator GCR1	GCR1	TAPSFPQSSSK(1)FEIINK	1	619	7.28919e-23	3	641.667	0.53068	1.0683	1.7972
P50109	Protein PSP2	PSP2	DDAGK(1)PFITK	1	227	0.00113867	2	567.295	0.26425	1.0196	1.2802
P00044	Cytochrome c iso-1	CYC1	DRNDLITYLK(1)K	1	105	1.50308e-12	3	474.265	0.64856	0.91169
P00359	Glyceraldehyde-3-phosphate dehydrogenase 2	TDH2	ETTYDEIK(1)K	1	257	5.14929e-30	2	584.79	-0.37529	0.9962
P14540	Fructose-bisphosphate aldolase	FBA1	DYIMSPVGNPEGPEK(1)PNK	1	323	1.37266e-73	3	671.991	0.32413	1.0267	1.2257
P36421	Tyrosine--tRNA ligase, cytoplasmic	TYS1	AILRSINVPIEK(1)LK	1	118	0.000859363	3	546.01	0.15317
P31688	Trehalose-phosphatase	TPS2	FLNK(1)WLGGK	1	626	2.25531e-05	2	552.814	0.099216		1.0856
P15705	Heat shock protein STI1	STI1	QQGNAAFTAK(1)DYDK	1	19	9.8585e-11	3	533.586	0.11538	1.024	0.91609
P15274	AMP deaminase	AMD1	DEK(1)VIFRDGK	1	389	0.000162195	3	416.891	0.14697
P19097	Fatty acid synthase subunit alpha	FAS2	AAFNGVTFK(1)DK	1	674	5.65299e-19	2	620.322	-0.21251	1.0828	1.1422
P39730	Eukaryotic translation initiation factor 5B	FUN12	EEEERLANEEK(1)MK	1	210	0.00329692	3	564.93	0.13174
P23301	Eukaryotic translation initiation factor 5A-1	HYP2	SRPCK(1)IVDMSTSK	1	40	5.82767e-19	3	517.594	0.64757	1.0307	1.4238
P19097	Fatty acid synthase subunit alpha	FAS2	YASPNLNMK(1)YRK	1	1446	8.99993e-24	3	509.598	0.80844	1.0189
P00549	Pyruvate kinase 1	CDC19	GVNLPGTDVDLPALSEK(1)DK	1	194	1.77075e-72	3	670.685	0.65855	0.97191	1.2662
P38115	D-arabinose dehydrogenase [NAD(P)+] heavy chain	ARA1	GISGLVK(1)TPVDDSGK	1	150	2.80722e-13	3	505.607	0.67842	0.84518	0.94294
P38069	Alpha-1,2-mannosyltransferase MNN2	MNN2	SADAIK(1)FDK	1	469	4.21334e-05	2	518.769	0.25037
P43555	Protein EMP47	EMP47	YIDQQTGK(1)EK	1	283	1.37907e-13	2	626.314	1.1308
P15108	ATP-dependent molecular chaperone HSP82	HSP82	EVPIPEEEK(1)K	1	224	1.55242e-54	3	413.887	0.47416	0.91084	1.2814
P34216	EH domain-containing and endocytosis protein 1	EDE1	ASFEK(1)ADQELK	1	856	0.000191649	2	654.328	1.1137	1.0374
P15646	rRNA 2'-O-methyltransferase fibrillarin	NOP1	NMAPGESVYGEK(1)RISVEEPSK	1	121	1.12864e-29	3	789.05	0.069974	1.0169	1.048
P40212	60S ribosomal protein L13-B	RPL13B	NLPILK(1)NHFRK	1	11	1.9964e-10	3	474.617	-0.096818
P0C0W9	60S ribosomal protein L11-A	RPL11A	TTK(1)EDTVSWFK	1	156	5.90987e-24	2	692.343	0.2759	1.0487
P08524	Farnesyl pyrophosphate synthase	ERG20	ALELASAEQRK(1)TLDENYGK	1	281	3.36325e-20	3	726.706	0.25643	0.85197
P32639	Pre-mRNA-splicing helicase BRR2	BRR2	ENDVAVEK(1)TGK	1	82	2.74154e-10	2	616.312	-0.15184		1.4428
A6ZRW3	Mitochondrial import receptor subunit TOM70	TOM70	ALELK(1)PDYSK	1	162	2.24815e-06	2	603.324	0.49075	0.98958	1.2836
P37012	Phosphoglucomutase-2	PGM2	ANK(1)IVDQLRAYVTK	1	449	1.64837e-07	3	554.318	0.52445	1.1588
P38688	Signal recognition particle subunit SRP72	SRP72	HIDDK(1)YGRK	1	73	4.02525e-21	3	391.872	-1.0052	1.0705	1.6249
P04801	Threonine--tRNA ligase, cytoplasmic	THS1	YVGK(1)IETWDAAESK	1	515	1.56489e-09	3	546.939	0.15873	1.0043
P46677	Transcription initiation factor TFIID subunit 1	TAF1	EFMK(1)YQRDGPEK	1	725	0.00123501	3	529.249	0.1008
Q12184	Adrenodoxin homolog, mitochondrial	YAH1	ITFILK(1)DGSQK	1	68	6.44495e-05	2	646.366	0.35765		1.7086
P07149	Fatty acid synthase subunit beta	FAS1	GK(1)DFEITAK	1	1288	0.000266948	2	525.777	0.0031208	1.0751	1.2714
Q12354	Acyl-protein thioesterase 1		TVK(1)QEIDK	1	101	0.000494574	2	501.777	-0.82105
P04147	Polyadenylate-binding protein, cytoplasmic and nuclear	PAB1	MAK(1)YQGVNLFVK	1	318	0.000859262	2	728.387	-0.17878	1.0387	1.2709
P38930	Casein kinase II subunit beta'	CKB2	LVEK(1)LESK	1	242	0.00532566	2	494.29	-0.054015
P41338	Acetyl-CoA acetyltransferase	ERG10	ILK(1)LDPSK	1	337	1.42107e-05	2	478.295	-0.10493	1.1295	1.0901
Q99216	Pre-rRNA-processing protein PNO1	PNO1	SVELRTNPK(1)FTTDPGALQK	1	144	0.000949519	3	715.383	-0.24949		1.0383
A6ZXM9	ATPase GET3	GET3	LLEK(1)FGEITNK	1	189	1.9964e-10	2	667.372	-1.0373	1.1329	1.1658
P22515	Ubiquitin-activating enzyme E1 1	UBA1	SDDSNSK(1)PNVDEYK	1	752	7.25126e-05	2	820.358	0.5795	1.0785
P43585	Vacuolar transporter chaperone 2	VTC2	FVEELDK(1)ELEK	1	59	5.12714e-05	2	710.864	-0.27943
P00560	Phosphoglycerate kinase	PGK1	ELK(1)YFGK	1	193	0.00127715	2	463.753	0.47988	1.0726	1.1579
P39521	Pre-rRNA-processing protein FHL1	FHL1	DENSSNDNREISK(1)TDEEGHDSK	1	904	1.92447e-21	3	850.027	0.89063
P02406	60S ribosomal protein L28	RPL28	QQAHFWK(1)PVLNLDK	1	70	4.56847e-09	3	589.318	0.45364	0.99994	1.1244
A6ZQR2	Enolase-phosphatase E1	UTR4	YQVYK(1)NFETL	1	222	0.00310639	2	673.835	0.22521	1.0915	1.2065
P47018	Maintece of telomere capping protein 1	MTC1	AQDEK(1)VEESK	1	99	0.00184717	2	602.788	0.462
P09938	Ribonucleoside-diphosphate reductase small chain 1	RNR2	TNFFEK(1)RVSDYQK	1	371	2.79744e-07	3	568.618	-0.51056	0.9996	1.2103
P04456	60S ribosomal protein L25	RPL25	TLK(1)LARAPK	1	39	2.34876e-07	2	520.335	-0.65529	0.91425
P0CX51	40S ribosomal protein S16-A	RPS16A	GLVAYHQK(1)YVDEQSK	1	95	8.69901e-112	2	903.955	0.21658	0.96067	1.2131
P00560	Phosphoglycerate kinase	PGK1	AGAEIVPK(1)LMEK	1	266	6.61408e-100	3	443.248	0.49539	0.95761	1.1621
A6ZRZ6	Actin cytoskeleton-regulatory complex protein END3	END3	LSTK(1)FFNISK	1	161	9.45071e-05	2	613.843	0.67892	1.2685	1.0927
P41920	Ran-specific GTPase-activating protein 1	YRB1	EEFEK(1)AQEINK	1	193	3.11155e-45	2	703.844	-0.090427	0.99914	1.2264
Q12345	Ino eighty subunit 3	IES3	SVK(1)TPDFLEK	1	27	2.29429e-07	2	603.324	-0.26205	1.1456	0.88088
P00931	Tryptophan synthase	TRP5	DEFFAFQK(1)ESLK	1	280	0.000199549	3	510.921	0.20032
P00549	Pyruvate kinase 1	CDC19	AK(1)EFGILK	1	468	0.000407197	2	474.282	0.31264	1.0303	1.2228
P16965	ATPase-stabilizing factor 15 kDa protein	STF2	FENVQK(1)E	1	83	1.26318e-27	2	468.227	0.74865
P41920	Ran-specific GTPase-activating protein 1	YRB1	ENADK(1)FK	1	186	0.00227273	2	447.222	-1.1538
P53081	NGG1-interacting factor 3	NIF3	LVRSITK(1)FYPQK	1	19	0.000386188	3	507.964	0.79786
P32582	Cystathionine beta-synthase	CYS4	ALGIK(1)PQIYAK	1	36	0.000118641	2	622.374	-0.33067	0.91116
P53622	Coatomer subunit alpha	COP1	TLYITK(1)VQGK	1	576	0.000170168	2	596.85	0.18151
P47068	Myosin tail region-interacting protein MTI1	BBC1	AK(1)LEQEHERSAVNK	1	287	2.44451e-07	4	420.972	-0.12942
P05030	Plasma membrane ATPase 1	PMA1	DALTK(1)YK	1	442	0.00221007	2	440.742	-0.17758	1.0764	1.3395
P32614	Fumarate reductase		NNLDFYMFK(1)K	1	334	8.58454e-09	2	689.329	-0.67144	1.0106	1.1691
P14742	Glucosamine--fructose-6-phosphate aminotransferase [isomerizing]	GFA1	QVLK(1)LEPRIK	1	553	5.61154e-07	3	422.603	-0.66201	1.005	1.2685
A6ZT99	Nascent polypeptide-associated complex subunit alpha	EGD2	ARELIGK(1)LGLK	1	26	1.98215e-05	3	413.931	0.242	0.88452	1.1538
A6ZRW3	Mitochondrial import receptor subunit TOM70	TOM70	K(1)IQETLAK	1	603	0.000211581	2	486.79	-0.21272	0.99771	1.0383
Q12250	26S proteasome regulatory subunit RPN5	RPN5	ADK(1)DYSQILK	1	11	7.35138e-09	2	611.819	-0.030661	1.177	1.0679
P46655	Glutamate--tRNA ligase, cytoplasmic	GUS1	HK(1)LTWLADTK	1	608	7.61838e-43	2	627.846	0.82749	0.92633	0.97641
P17255	V-type proton ATPase catalytic subunit A	VMA1	HAVSSSK(1)FFEPSRGEK	1	1040	1.66542e-45	4	459.483	-1.3226	1.1433	1.1891
P32599	Fimbrin	SAC6	GWVEK(1)QQALEAVSK	1	38	0.000109631	2	807.928	0.30916
P26637	Leucine--tRNA ligase, cytoplasmic	CDC60	EETPAEK(1)DHEDVTK	1	146	2.13635e-13	3	557.257	-0.032863	0.8993	1.2683
P38920	DNA mismatch repair protein MLH1	MLH1	NALPISK(1)DGYIRVPK	1	496	4.53121e-22	3	571.661	-0.33347	0.96567	1.5317
P32499	Nucleoporin NUP2	NUP2	LVTYIVK(1)FK	1	698	1.91429e-07	2	576.855	0.25678	1.0423	1.1898
P00549	Pyruvate kinase 1	CDC19	YAK(1)ACDDK	1	119	8.00428e-184	2	506.724	-0.23352
P36049	rRNA-processing protein EBP2	EBP2	YGQGGMK(1)RFK	1	389	0.000121057	3	405.21	0.68339
Q08649	Histone acetyltransferase ESA1	ESA1	SHDGK(1)EEPGIAK(1)K	1	6	2.90704e-187	3	507.923	-0.5371	1.1797	1.1173
Q08649	Histone acetyltransferase ESA1	ESA1	SHDGK(1)EEPGIAK(1)K	1	13	2.90704e-187	3	507.923	-0.5371	1.0382	0.92011
Q03558	NADPH dehydrogenase 2	OYE2	DEIK(1)QYVK	1	168	6.14541e-23	2	532.785	0.48881	0.97267	1.0346
P40347	Low molecular weight phosphotyrosine protein phosphatase	LTP1	HEVEK(1)ANLENRFNK	1	34	9.76808e-131	3	590.636	-0.53348	1.0247	1.2607
Q08971	UPF0368 protein YPL225W	YPL225W	FFTIFEK(1)K	1	94	0.000768879	2	551.303	-0.36967	1.3087	1.1511
P22137	Clathrin heavy chain	CHC1	EEAFEIYDK(1)HEMYGK	1	1080	1.59501e-09	3	649.621	-0.31182	0.95472	1.1033
P22202	Heat shock protein SSA4	SSA4	VLADSK(1)LDK	1	323	0.00343462	2	515.793	0.57274
P31376	SWR1-complex protein 3	SWC3	QK(1)LEQEALK	1	238	1.05225e-05	2	564.817	-0.30091		1.3855
Q12242	UBA domain-containing protein RUP1	RUP1	MEEYK(1)DLASK	1	504	0.000142341	2	636.295	0.069513		1.1276
P36049	rRNA-processing protein EBP2	EBP2	LIEEASDK(1)K	1	299	1.81825e-15	2	537.788	0.62944		1.0183
P40513	Mitochondrial acidic protein MAM33	MAM33	YK(1)FSLVETPGK	1	85	1.04369e-05	2	655.853	0.93591		1.5134
P32288	Glutamine synthetase	GLN1	YIEQAIEK(1)LSK	1	273	6.14966e-52	2	682.377	0.23713	1.1235	1.0262
P00360	Glyceraldehyde-3-phosphate dehydrogenase 1	TDH1	EATYDQIK(1)K	1	257	1.17514e-15	2	569.293	-0.0056349	0.56877	1.0686
P28495	F-actin-capping protein subunit alpha	CAP1	SSSK(1)FEEVINK	1	5	9.62186e-05	2	676.341	0.0040345	0.97974
P23724	Proteasome component C5	PRE7	DGVRK(1)EFYELK	1	233	0.00248003	3	475.917	0.82297
Q02647	Dynein light chain 1, cytoplasmic	DYN2	ASDITDK(1)LK	1	19	9.10468e-06	2	516.782	0.38994		1.1399
P19097	Fatty acid synthase subunit alpha	FAS2	ETAEQFK(1)HQHGDK	1	1145	0.00145411	3	532.918	0.09126	1.0528	1.0258
P41805	60S ribosomal protein L10	RPL10	IRIYDLGK(1)K	1	38	1.63743e-05	3	383.233	0.62888	1.0487
P00925	Enolase 2	ENO2	ANLDVK(1)DQK	1	85	6.86289e-16	2	536.785	0.020505	1.0156	1.0835
P26783	40S ribosomal protein S5	RPS5	GSSTSYAIK(1)K	1	212	0.000237436	2	542.288	0.64328	0.90963	1.2914
P41277	(DL)-glycerol-3-phosphatase 1	RHR2	EK(1)WAVATSGTRDMAK	1	110	5.24524e-13	3	570.282	-0.098775
P06169	Pyruvate decarboxylase isozyme 1	PDC1	IRNATFPGVQMK(1)FVLQK	1	327	5.73164e-10	3	679.043	0.074564
Q03434	Transposon Ty1-DR4 Gag polyprotein	TY1A-DR4	NDSRSYTNTTK(1)PK	1	379	1.36879e-77	2	777.381	0.14748	0.97924	1.0749
P40413	T-complex protein 1 subunit epsilon	CCT5	IDNVIISGK(1)DEY	1	559	0.000207024	2	704.354	0.21633	0.94947	0.94803
P38336	RNases MRP/P 32.9 kDa subunit	POP4	VSQLESADK(1)QLEK	1	71	2.49816e-09	2	758.896	-0.31948	0.91459	1.0061
P53741	UBP3-associated protein BRE5	BRE5	VTGRENINK(1)FFSRNDAK	1	67	0.000160071	4	510.267	0.31123
Q06252	Uncharacterized protein YLR179C		EDIIK(1)DTVK	1	16	3.18578e-21	2	551.803	-0.35197		1.2809
P42846	Protein KRI1	KRI1	TDK(1)LLDPK	1	94	1.43613e-09	2	486.274	0.26179	1.0956	1.0538
A6ZMG6	Myosin-5	MYO5	TELITHLK(1)RLNDK	1	907	0.0186027	3	541.646	0.28479	1.052
P39976	D-lactate dehydrogenase [cytochrome] 3	DLD3	LISEGMMAK(1)DK	1	344	7.17757e-07	2	640.815	-0.54514	0.92698	1.81
P38688	Signal recognition particle subunit SRP72	SRP72	YGRK(1)FALEK	1	77	4.02525e-21	3	385.217	-0.13507
P33749	Zinc finger protein MSN4	MSN4	DSGITK(1)PK	1	357	0.00154269	2	444.245	1.4447
[truncated: 2,366 more rows]

## Sheet: Sheet1
Gene names					Gene names					Gene names						Gene names
1	1				1			1	683	1	1					1
AAH1	1				AAH1			2	333	AAH1	1					AAH1
AAT1	2				AAT1			3	200	AAT1	2					AAT1
AAT2	2				AAT1			4	115	AAT2	1					AAT1
ABF1	3				AAT2			5	70	ABF1	2					AAT2
ABF2	13				AAT2			6	53	ABF2	9					ABF1
ABP1	14				ABF1			7	23	ABP1	10					ABF1
ABP140	1				ABF1			8	24	ABP140	1					ABF2
ABZ1	2				ABF1			9	16	ABZ1	1					ABF2
ACB1	5				ABF2			10	19	ACB1	4					ABF2
ACC1	14				ABF2					ACC1	11					ABF2
ACH1	2				ABF2					ACH1	1					ABF2
ACN9	4				ABF2					ACN9	2					ABF2
ACO1	15				ABF2					ACO1	12					ABF2
ACO2	7				ABF2					ACO2	4					ABF2
ACP1	2				ABF2					ACP1	1					ABF2
ACS2	5				ABF2					ACS2	4					ABP1
ACT1	3				ABF2					ACT1	2					ABP1
ADA2	1				ABF2					ADA2	1					ABP1
ADE12	3				ABF2					ADE12	3					ABP1
ADE13	2				ABF2					ADE13	1					ABP1
ADE16	1				ABF2					ADE16	1					ABP1
ADE17	4				ABP1					ADE17	3					ABP1
ADE2	4				ABP1					ADE2	2					ABP1
ADE4	1				ABP1					ADE4	1					ABP1
ADE6	4				ABP1					ADE6	3					ABP1
ADH1	9				ABP1					ADH1	9					ABP140
ADH2	1				ABP1					ADH2	1					ABZ1
ADH3	9				ABP1					ADH3	9					ACB1
ADH6	2				ABP1					ADH6	1					ACB1
ADK1	6				ABP1					ADK1	6					ACB1
ADO1	5				ABP1					ADO1	4					ACB1
ADR6	2				ABP1					ADR6	1					ACC1
AHA1	2				ABP1					AHA1	1					ACC1
AHC1	1				ABP1					AHC1	1					ACC1
AHP1	6				ABP1					AHP1	4					ACC1
aI4	1				ABP140					aI4	1					ACC1
AIM10	1				ABZ1					AIM10	1					ACC1
AIM13	1				ABZ1					AIM13	1					ACC1
AIM17	5				ACB1					AIM17	3					ACC1
AIM22	1				ACB1					AIM22	1					ACC1
AIM24	2				ACB1					AIM24	2					ACC1
AIM29	1				ACB1					AIM29	1					ACC1
AIM3	1				ACB1					AIM3	1					ACH1
AIM41	6				ACC1					AIM41	6					ACN9
AIM43	1				ACC1					AIM43	1					ACN9
AIM45	6				ACC1					AIM45	4					ACO1
AIM46	1				ACC1					AIM46	1					ACO1
AIM7	1				ACC1					AIM7	1					ACO1
AIM9	11				ACC1					AIM9	11					ACO1
AIR2	2				ACC1					AIR2	1					ACO1
AKL1	1				ACC1					AKL1	1					ACO1
ALA1	10				ACC1					ALA1	6					ACO1
ALB1	2				ACC1					ALB1	2					ACO1
ALD4	7				ACC1					ALD4	4					ACO1
ALD5	6				ACC1					ALD5	6					ACO1
ALD6	8				ACC1					ALD6	4					ACO1
ALE1	2				ACC1					ALE1	1					ACO1
ALG11	2				ACH1					ALG11	1					ACO2
ALG7	1				ACH1					ALG7	1					ACO2
ALO1	3				ACN9					ALO1	2					ACO2
ALT1	2				ACN9					ALT1	1					ACO2
AMD1	4				ACN9					AMD1	3					ACP1
APA1	3				ACN9					APA1	2					ACS2
APD1	2				ACO1					APD1	1					ACS2
APE2	5				ACO1					APE2	4					ACS2
APE4	1				ACO1					APE4	1					ACS2
APL6	1				ACO1					APL6	1					ACT1
APN1	8				ACO1					APN1	4					ACT1
APT1	1				ACO1					APT1	1					ADA2
ARA1	2				ACO1					ARA1	2					ADE12
ARB1	1				ACO1					ARB1	1					ADE12
ARC1	4				ACO1					ARC1	2					ADE12
ARF1	2				ACO1					ARF1	1					ADE13
ARG1	2				ACO1					ARG1	1					ADE16
ARG2	1				ACO1					ARG2	1					ADE17
ARG4	2				ACO1					ARG4	2					ADE17
ARG5,6	8				ACO1					ARG5,6	5					ADE17
ARG7	5				ACO1					ARG7	5					ADE2
ARG8	1				ACO2					ARG8	1					ADE2
ARH1	1				ACO2					ARH1	1					ADE4
ARI1	2				ACO2					ARI1	2					ADE6
ARO1	4				ACO2					ARO1	4					ADE6
ARO2	6				ACO2					ARO2	4					ADE6
ARO3	4				ACO2					ARO3	3					ADH1
ARO4	4				ACO2					ARO4	3					ADH1
ARO7	2				ACP1					ARO7	1					ADH1
ARO8	7				ACP1					ARO8	4					ADH1
ARO80	2				ACS2					ARO80	1					ADH1
ARP3	1				ACS2					ARP3	1					ADH1
ARP4	3				ACS2					ARP4	2					ADH1
ARP5	4				ACS2					ARP5	4					ADH1
ARX1	2				ACS2					ARX1	2					ADH1
ASC1	8				ACT1					ASC1	5					ADH2
ASF1	2				ACT1					ASF1	1					ADH3
ASF2	2				ACT1					ASF2	1					ADH3
ASH1	3				ADA2					ASH1	2					ADH3
ASM4	1				ADE12					ASM4	1					ADH3
ASN1	1				ADE12					ASN1	1					ADH3
ASN2	2				ADE12					ASN2	2					ADH3
ASP1	1				ADE13					ASP1	1					ADH3
AST2	1				ADE13					AST2	1					ADH3
ATG20	2				ADE16					ATG20	2					ADH3
ATM1	1				ADE17					ATM1	1					ADH6
ATP1	2				ADE17					ATP1	2					ADK1
ATP10	2				ADE17					ATP10	1					ADK1
ATP11	5				ADE17					ATP11	3					ADK1
ATP2	2				ADE2					ATP2	2					ADK1
ATP3	2				ADE2					ATP3	1					ADK1
ATP4	1				ADE2					ATP4	1					ADK1
ATP5	7				ADE2					ATP5	5					ADO1
ATP7	8				ADE4					ATP7	6					ADO1
ATX1	4				ADE6					ATX1	2					ADO1
BAS1	4				ADE6					BAS1	2					ADO1
BAT1	3				ADE6					BAT1	3					ADR6
BAT2	1				ADE6					BAT2	1					AHA1
BBC1	4				ADH1					BBC1	4					AHC1
BCP1	2				ADH1					BCP1	1					AHP1
BCY1	3				ADH1					BCY1	3					AHP1
BDF1	7				ADH1					BDF1	5					AHP1
BDF2	1				ADH1					BDF2	1					AHP1
BDH1	3				ADH1					BDH1	2					aI4
BDP1	2				ADH1					BDP1	1					AIM10
BER1	1				ADH1					BER1	1					AIM13
BFR1	29				ADH1					BFR1	20					AIM17
BFR2	14				ADH2					BFR2	10					AIM17
BLM10	2				ADH3					BLM10	1					AIM17
BMH1	3				ADH3					BMH1	2					AIM22
BMH2	1				ADH3					BMH2	1					AIM24
BMS1	3				ADH3					BMS1	2					AIM24
BNA3	3				ADH3					BNA3	2					AIM29
BOI2	1				ADH3					BOI2	1					AIM3
BRE1	7				ADH3					BRE1	6					AIM41
BRE5	6				ADH3					BRE5	4					AIM41
BRF1	2				ADH3					BRF1	1					AIM41
BRO1	1				ADH6					BRO1	1					AIM41
BRR2	5				ADH6					BRR2	3					AIM41
BRX1	2				ADK1					BRX1	2					AIM41
BUD13	3				ADK1					BUD13	3					AIM43
BUD22	2				ADK1					BUD22	2					AIM45
BUD3	1				ADK1					BUD3	1					AIM45
BUD6	1				ADK1					BUD6	1					AIM45
BUG1	1				ADK1					BUG1	1					AIM45
BUR6	1				ADO1					BUR6	1					AIM46
BYE1	3				ADO1					BYE1	2					AIM7
BZZ1	7				ADO1					BZZ1	6					AIM9
CAB2	1				ADO1					CAF16	1					AIM9
CAF16	1				ADO1					CAM1	10					AIM9
CAM1	14				ADR6					CAP1	1					AIM9
CAP1	2				ADR6					CAR1	1					AIM9
CAR1	1				AHA1					CAT5	1					AIM9
CAT5	1				AHA1					CBC2	1					AIM9
CBC2	1				AHC1					CBF1	2					AIM9
CBF1	3				AHP1					CBF2	1					AIM9
CBF2	2				AHP1					CBF5	7					AIM9
CBF5	8				AHP1					CBP2	1					AIM9
CBP2	1				AHP1					CBP3	7					AIR2
CBP3	9				AHP1					CBP6	2					AKL1
CBP6	2				AHP1					CCA1	1					ALA1
CCA1	1				aI4					CCP1	3					ALA1
CCP1	3				AIM10					CCT2	3					ALA1
CCT2	5				AIM13					CCT3	2					ALA1
CCT3	2				AIM17					CCT5	4					ALA1
CCT5	7				AIM17					CCT6	4					ALA1
CCT6	5				AIM17					CCT8	1					ALB1
CCT8	1				AIM17					CDC11	1					ALB1
CDC11	1				AIM17					CDC12	1					ALD4
CDC12	1				AIM22					CDC16	2					ALD4
CDC16	3				AIM24					CDC19	11					ALD4
CDC19	11				AIM24					CDC21	3					ALD4
CDC21	3				AIM29					CDC28	1					ALD5
CDC28	1				AIM3					CDC3	2					ALD5
CDC3	3				AIM41					CDC31	1					ALD5
CDC31	1				AIM41					CDC33	6					ALD5
CDC33	6				AIM41					CDC34	1					ALD5
CDC34	1				AIM41					CDC37	3					ALD5
CDC37	3				AIM41					CDC48	2					ALD6
CDC48	3				AIM41					CDC53	2					ALD6
CDC53	3				AIM43					CDC60	12					ALD6
CDC60	17				AIM45					CDC73	1					ALD6
CDC73	1				AIM45					CDC8	1					ALE1
CDC8	1				AIM45					CDC9	1					ALG11
CDC9	1				AIM45					CDS1	2					ALG7
CDS1	3				AIM45					CEF1	1					ALO1
CEF1	1				AIM45					CET1	1					ALO1
CET1	1				AIM46					CFD1	1					ALT1
CFD1	1				AIM7					CFT2	1					AMD1
CFT2	1				AIM9					CGR1	3					AMD1
CGR1	4				AIM9					CHC1	9					AMD1
CHC1	13				AIM9					CHD1	5					APA1
CHD1	7				AIM9					CHL1	1					APA1
CHL1	1				AIM9					CHL4	1					APD1
CHL4	1				AIM9					CHO2	2					APE2
CHO2	2				AIM9					CHS5	2					APE2
CHS5	3				AIM9					CHZ1	6					APE2
CHZ1	8				AIM9					CIC1	3					APE2
CIC1	6				AIM9					CIN5	1					APE4
CIN5	2				AIM9					CIR1	2					APL6
CIR1	3				AIR2					CIR2	3					APN1
CIR2	4				AIR2					CIT1	5					APN1
CIT1	5				AKL1					CIT2	1					APN1
CIT2	1				ALA1					CKA1	1					APN1
CKA1	1				ALA1					CKA2	1					APT1
CKA2	1				ALA1					CKB1	1					ARA1
CKB1	2				ALA1					CKB2	2					ARA1
CKB2	4				ALA1					CLC1	5					ARB1
CLC1	6				ALA1					CLU1	10					ARC1
CLU1	12				ALA1					CMK1	1					ARC1
CMK1	1				ALA1					CMK2	1					ARF1
CMK2	2				ALA1					CMS1	2					ARG1
CMS1	2				ALA1					CNA1	1					ARG2
CNA1	1				ALB1					CNS1	2					ARG4
CNS1	4				ALB1					COG4	3					ARG4
COG4	4				ALD4					COG8	1					ARG5,6
COG8	1				ALD4					COP1	7					ARG5,6
COP1	11				ALD4					COQ3	1					ARG5,6
COQ3	1				ALD4					COQ4	1					ARG5,6
COQ4	1				ALD4					COQ5	2					ARG5,6
COQ5	4				ALD4					COQ9	2					ARG7
COQ9	2				ALD4					COR1	3					ARG7
COR1	3				ALD5					COX4	1					ARG7
COX4	1				ALD5					COX6	1					ARG7
COX6	1				ALD5					COY1	3					ARG7
COY1	4				ALD5					CPA1	2					ARG8
CPA1	2				ALD5					CPA2	6					ARH1
CPA2	6				ALD5					CPR1	2					ARI1
CPR1	2				ALD6					CPR3	4					ARI1
CPR3	5				ALD6					CPR5	1					ARO1
CPR5	2				ALD6					CPR6	6					ARO1
CPR6	9				ALD6					CPR7	1					ARO1
CPR7	2				ALD6					CPS1	1					ARO1
CPS1	1				ALD6					CRM1	2					ARO2
CRM1	3				ALD6					CRN1	8					ARO2
CRN1	12				ALD6					CRP1	3					ARO2
CRP1	3				ALE1					CRZ1	1					ARO2
CRZ1	1				ALE1					CSM1	1					ARO3
CSM1	2				ALG11					CSM3	1					ARO3
CSM3	2				ALG11					CSR1	1					ARO3
CSR1	2				ALG7					CST6	1					ARO4
CST6	2				ALO1					CTF18	2					ARO4
CTF18	2				ALO1					CTF4	1					ARO4
CTF4	2				ALO1					CTI6	4					ARO7
CTI6	5				ALT1					CTK1	1					ARO8
CTK1	2				ALT1					CTR1	1					ARO8
CTR1	1				AMD1					CTR9	5					ARO8
CTR9	7				AMD1					CUP9	1					ARO8
CUP9	1				AMD1					CUS1	3					ARO80
CUS1	4				AMD1					CWC15	1					ARP3
CWC15	1				APA1					CWC22	1					ARP4
CWC22	1				APA1					CWC24	2					ARP4
CWC24	2				APA1					CWC25	4					ARP5
CWC25	5				APD1					CYC1	2					ARP5
CYC1	2				APD1					CYC7	2					ARP5
CYC7	2				APE2					CYC8	2					ARP5
CYC8	4				APE2					CYM1	2					ARX1
CYM1	3				APE2					CYS3	2					ARX1
CYS3	2				APE2					CYS4	10					ASC1
CYS4	15				APE2					DAK1	5					ASC1
DAK1	8				APE4					DAL81	1					ASC1
DAL81	1				APL6					DBF4	1					ASC1
DBF4	1				APN1					DBP10	5					ASC1
DBP10	5				APN1					DBP2	1					ASF1
DBP2	1				APN1					DBP3	5					ASF2
DBP3	5				APN1					DBP5	3					ASH1
DBP5	3				APN1					DBP7	3					ASH1
DBP7	3				APN1					DBP9	1					ASM4
DBP9	1				APN1					DCD1	1					ASN1
DCD1	1				APN1					DCS2	1					ASN2
DCS2	1				APT1					DDR48	2					ASN2
DDR48	2				ARA1					DED1	1					ASP1
DED1	1				ARA1					DED81	4					AST2
DED81	8				ARB1					DEF1	1					ATG20
DEF1	1				ARC1					DEG1	2					ATG20
DEG1	3				ARC1					DEP1	4					ATM1
DEP1	5				ARC1					DHR2	1					ATP1
DHR2	2				ARC1					DID2	2					ATP1
DID2	3				ARF1					DIG1	1					ATP10
DIG1	2				ARF1					DIG2	2					ATP11
DIG2	3				ARG1					DIM1	2					ATP11
DIM1	3				ARG1					DIP2	2					ATP11
DIP2	4				ARG2					DLD3	6					ATP2
DLD3	6				ARG4					DNA2	1					ATP2
DNA2	2				ARG4					DOA1	1					ATP3
DOA1	1				ARG5,6					DOA4	1					ATP4
DOA4	1				ARG5,6					DOM34	5					ATP5
DOM34	8				ARG5,6					DOP1	1					ATP5
DOP1	1				ARG5,6					DOS2	1					ATP5
DOS2	1				ARG5,6					DOT5	2					ATP5
DOT5	3				ARG5,6					DPB11	1					ATP5
DPB11	1				ARG5,6					DPB2	1					ATP7
DPB2	1				ARG5,6					DPB4	2					ATP7
DPB4	3				ARG7					DPH1	1					ATP7
DPH1	2				ARG7					DPS1	9					ATP7
DPS1	9				ARG7					DRS1	4					ATP7
DRS1	4				ARG7					DSN1	1					ATP7
DSN1	2				ARG7					DST1	6					ATX1
DST1	6				ARG8					DTD1	1					ATX1
DTD1	1				ARH1					DUG1	3					BAS1
DUG1	5				ARI1					DUN1	1					BAS1
DUN1	2				ARI1					DUS1	1					BAT1
DUS1	2				ARO1					DUS3	3					BAT1
DUS3	3				ARO1					DUT1	1					BAT1
DUT1	2				ARO1					DYN2	1					BAT2
DYN2	1				ARO1					DYS1	2					BBC1
DYS1	3				ARO2					EAF1	2					BBC1
EAF1	2				ARO2					EAF3	1					BBC1
EAF3	1				ARO2					EAF5	2					BBC1
EAF5	2				ARO2					EAF6	1					BCP1
EAF6	2				ARO2					EAF7	3					BCY1
EAF7	6				ARO2					EBP2	9					BCY1
EBP2	13				ARO3					ECM10	1					BCY1
ECM10	1				ARO3					ECM15	2					BDF1
ECM15	3				ARO3					ECM16	6					BDF1
ECM16	10				ARO3					ECM2	1					BDF1
ECM2	2				ARO4					ECM21	1					BDF1
ECM21	1				ARO4					ECM22	1					BDF1
ECM22	2				ARO4					ECM25	1					BDF2
ECM25	2				ARO4					ECM29	1					BDH1
ECM29	1				ARO7					ECM31	1					BDH1
ECM31	1				ARO7					EDC3	1					BDP1
EDC3	1				ARO8					EDE1	4					BER1
EDE1	5				ARO8					EFB1	3					BFR1
EFB1	3				ARO8					EFG1	2					BFR1
EFG1	2				ARO8					EFR3	1					BFR1
EFR3	1				ARO8					EFT1	12					BFR1
EFT1	15				ARO8					EGD1	4					BFR1
EGD1	4				ARO8					EGD2	2					BFR1
EGD2	2				ARO80					EHD3	2					BFR1
EHD3	4				ARO80					EHT1	2					BFR1
EHT1	4				ARP3					EIS1	2					BFR1
EIS1	3				ARP4					ELF1	2					BFR1
ELF1	4				ARP4					EMC1	1					BFR1
EMC1	2				ARP4					EMC2	1					BFR1
EMC2	1				ARP5					EMC4	1					BFR1
EMC4	1				ARP5					EMG1	1					BFR1
EMG1	2				ARP5					EMI2	1					BFR1
EMI2	1				ARP5					EMI5	1					BFR1
EMI5	1				ARX1					EMP47	5					BFR1
EMP47	7				ARX1					ENB1	1					BFR1
ENB1	2				ASC1					END3	2					BFR1
END3	2				ASC1					ENO1	10					BFR1
ENO1	10				ASC1					ENO2	12					BFR2
ENO2	12				ASC1					ENP1	2					BFR2
ENP1	3				ASC1					ENP2	3					BFR2
ENP2	5				ASC1					ENT3	1					BFR2
ENT3	2				ASC1					EPL1	3					BFR2
EPL1	4				ASC1					EPT1	1					BFR2
EPT1	2				ASF1					ERG10	6					BFR2
ERG10	9				ASF1					ERG11	3					BFR2
ERG11	5				ASF2					ERG13	4					BFR2
ERG13	7				ASF2					ERG20	4					BFR2
ERG20	4				ASH1					ERG4	1					BLM10
ERG4	2				ASH1					ERG6	1					BMH1
ERG6	2				ASH1					ERG8	2					BMH1
ERG8	2				ASM4					ERP1	1					BMH2
ERP1	2				ASN1					ESA1	3					BMS1
ESA1	5				ASN2					ESC1	4					BMS1
ESC1	6				ASN2					ESF1	3					BNA3
ESF1	6				ASP1					ESF2	5					BNA3
ESF2	5				AST2					ESP1	1					BOI2
ESP1	2				ATG20					ESS1	1					BRE1
ESS1	1				ATG20					ETR1	6					BRE1
ETR1	10				ATM1					ETT1	3					BRE1
ETT1	3				ATP1					EXO84	1					BRE1
EXO84	1				ATP1					FAA1	5					BRE1
FAA1	7				ATP10					FAA3	1					BRE1
FAA3	1				ATP10					FAA4	1					BRE5
FAA4	2				ATP11					FAF1	1					BRE5
FAF1	1				ATP11					FAS1	13					BRE5
FAS1	13				ATP11					FAS2	31					BRE5
FAS2	41				ATP11					FBA1	8					BRF1
FBA1	9				ATP11					FCP1	1					BRO1
FCP1	1				ATP2					FES1	2					BRR2
FES1	3				ATP2					FET3	1					BRR2
FET3	1				ATP3					FHL1	3					BRR2
FHL1	4				ATP3					FKH1	1					BRX1
FKH1	2				ATP4					FMC1	2					BRX1
FMC1	3				ATP5					FMP16	4					BUD13
FMP16	4				ATP5					FMP46	3					BUD13
FMP46	4				ATP5					FOL1	1					BUD13
FOL1	2				ATP5					FPR3	6					BUD22
FPR3	7				ATP5					FPR4	3					BUD22
FPR4	5				ATP5					FRA1	4					BUD3
FRA1	4				ATP5					FRQ1	1					BUD6
FRQ1	2				ATP7					FRS1	2					BUG1
FRS1	3				ATP7					FRS2	3					BUR6
FRS2	5				ATP7					FSH2	1					BYE1
FSH2	1				ATP7					FUM1	4					BYE1
FUM1	4				ATP7					FUN12	4					BZZ1
FUN12	6				ATP7					FUN30	1					BZZ1
FUN30	1				ATP7					FYV7	4					BZZ1
FYV7	6				ATP7					GAL11	2					BZZ1
GAL11	3				ATX1					GAR1	2					BZZ1
GAR1	4				ATX1					GBP2	1					BZZ1
GBP2	1				ATX1					GCD1	1					CAF16
GCD1	1				ATX1					GCD10	5					CAM1
GCD10	7				BAS1					GCD11	2					CAM1
GCD11	2				BAS1					GCD7	1					CAM1
GCD7	1				BAS1					GCN1	4					CAM1
GCN1	7				BAS1					GCN20	3					CAM1
GCN20	3				BAT1					GCN5	4					CAM1
GCN5	6				BAT1					GCR1	2					CAM1
GCR1	2				BAT1					GCS1	2					CAM1
GCS1	2				BAT2					GCV1	5					CAM1
GCV1	7				BBC1					GCV2	2					CAM1
GCV2	3				BBC1					GCY1	1					CAP1
GCY1	1				BBC1					GDA1	1					CAR1
GDA1	1				BBC1					GDI1	2					CAT5
GDI1	3				BCP1					GDS1	1					CBC2
GDS1	2				BCP1					GEA2	3					CBF1
GEA2	4				BCY1					GET1	4					CBF1
GET1	4				BCY1					GET2	1					CBF2
GET2	1				BCY1					GET3	2					CBF5
GET3	2				BDF1					GET4	1					CBF5
GET4	1				BDF1					GFA1	6					CBF5
GFA1	8				BDF1					GGA2	4					CBF5
GGA2	8				BDF1					GGC1	5					CBF5
GGC1	6				BDF1					GID8	1					CBF5
GID8	1				BDF1					GIM3	2					CBF5
GIM3	4				BDF1					GIM4	3					CBP2
GIM4	5				BDF2					GIM5	2					CBP3
GIM5	2				BDH1					GIR2	1					CBP3
GIR2	1				BDH1					GIS2	1					CBP3
GIS2	1				BDH1					GLK1	2					CBP3
GLK1	3				BDP1					GLN1	4					CBP3
GLN1	6				BDP1					GLN4	4					CBP3
GLN4	6				BER1					GLO1	1					CBP3
GLO1	1				BFR1					GLO3	3					CBP6
GLO3	4				BFR1					GLR1	3					CBP6
GLR1	5				BFR1					GLT1	5					CCA1
GLT1	8				BFR1					GLY1	2					CCP1
GLY1	4				BFR1					GNA1	2					CCP1
GNA1	2				BFR1					GND1	3					CCP1
GND1	6				BFR1					GOR1	1					CCT2
GOR1	1				BFR1					GPD1	3					CCT2
GPD1	4				BFR1					GPD2	3					CCT2
GPD2	4				BFR1					GPH1	3					CCT3
GPH1	3				BFR1					GPI16	1					CCT3
GPI16	1				BFR1					GPM1	6					CCT5
GPM1	6				BFR1					GPM2	2					CCT5
GPM2	3				BFR1					GPX2	3					CCT5
GPX2	4				BFR1					GRE2	2					CCT5
GRE2	2				BFR1					GRE3	2					CCT6
GRE3	2				BFR1					GRS1	7					CCT6
GRS1	11				BFR1					GRX2	2					CCT6
GRX2	2				BFR1					GRX3	1					CCT6
GRX3	2				BFR1					GRX4	1					CCT8
GRX4	1				BFR1					GSF2	1					CDC11
GSF2	2				BFR1					GSP2	4					CDC12
GSP2	7				BFR1					GSY2	2					CDC16
GSY2	2				BFR1					GTT1	1					CDC16
GTT1	2				BFR1					GUA1	5					CDC19
GUA1	10				BFR1					GUK1	2					CDC19
GUK1	4				BFR1					GUS1	16					CDC19
GUS1	24				BFR1					GVP36	1					CDC19
GVP36	2				BFR1					HAL9	2					CDC19
HAL9	3				BFR2					HAM1	1					CDC19
HAM1	2				BFR2					HAP2	1					CDC19
HAP2	1				BFR2					HAS1	5					CDC19
HAS1	9				BFR2					HCA4	2					CDC19
HCA4	2				BFR2					HCH1	2					CDC19
HCH1	4				BFR2					HCM1	2					CDC19
HCM1	2				BFR2					HCR1	4					CDC21
HCR1	6				BFR2					HDA1	3					CDC21
HDA1	4				BFR2					HDA2	4					CDC21
HDA2	6				BFR2					HDA3	1					CDC28
HDA3	1				BFR2					HEH2	1					CDC3
HEH2	1				BFR2					HEK2	2					CDC3
HEK2	2				BFR2					HEM12	1					CDC31
HEM12	1				BFR2					HEM14	4					CDC33
HEM14	6				BLM10					HEM15	3					CDC33
HEM15	4				BLM10					HEM2	1					CDC33
HEM2	1				BMH1					HEM4	1					CDC33
HEM4	1				BMH1					HFI1	1					CDC33
HFI1	1				BMH1					HGH1	3					CDC33
HGH1	4				BMH2					HHF1	4					CDC34
HHF1	4				BMS1					HHO1	4					CDC37
HHO1	6				BMS1					HHT1	6					CDC37
HHT1	7				BMS1					HIS1	2					CDC37
HIS1	2				BNA3					HIS4	7					CDC48
HIS4	7				BNA3					HIS5	1					CDC48
HIS5	1				BNA3					HIS6	2					CDC53
HIS6	2				BOI2					HMG1	1					CDC53
HMG1	2				BRE1					HMG2	1					CDC60
HMG2	2				BRE1					HMI1	1					CDC60
HMI1	1				BRE1					HMT1	1					CDC60
HMT1	2				BRE1					HNT1	5					CDC60
HNT1	6				BRE1					HNT2	1					CDC60
HNT2	1				BRE1					HOM2	3					CDC60
HOM2	3				BRE1					HOM3	2					CDC60
HOM3	4				BRE5					HOM6	2					CDC60
HOM6	4				BRE5					HOR2	2					CDC60
HOR2	3				BRE5					HOT1	2					CDC60
HOT1	3				BRE5					HPA3	1					CDC60
HPA3	1				BRE5					HPC2	3					CDC60
HPC2	3				BRE5					HPR1	1					CDC73
HPR1	1				BRF1					HPT1	1					CDC8
HPT1	1				BRF1					HRI1	4					CDC9
HRI1	4				BRO1					HRP1	7					CDS1
HRP1	10				BRR2					HRQ1	1					CDS1
HRQ1	1				BRR2					HSC82	7					CEF1
HSC82	10				BRR2					HSF1	2					CET1
HSF1	4				BRR2					HSH155	1					CFD1
HSH155	1				BRR2					HSM3	1					CFT2
HSM3	1				BRX1					HSP10	3					CGR1
HSP10	5				BRX1					HSP104	6					CGR1
HSP104	9				BUD13					HSP12	9					CGR1
HSP12	11				BUD13					HSP26	2					CHC1
HSP26	4				BUD13					HSP31	2					CHC1
HSP31	3				BUD22					HSP42	3					CHC1
HSP42	3				BUD22					HSP60	10					CHC1
HSP60	16				BUD3					HSP78	10					CHC1
HSP78	14				BUD6					HSP82	25					CHC1
HSP82	25				BUG1					HTA1	3					CHC1
HTA1	3				BUR6					HTB1	11					CHC1
HTB1	11				BYE1					HTB2	8					CHC1
HTB2	8				BYE1					HTS1	6					CHD1
HTS1	6				BYE1					HTZ1	4					CHD1
HTZ1	5				BZZ1					HXK1	6					CHD1
HXK1	6				BZZ1					HXK2	3					CHD1
HXK2	3				BZZ1					HYP2	4					CHD1
HYP2	5				BZZ1					HYR1	3					CHL1
HYR1	4				BZZ1					ICP55	2					CHL4
ICP55	3				BZZ1					IDH1	2					CHO2
IDH1	3				BZZ1					IDH2	1					CHO2
IDH2	2				CAB2					IDP1	4					CHS5
IDP1	7				CAF16					IES1	1					CHS5
IES1	2				CAM1					IES2	3					CHZ1
IES2	5				CAM1					IES3	2					CHZ1
IES3	3				CAM1					IES5	1					CHZ1
IES5	2				CAM1					IFH1	7					CHZ1
IFH1	11				CAM1					IGO2	1					CHZ1
IGO2	1				CAM1					ILS1	8					CHZ1
ILS1	13				CAM1					ILV1	1					CIC1
ILV1	1				CAM1					ILV2	3					CIC1
ILV2	3				CAM1					ILV3	8					CIC1
ILV3	11				CAM1					ILV5	8					CIN5
ILV5	8				CAM1					IMD2	1					CIR1
IMD2	2				CAM1					IMD3	1					CIR1
IMD3	2				CAM1					IMD4	3					CIR2
IMD4	3				CAM1					IMH1	4					CIR2
IMH1	4				CAP1					IMP3	1					CIR2
IMP3	2				CAP1					INH1	1					CIT1
INH1	1				CAR1					INM1	1					CIT1
INM1	1				CAT5					INO4	1					CIT1
INO4	2				CBC2					INO80	3					CIT1
INO80	3				CBF1					INP53	2					CIT1
INP53	2				CBF1					IOC3	1					CIT2
IOC3	2				CBF1					IPI1	1					CKA1
IPI1	1				CBF2					IPI3	1					CKA2
IPI3	1				CBF2					IPP1	5					CKB1
IPP1	5				CBF5					IRA2	1					CKB2
IRA2	1				CBF5					IRC25	1					CKB2
IRC25	2				CBF5					ISA2	1					CLC1
ISA2	1				CBF5					ISD11	2					CLC1
ISD11	3				CBF5					IST2	2					CLC1
IST2	2				CBF5					IST3	1					CLC1
IST3	2				CBF5					ISW1	2					CLC1
ISW1	2				CBF5					ISW2	1					CLU1
ISW2	2				CBP2					IXR1	1					CLU1
IXR1	1				CBP3					JAC1	2					CLU1
JAC1	2				CBP3					JIP5	2					CLU1
JIP5	2				CBP3					KAP123	6					CLU1
KAP123	10				CBP3					KAP95	1					CLU1
KAP95	1				CBP3					KAR2	8					CLU1
KAR2	12				CBP3					KAR3	1					CLU1
KAR3	2				CBP3					KEL1	3					CLU1
KEL1	4				CBP3					KEM1	8					CLU1
KEM1	9				CBP3					KES1	6					CMK1
KES1	8				CBP6					KGD1	6					CMK2
KGD1	7				CBP6					KGD2	2					CMS1
KGD2	3				CCA1					KRE33	3					CMS1
KRE33	4				CCP1					KRI1	5					CNA1
KRI1	9				CCP1					KRR1	2					CNS1
KRR1	2				CCP1					KRS1	1					CNS1
KRS1	1				CCT2					KTR3	1					COG4
KTR3	1				CCT2					LAP3	2					COG4
LAP3	2				CCT2					LAP4	1					COG4
LAP4	1				CCT2					LAT1	13					COG8
LAT1	17				CCT2					LEO1	1					COP1
LEO1	2				CCT3					LEU1	5					COP1
LEU1	5				CCT3					LEU4	5					COP1
LEU4	5				CCT5					LEU9	3					COP1
LEU9	3				CCT5					LHP1	3					COP1
LHP1	4				CCT5					LHS1	1					COP1
LHS1	2				CCT5					LIA1	1					COP1
LIA1	2				CCT5					LIP2	2					COQ3
LIP2	3				CCT5					LOC1	3					COQ4
LOC1	3				CCT5					LPD1	10					COQ5
LPD1	15				CCT6					LRP1	2					COQ5
LRP1	3				CCT6					LSB5	1					COQ9
LSB5	2				CCT6					LSC1	2					COQ9
LSC1	3				CCT6					LSC2	4					COR1
LSC2	5				CCT6					LSM12	1					COR1
LSM12	1				CCT8					LSM2	1					COR1
LSM2	2				CDC11					LSM4	1					COX4
LSM4	2				CDC12					LSM7	1					COX6
LSM7	1				CDC16					LSP1	2					COY1
LSP1	4				CDC16					LTP1	2					COY1
LTP1	4				CDC16					LYS1	1					COY1
LYS1	1				CDC19					LYS12	6					CPA1
LYS12	9				CDC19					LYS20	4					CPA1
LYS20	6				CDC19					LYS21	2					CPA2
LYS21	4				CDC19					LYS4	3					CPA2
LYS4	5				CDC19					LYS9	1					CPA2
LYS9	2				CDC19					MAD1	1					CPA2
MAD1	1				CDC19					MAD2	2					CPA2
MAD2	2				CDC19					MAE1	2					CPA2
MAE1	3				CDC19					MAK11	1					CPR1
MAK11	1				CDC19					MAK16	3					CPR1
MAK16	4				CDC19					MAK21	2					CPR3
MAK21	3				CDC21					MAK5	1					CPR3
MAK5	1				CDC21					MAM33	1					CPR3
MAM33	1				CDC21					MAP1	1					CPR3
MAP1	2				CDC28					MAP2	1					CPR5
MAP2	1				CDC3					MAS1	3					CPR6
MAS1	5				CDC3					MBA1	1					CPR6
MBA1	1				CDC3					MBF1	2					CPR6
MBF1	2				CDC31					MCR1	1					CPR6
MCR1	1				CDC33					MCX1	2					CPR6
MCX1	3				CDC33					MDG1	1					CPR6
MDG1	1				CDC33					MDH1	2					CPR7
MDH1	4				CDC33					MDJ1	3					CPS1
MDJ1	5				CDC33					MDL1	1					CRM1
MDL1	1				CDC33					MDL2	1					CRM1
MDL2	2				CDC34					MDM20	3					CRN1
MDM20	5				CDC37					MDM38	7					CRN1
MDM38	12				CDC37					MDN1	2					CRN1
MDN1	2				CDC37					MDR1	1					CRN1
MDR1	2				CDC48					MDY2	1					CRN1
MDY2	2				CDC48					MEF1	2					CRN1
MEF1	2				CDC48					MES1	7					CRN1
MES1	7				CDC53					MET17	5					CRN1
MET17	5				CDC53					MET22	1					CRP1
MET22	1				CDC53					MET6	10					CRP1
MET6	10				CDC60					MET7	1					CRP1
MET7	1				CDC60					MET8	1					CRZ1
MET8	1				CDC60					MEU1	1					CSM1
MEU1	2				CDC60					MFT1	3					CSM3
MFT1	4				CDC60					MGE1	7					CSR1
MGE1	11				CDC60					MGM101	3					CST6
MGM101	5				CDC60					MGR3	1					CTF18
MGR3	1				CDC60					MGS1	1					CTF18
MGS1	2				CDC60					MID2	1					CTF4
MID2	1				CDC60					MIR1	1					CTI6
MIR1	1				CDC60					MIS1	12					CTI6
MIS1	17				CDC60					MLC1	4					CTI6
MLC1	6				CDC60					MLH1	1					CTI6
MLH1	2				CDC60					MLP1	17					CTK1
MLP1	24				CDC60					MLP2	3					CTR1
MLP2	5				CDC60					MNN11	1					CTR9
MNN11	1				CDC60					MNN2	1					CTR9
MNN2	1				CDC73					MNP1	4					CTR9
MNP1	6				CDC8					MOD5	1					CTR9
MOD5	1				CDC9					MOT1	1					CTR9
MOT1	1				CDS1					MOT2	1					CUP9
MOT2	2				CDS1					MOT3	1					CUS1
MOT3	1				CDS1					MPP10	3					CUS1
MPP10	4				CEF1					MPP6	1					CUS1
MPP6	1				CET1					MPS3	1					CWC15
MPS3	2				CFD1					MRC1	2					CWC22
MRC1	3				CFT2					MRD1	1					CWC24
MRD1	2				CGR1					MRH1	1					CWC24
MRH1	2				CGR1					MRI1	2					CWC25
MRI1	2				CGR1					MRM2	1					CWC25
MRM2	2				CGR1					MRP1	1					CWC25
MRP1	2				CHC1					MRP13	2					CWC25
MRP13	3				CHC1					MRP2	1					CYC1
MRP2	1				CHC1					MRP4	1					CYC1
MRP4	1				CHC1					MRP49	2					CYC7
MRP49	3				CHC1					MRP51	1					CYC7
MRP51	1				CHC1					MRP7	3					CYC8
MRP7	4				CHC1					MRP8	5					CYC8
MRP8	8				CHC1					MRPL11	1					CYM1
MRPL11	1				CHC1					MRPL13	1					CYM1
MRPL13	2				CHC1					MRPL15	1					CYS3
MRPL15	2				CHC1					MRPL19	1					CYS3
MRPL19	1				CHC1					MRPL20	1					CYS4
MRPL20	1				CHC1					MRPL23	1					CYS4
MRPL23	2				CHD1					MRPL3	1					CYS4
MRPL3	1				CHD1					MRPL33	1					CYS4
MRPL33	1				CHD1					MRPL35	1					CYS4
MRPL35	2				CHD1					MRPL4	1					CYS4
MRPL4	1				CHD1					MRPL40	1					CYS4
MRPL40	2				CHD1					MRPS17	1					CYS4
MRPS17	1				CHD1					MRPS18	1					CYS4
MRPS18	1				CHL1					MRS1	2					CYS4
MRS1	2				CHL4					MRT4	3					DAK1
MRT4	3				CHO2					MSC1	2					DAK1
MSC1	2				CHO2					MSC6	1					DAK1
MSC6	1				CHS5					MSD1	1					DAK1
MSD1	2				CHS5					MSE1	1					DAK1
MSE1	2				CHS5					MSH2	3					DAL81
MSH2	5				CHZ1					MSN4	1					DBF4
MSN4	1				CHZ1					MSP1	1					DBP10
MSP1	2				CHZ1					MSS116	1					DBP10
MSS116	2				CHZ1					MSW1	2					DBP10
MSW1	2				CHZ1					MTC1	1					DBP10
MTC1	2				CHZ1					MTD1	1					DBP10
MTD1	2				CHZ1					MTF1	2					DBP2
MTF1	3				CHZ1					MTR4	7					DBP3
MTR4	12				CIC1					MUD2	2					DBP3
MUD2	3				CIC1					MVD1	3					DBP3
MVD1	6				CIC1					MXR1	1					DBP3
MXR1	1				CIC1					MYO1	1					DBP3
MYO1	1				CIC1					MYO2	2					DBP5
MYO2	3				CIC1					MYO3	2					DBP5
MYO3	2				CIN5					MYO5	2					DBP5
MYO5	2				CIN5					NAB2	2					DBP7
NAB2	4				CIR1					NAB3	2					DBP7
NAB3	2				CIR1					NAM9	1					DBP7
NAM9	1				CIR1					NAP1	1					DBP9
NAP1	2				CIR2					NAT1	6					DCD1
NAT1	8				CIR2					NAT4	1					DCS2
NAT4	1				CIR2					NAT5	2					DDR48
NAT5	3				CIR2					NCB2	1					DDR48
NCB2	1				CIT1					NCL1	8					DED1
NCL1	10				CIT1					NCP1	1					DED81
NCP1	2				CIT1					NDE1	2					DED81
NDE1	3				CIT1					NDI1	2					DED81
NDI1	2				CIT1					NET1	2					DED81
NET1	3				CIT2					NEW1	5					DEF1
NEW1	7				CKA1					NFS1	1					DEG1
NFS1	1				CKA2					NFU1	2					DEG1
NFU1	3				CKB1					NGG1	6					DEP1
NGG1	7				CKB1					NGL2	1					DEP1
NGL2	1				CKB2					NHP10	1					DEP1
NHP10	2				CKB2					NHP2	1					DEP1
NHP2	2				CKB2					NHP6A	3					DHR2
NHP6A	4				CKB2					NHP6B	2					DID2
NHP6B	3				CLC1					NIC96	2					DID2
NIC96	3				CLC1					NIF3	2					DIG1
NIF3	3				CLC1					NIP1	5					DIG2
NIP1	5				CLC1					NIT3	2					DIG2
NIT3	3				CLC1					NMA111	5					DIM1
NMA111	5				CLC1					NMD2	1					DIM1
NMD2	1				CLU1					NMT1	4					DIP2
NMT1	6				CLU1					NOC2	4					DIP2
NOC2	7				CLU1					NOG1	4					DLD3
NOG1	6				CLU1					NOG2	1					DLD3
NOG2	2				CLU1					NOP1	2					DLD3
NOP1	2				CLU1					NOP12	4					DLD3
NOP12	6				CLU1					NOP13	3					DLD3
NOP13	5				CLU1					NOP14	7					DLD3
NOP14	11				CLU1					NOP15	2					DNA2
NOP15	3				CLU1					NOP16	4					DOA1
NOP16	5				CLU1					NOP2	3					DOA4
NOP2	6				CLU1					NOP4	1					DOM34
NOP4	1				CMK1					NOP53	6					DOM34
NOP53	10				CMK2					NOP56	10					DOM34
NOP56	13				CMK2					NOP58	3					DOM34
NOP58	3				CMS1					NOP6	1					DOM34
NOP6	2				CMS1					NOP7	5					DOP1
NOP7	5				CNA1					NOP9	2					DOS2
NOP9	2				CNS1					NOT3	1					DOT5
NOT3	1				CNS1					NOT5	2					DOT5
NOT5	3				CNS1					NPL6	1					DPB11
NPL6	2				CNS1					NPT1	2					DPB2
NPT1	3				COG4					NPY1	1					DPB4
NPY1	1				COG4					NRK1	2					DPB4
NRK1	4				COG4					NSA1	3					DPH1
NSA1	3				COG4					NSA2	3					DPS1
NSA2	3				COG8					NSP1	2					DPS1
NSP1	4				COP1					NSR1	2					DPS1
NSR1	4				COP1					NTH1	1					DPS1
NTH1	2				COP1					NTO1	1					DPS1
NTO1	1				COP1					NUG1	1					DPS1
NUG1	2				COP1					NUM1	3					DPS1
NUM1	5				COP1					NUP1	3					DPS1
NUP1	5				COP1					NUP145	1					DPS1
NUP145	2				COP1					NUP159	2					DRS1
NUP159	2				COP1					NUP170	2					DRS1
NUP170	3				COP1					NUP188	1					DRS1
NUP188	1				COP1					NUP192	1					DRS1
NUP192	1				COQ3					NUP2	16					DSN1
NUP2	24				COQ4					NUP49	2					DST1
NUP49	4				COQ5					NUP60	8					DST1
NUP60	12				COQ5					NUP82	2					DST1
NUP82	2				COQ5					NUT1	1					DST1
NUT1	2				COQ5					ODC2	1					DST1
ODC2	2				COQ9					OLA1	5					DST1
OLA1	8				COQ9					OLE1	1					DTD1
OLE1	2				COR1					OM14	1					DUG1
OM14	1				COR1					OPI10	1					DUG1
OPI10	1				COR1					ORC2	1					DUG1
ORC2	1				COX4					ORC5	1					DUN1
ORC5	2				COX6					ORT1	1					DUS1
ORT1	1				COY1					OSH6	1					DUS3
OSH6	1				COY1					OST2	1					DUS3
OST2	1				COY1					OXP1	1					DUS3
OXP1	1				COY1					OYE2	8					DUT1
OYE2	10				CPA1					PAA1	3					DYN2
PAA1	4				CPA1					PAB1	11					DYS1
PAB1	11				CPA2					PAC10	2					DYS1
PAC10	2				CPA2					PAF1	2					EAF1
PAF1	3				CPA2					PAI3	1					EAF1
PAI3	1				CPA2					PAM16	2					EAF3
PAM16	2				CPA2					PAM17	3					EAF5
PAM17	3				CPA2					PAM18	4					EAF5
PAM18	5				CPR1					PAN1	4					EAF6
PAN1	5				CPR1					PAN5	2					EAF7
PAN5	2				CPR3					PAP1	2					EAF7
PAP1	2				CPR3					PAR32	1					EAF7
PAR32	1				CPR3					PBI2	3					EBP2
PBI2	3				CPR3					PBP1	3					EBP2
PBP1	4				CPR3					PBP4	1					EBP2
PBP4	1				CPR5					PBS2	1					EBP2
PBS2	1				CPR5					PCF11	1					EBP2
PCF11	2				CPR6					PCM1	1					EBP2
PCM1	2				CPR6					PCS60	1					EBP2
PCS60	2				CPR6					PCT1	1					EBP2
PCT1	2				CPR6					PDA1	3					EBP2
PDA1	4				CPR6					PDB1	1					ECM10
PDB1	1				CPR6					PDC1	9					ECM15
PDC1	9				CPR6					PDH1	2					ECM15
PDH1	2				CPR6					PDI1	2					ECM16
PDI1	3				CPR6					PDR1	2					ECM16
PDR1	2				CPR7					PDR16	4					ECM16
PDR16	5				CPR7					PDR5	3					ECM16
PDR5	4				CPS1					PDS1	1					ECM16
PDS1	2				CRM1					PDS5	2					ECM16
PDS5	3				CRM1					PDX1	2					ECM2
PDX1	3				CRM1					PDX3	3					ECM21
PDX3	4				CRN1					PET10	1					ECM22
PET10	1				CRN1					PET117	1					ECM25
PET117	1				CRN1					PET123	5					ECM29
PET123	9				CRN1					PET54	1					ECM31
PET54	2				CRN1					PET9	2					EDC3
PET9	3				CRN1					PEX15	1					EDE1
PEX15	2				CRN1					PFK1	7					EDE1
PFK1	12				CRN1					PFK2	5					EDE1
PFK2	7				CRN1					PGA2	1					EDE1
PGA2	2				CRN1					PGI1	15					EFB1
PGI1	15				CRN1					PGK1	12					EFB1
PGK1	12				CRN1					PGM1	3					EFB1
PGM1	5				CRP1					PGM2	1					EFG1
PGM2	1				CRP1					PGM3	1					EFG1
PGM3	2				CRP1					PHA2	1					EFR3
PHA2	1				CRZ1					PHB1	1					EFT1
PHB1	1				CSM1					PHO11	1					EFT1
PHO11	2				CSM1					PHO13	1					EFT1
PHO13	2				CSM3					PHO2	1					EFT1
PHO2	1				CSM3					PHO23	1					EFT1
PHO23	1				CSR1					PHO81	1					EFT1
PHO81	1				CSR1					PHO86	1					EFT1
PHO86	1				CST6					PHO88	3					EFT1
PHO88	5				CST6					PIC2	1					EFT1
PIC2	2				CTF18					PIF1	1					EFT1
PIF1	1				CTF18					PIH1	1					EFT1
PIH1	1				CTF4					PIL1	3					EFT1
PIL1	5				CTF4					PIM1	13					EGD1
PIM1	18				CTI6					PKR1	2					EGD1
PKR1	2				CTI6					PMA1	5					EGD1
PMA1	5				CTI6					PMI40	3					EGD1
PMA2	1				CTI6					PMS1	2					EGD2
PMI40	4				CTI6					PMT1	1					EGD2
PMS1	3				CTK1					PMT4	2					EHD3
PMT1	1				CTK1					PMT5	1					EHD3
PMT4	2				CTR1					PMU1	1					EHT1
PMT5	1				CTR9					PNC1	3					EHT1
PMU1	1				CTR9					PNO1	1					EIS1
PNC1	5				CTR9					POL1	3					EIS1
PNO1	2				CTR9					POL2	1					ELF1
POL1	4				CTR9					POL3	2					ELF1
POL2	2				CTR9					POL32	2					EMC1
POL3	3				CTR9					POL5	2					EMC2
POL32	3				CUP9					POP1	1					EMC4
POL5	2				CUS1					POP3	2					EMG1
POP1	2				CUS1					POP4	2					EMI2
POP3	3				CUS1					POR1	2					EMI5
POP4	3				CUS1					POR2	1					EMP47
POR1	2				CWC15					POS5	1					EMP47
POR2	1				CWC22					PPT1	2					EMP47
POS5	2				CWC24					PPX1	2					EMP47
PPT1	4				CWC24					PRB1	1					EMP47
PPX1	2				CWC25					PRD1	4					ENB1
PRB1	1				CWC25					PRE1	2					END3
PRD1	6				CWC25					PRE10	1					END3
PRE1	3				CWC25					PRE4	2					ENO1
PRE10	2				CWC25					PRE5	1					ENO1
PRE4	2				CYC1					PRE6	1					ENO1
PRE5	1				CYC1					PRE7	2					ENO1
PRE6	2				CYC7					PRE8	1					ENO1
PRE7	4				CYC7					PRE9	2					ENO1
PRE8	2				CYC8					PRO1	3					ENO1
PRE9	2				CYC8					PRO2	4					ENO1
PRO1	5				CYC8					PRP16	1					ENO1
PRO2	7				CYC8					PRP2	3					ENO1
PRP16	2				CYM1					PRP21	1					ENO2
PRP2	3				CYM1					PRP28	1					ENO2
PRP21	1				CYM1					PRP4	1					ENO2
PRP28	1				CYS3					PRP45	1					ENO2
PRP4	2				CYS3					PRP5	2					ENO2
PRP45	1				CYS4					PRP8	1					ENO2
PRP5	2				CYS4					PRS5	1					ENO2
PRP8	2				CYS4					PRT1	1					ENO2
PRS5	1				CYS4					PRX1	4					ENO2
PRT1	1				CYS4					PSA1	5					ENO2
PRX1	5				CYS4					PSE1	1					ENO2
PSA1	7				CYS4					PSP2	3					ENO2
PSE1	2				CYS4					PSY2	1					ENP1
PSP2	4				CYS4					PSY4	1					ENP1
PSY2	1				CYS4					PTA1	2					ENP2
PSY4	2				CYS4					PTC6	1					ENP2
PTA1	3				CYS4					PTC7	4					ENP2
PTC6	1				CYS4					PTK2	2					ENT3
PTC7	5				CYS4					PUB1	1					EPL1
PTK2	2				CYS4					PUF6	3					EPL1
PUB1	2				DAK1					PUP1	2					EPL1
PUF6	4				DAK1					PUP2	3					EPT1
PUP1	4				DAK1					PUP3	2					ERG10
PUP2	4				DAK1					PUS1	11					ERG10
PUP3	4				DAK1					PUS4	2					ERG10
PUS1	13				DAK1					PUS7	8					ERG10
PUS4	3				DAK1					PUS9	2					ERG10
PUS7	12				DAK1					PUT2	2					ERG10
PUS9	2				DAL81					PUT3	1					ERG11
PUT2	2				DBF4					PWP1	1					ERG11
PUT3	2				DBP10					PXR1	1					ERG11
PWP1	1				DBP10					QCR2	3					ERG13
PXR1	1				DBP10					QNS1	1					ERG13
QCR2	3				DBP10					QRI1	3					ERG13
QNS1	2				DBP10					RAD2	1					ERG13
QRI1	3				DBP2					RAD23	1					ERG20
RAD2	1				DBP3					RAD27	1					ERG20
RAD23	2				DBP3					RAD52	5					ERG20
RAD27	1				DBP3					RAD7	1					ERG20
RAD52	5				DBP3					RAI1	1					ERG4
RAD7	1				DBP3					RAP1	2					ERG6
RAI1	2				DBP5					RAS2	1					ERG8
RAP1	3				DBP5					RAT1	6					ERG8
RAS2	1				DBP5					RBL2	4					ERP1
RAT1	8				DBP7					RCO1	8					ESA1
RBL2	6				DBP7					RDH54	1					ESA1
RCO1	11				DBP7					RDI1	3					ESA1
RDH54	1				DBP9					RDL1	1					ESC1
RDI1	3				DCD1					RDL2	3					ESC1
RDL1	2				DCS2					REB1	3					ESC1
RDL2	5				DDR48					REE1	1					ESC1
REB1	4				DDR48					REF2	5					ESF1
REE1	2				DED1					REG1	1					ESF1
REF2	7				DED81					RER1	1					ESF1
REG1	1				DED81					RET1	1					ESF2
RER1	1				DED81					RET2	2					ESF2
RET1	2				DED81					RET3	1					ESF2
RET2	3				DED81					RFA1	1					ESF2
RET3	1				DED81					RFA2	1					ESF2
RFA1	2				DED81					RFC1	2					ESP1
RFA2	2				DED81					RFC2	1					ESS1
RFC1	3				DEF1					RFS1	1					ETR1
RFC2	2				DEG1					RGD2	1					ETR1
RFS1	1				DEG1					RHR2	6					ETR1
RGD2	2				DEG1					RIF1	1					ETR1
RHR2	7				DEP1					RIM1	1					ETR1
RIF1	1				DEP1					RIO2	1					ETR1
RIM1	1				DEP1					RIX1	3					ETT1
RIO2	1				DEP1					RIX7	2					ETT1
RIX1	3				DEP1					RKI1	1					ETT1
RIX7	3				DHR2					RKM4	1					EXO84
RKI1	1				DHR2					RLF2	2					FAA1
RKM4	2				DID2					RLI1	3					FAA1
RLF2	3				DID2					RLM1	2					FAA1
RLI1	4				DID2					RLP24	3					FAA1
RLM1	3				DIG1					RLP7	2					FAA1
RLP24	4				DIG1					RMD9	1					FAA3
RLP7	4				DIG2					RMT2	1					FAA4
RMD9	2				DIG2					RNA1	1					FAF1
RMT2	2				DIG2					RNR2	8					FAS1
RNA1	1				DIM1					RNR4	11					FAS1
RNR2	10				DIM1					RNT1	3					FAS1
RNR4	13				DIM1					ROK1	1					FAS1
RNT1	4				DIP2					RPA135	2					FAS1
ROK1	1				DIP2					RPA14	1					FAS1
RPA135	2				DIP2					RPA190	6					FAS1
RPA14	2				DIP2					RPA34	4					FAS1
RPA190	10				DLD3					RPA43	3					FAS1
RPA34	8				DLD3					RPA49	3					FAS1
RPA43	3				DLD3					RPB10	1					FAS1
RPA49	4				DLD3					RPC31	3					FAS1
RPB10	1				DLD3					RPC53	2					FAS1
RPC31	4				DLD3					RPC82	1					FAS2
RPC53	3				DNA2					RPD3	1					FAS2
RPC82	1				DNA2					RPE1	1					FAS2
RPD3	1				DOA1					RPF2	2					FAS2
RPE1	1				DOA4					RPG1	8					FAS2
RPF2	4				DOM34					RPH1	2					FAS2
RPG1	11				DOM34					RPL10	6					FAS2
RPH1	2				DOM34					RPL11A	5					FAS2
RPL10	9				DOM34					RPL12A	1					FAS2
RPL11A	7				DOM34					RPL13A	1					FAS2
RPL12A	2				DOM34					RPL13B	6					FAS2
RPL13A	2				DOM34					RPL14A	1					FAS2
RPL13B	10				DOM34					RPL14B	1					FAS2
RPL14A	1				DOP1					RPL15A	2					FAS2
RPL14B	2				DOS2					RPL16A	6					FAS2
RPL15A	2				DOT5					RPL16B	3					FAS2
RPL16A	10				DOT5					RPL17A	5					FAS2
RPL16B	6				DOT5					RPL19A	4					FAS2
RPL17A	5				DPB11					RPL1A	6					FAS2
RPL19A	5				DPB2					RPL20A	7					FAS2
RPL1A	9				DPB4					RPL21A	2					FAS2
RPL20A	8				DPB4					RPL22A	2					FAS2
RPL21A	2				DPB4					RPL24A	4					FAS2
RPL22A	2				DPH1					RPL25	9					FAS2
RPL24A	4				DPH1					RPL26B	5					FAS2
RPL25	9				DPS1					RPL27A	2					FAS2
RPL26B	7				DPS1					RPL28	3					FAS2
RPL27A	4				DPS1					RPL29	5					FAS2
RPL28	3				DPS1					RPL3	10					FAS2
RPL29	5				DPS1					RPL30	4					FAS2
RPL3	14				DPS1					RPL32	4					FAS2
RPL30	5				DPS1					RPL34B	1					FBA1
RPL32	4				DPS1					RPL35A	7					FBA1
RPL34B	1				DPS1					RPL36B	2					FBA1
RPL35A	10				DRS1					RPL37A	1					FBA1
RPL36B	2				DRS1					RPL37B	1					FBA1
RPL37A	2				DRS1					RPL38	1					FBA1
RPL37B	1				DRS1					RPL39	1					FBA1
RPL38	1				DSN1					RPL40A	1					FBA1
RPL39	1				DSN1					RPL42A	3					FCP1
RPL40A	2				DST1					RPL4A	6					FES1
RPL42A	5				DST1					RPL4B	1					FES1
RPL4A	7				DST1					RPL5	6					FET3
RPL4B	1				DST1					RPL6A	5					FHL1
RPL5	8				DST1					RPL6B	8					FHL1
RPL6A	7				DST1					RPL7A	6					FHL1
RPL6B	8				DTD1					RPL7B	2					FKH1
RPL7A	6				DUG1					RPL8A	8					FMC1
RPL7B	2				DUG1					RPL8B	3					FMC1
RPL8A	14				DUG1					RPL9A	5					FMP16
RPL8B	5				DUG1					RPN1	1					FMP16
RPL9A	5				DUG1					RPN11	2					FMP16
RPN1	2				DUN1					RPN12	2					FMP16
RPN11	2				DUN1					RPN13	1					FMP46
RPN12	4				DUS1					RPN2	5					FMP46
RPN13	1				DUS1					RPN3	4					FMP46
RPN2	8				DUS3					RPN5	4					FOL1
RPN3	5				DUS3					RPN6	4					FPR3
RPN5	7				DUS3					RPN7	3					FPR3
RPN6	7				DUT1					RPN9	2					FPR3
RPN7	5				DUT1					RPO26	1					FPR3
RPN9	3				DYN2					RPP1B	1					FPR3
RPO26	2				DYS1					RPP2B	2					FPR3
RPP1B	2				DYS1					RPS10B	5					FPR4
RPP2B	2				DYS1					RPS11A	3					FPR4
RPS10B	5				EAF1					RPS12	4					FPR4
RPS11A	4				EAF1					RPS15	1					FRA1
RPS12	5				EAF3					RPS16A	3					FRA1
RPS15	1				EAF5					RPS17A	2					FRA1
RPS16A	4				EAF5					RPS18A	2					FRA1
RPS17A	2				EAF6					RPS19A	2					FRQ1
RPS18A	3				EAF6					RPS1A	2					FRS1
RPS19A	2				EAF7					RPS1B	10					FRS1
RPS1A	2				EAF7					RPS20	3					FRS2
RPS1B	10				EAF7					RPS21A	1					FRS2
RPS20	5				EAF7					RPS22A	1					FRS2
RPS21A	2				EAF7					RPS23A	5					FSH2
RPS22A	2				EAF7					RPS24A	4					FUM1
RPS23A	7				EBP2					RPS25A	1					FUM1
RPS24A	4				EBP2					RPS25B	3					FUM1
RPS25A	1				EBP2					RPS27A	1					FUM1
RPS25B	4				EBP2					RPS28A	2					FUN12
RPS27A	1				EBP2					RPS28B	2					FUN12
RPS28A	2				EBP2					RPS29A	1					FUN12
RPS28B	3				EBP2					RPS29B	1					FUN12
RPS29A	1				EBP2					RPS3	2					FUN30
RPS29B	1				EBP2					RPS30A	1					FYV7
RPS3	2				EBP2					RPS31	3					FYV7
RPS30A	2				EBP2					RPS4A	2					FYV7
RPS31	3				EBP2					RPS5	2					FYV7
RPS4A	3				EBP2					RPS6A	6					GAL11
RPS5	3				ECM10					RPS7A	6					GAL11
RPS6A	8				ECM15					RPS8A	3					GAR1
RPS7A	9				ECM15					RPS9A	3					GAR1
RPS8A	4				ECM15					RPT1	7					GBP2
RPS9A	3				ECM16					RPT2	3					GCD1
RPT1	10				ECM16					RPT3	1					GCD10
RPT2	3				ECM16					RPT4	3					GCD10
RPT3	2				ECM16					RPT5	1					GCD10
RPT4	5				ECM16					RPT6	1					GCD10
RPT5	2				ECM16					RRB1	1					GCD10
RPT6	1				ECM16					RRF1	3					GCD11
RRB1	2				ECM16					RRP1	3					GCD11
RRF1	5				ECM16					RRP12	3					GCD7
RRP1	4				ECM16					RRP14	3					GCN1
RRP12	6				ECM2					RRP15	4					GCN1
RRP14	4				ECM2					RRP17	2					GCN1
RRP15	6				ECM21					RRP3	2					GCN1
RRP17	2				ECM22					RRP36	2					GCN20
RRP3	2				ECM22					RRP40	1					GCN20
RRP36	2				ECM25					RRP46	1					GCN20
RRP40	2				ECM25					RRP5	13					GCN5
RRP46	2				ECM29					RRP6	5					GCN5
RRP5	17				ECM31					RRP7	3					GCN5
RRP6	7				EDC3					RRP8	3					GCN5
RRP7	3				EDE1					RRS1	2					GCR1
RRP8	5				EDE1					RRT14	1					GCR1
RRS1	2				EDE1					RSA1	1					GCS1
RRT14	1				EDE1					RSA3	3					GCS1
RSA1	2				EDE1					RSC1	1					GCV1
RSA3	6				EFB1					RSC2	1					GCV1
RSC1	1				EFB1					RSC4	4					GCV1
RSC2	1				EFB1					RSC58	1					GCV1
RSC4	7				EFG1					RSC8	5					GCV1
RSC58	1				EFG1					RSF2	1					GCV2
RSC8	7				EFR3					RSM23	4					GCV2
RSF2	2				EFT1					RSM28	1					GCY1
RSM23	6				EFT1					RTC3	1					GDA1
RSM28	2				EFT1					RTF1	9					GDI1
RTC3	1				EFT1					RTN1	4					GDI1
RTF1	14				EFT1					RTS1	1					GDS1
RTN1	5				EFT1					RTT103	6					GEA2
RTS1	2				EFT1					RTT106	1					GEA2
RTT103	7				EFT1					RUP1	1					GEA2
RTT106	1				EFT1					RVS161	4					GET1
RUP1	1				EFT1					RVS167	2					GET1
RVS161	6				EFT1					RXT2	2					GET1
RVS167	4				EFT1					SAC1	1					GET1
RXT2	3				EFT1					SAC6	4					GET2
SAC1	1				EFT1					SAH1	4					GET3
SAC6	4				EFT1					SAM1	4					GET3
SAH1	4				EGD1					SAM2	3					GET4
SAM1	5				EGD1					SAM3	1					GFA1
SAM2	4				EGD1					SAP30	3					GFA1
SAM3	1				EGD1					SAS10	1					GFA1
SAP30	3				EGD2					SAS2	4					GFA1
SAS10	1				EGD2					SAS4	1					GFA1
SAS2	4				EHD3					SAS5	1					GFA1
SAS4	1				EHD3					SBA1	4					GGA2
SAS5	1				EHD3					SBP1	5					GGA2
SBA1	6				EHD3					SCD6	1					GGA2
SBP1	6				EHT1					SCJ1	1					GGA2
SCD6	1				EHT1					SCL1	1					GGC1
SCJ1	1				EHT1					SCM3	1					GGC1
SCL1	1				EHT1					SCP160	12					GGC1
SCM3	1				EIS1					SCS2	3					GGC1
SCP160	12				EIS1					SCS7	1					GGC1
SCS2	4				EIS1					SCY1	1					GID8
SCS7	1				ELF1					SDA1	1					GIM3
SCY1	1				ELF1					SDC1	1					GIM3
SDA1	2				ELF1					SDS22	3					GIM4
SDC1	2				ELF1					SDS3	5					GIM4
SDS22	6				EMC1					SEC14	2					GIM4
SDS3	8				EMC1					SEC15	1					GIM5
SEC14	3				EMC2					SEC16	3					GIM5
SEC15	2				EMC4					SEC17	2					GIR2
SEC16	4				EMG1					SEC18	3					GIS2
SEC17	2				EMG1					SEC21	1					GLK1
SEC18	4				EMI2					SEC27	1					GLK1
SEC21	2				EMI5					SEC28	3					GLN1
SEC27	1				EMP47					SEC31	2					GLN1
SEC28	3				EMP47					SEC4	1					GLN1
SEC31	3				EMP47					SEC53	5					GLN1
SEC4	1				EMP47					SEC6	2					GLN4
SEC53	5				EMP47					SEC61	1					GLN4
SEC6	2				EMP47					SEC63	3					GLN4
SEC61	2				EMP47					SEC7	3					GLN4
SEC63	4				ENB1					SEC9	1					GLO1
SEC7	4				ENB1					SED5	1					GLO3
SEC9	2				END3					SEM1	1					GLO3
SED5	1				END3					SER1	3					GLO3
SEM1	1				ENO1					SER3	1					GLR1
SER1	5				ENO1					SER33	2					GLR1
SER3	2				ENO1					SES1	7					GLR1
SER33	3				ENO1					SET2	2					GLT1
SES1	7				ENO1					SET3	2					GLT1
SET2	3				ENO1					SEY1	3					GLT1
SET3	3				ENO1					SFA1	2					GLT1
SEY1	3				ENO1					SFB3	1					GLT1
SFA1	3				ENO1					SFH5	5					GLY1
SFB3	1				ENO1					SFL1	1					GLY1
SFH5	5				ENO2					SGF29	2					GNA1
SFL1	1				ENO2					SGF73	8					GNA1
SGF29	2				ENO2					SGS1	1					GND1
SGF73	11				ENO2					SGT1	4					GND1
SGS1	1				ENO2					SGT2	8					GND1
SGT1	6				ENO2					SGV1	2					GOR1
SGT2	11				ENO2					SHE10	4					GPD1
SGV1	3				ENO2					SHE3	2					GPD1
SHE10	4				ENO2					SHE4	1					GPD1
SHE3	2				ENO2					SHM1	10					GPD2
SHE4	2				ENO2					SHM2	3					GPD2
SHM1	13				ENO2					SHU2	1					GPD2
SHM2	6				ENP1					SIC1	1					GPH1
SHU2	1				ENP1					SIN3	9					GPH1
SIC1	2				ENP1					SIP18	1					GPH1
SIN3	12				ENP2					SIR2	1					GPI16
SIP18	1				ENP2					SIR3	1					GPM1
SIR2	1				ENP2					SIS1	5					GPM1
SIR3	1				ENP2					SKG3	1					GPM1
SIS1	7				ENP2					SKI2	1					GPM1
SKG3	1				ENT3					SKI6	1					GPM1
SKI2	1				ENT3					SKO1	2					GPM1
SKI6	1				EPL1					SKY1	1					GPM2
SKO1	3				EPL1					SLA1	4					GPM2
SKY1	1				EPL1					SLI15	1					GPX2
SLA1	4				EPL1					SLK19	6					GPX2
SLI15	1				EPT1					SLM1	2					GPX2
SLK19	8				EPT1					SLM5	1					GRE2
SLM1	2				ERG10					SLU7	1					GRE2
SLM5	1				ERG10					SMB1	2					GRE3
SLU7	2				ERG10					SMC1	2					GRE3
SMB1	3				ERG10					SMC2	1					GRS1
SMC1	2				ERG10					SMC3	3					GRS1
SMC2	2				ERG10					SMC4	2					GRS1
SMC3	5				ERG10					SMI1	2					GRS1
SMC4	2				ERG10					SMT3	1					GRS1
SMI1	3				ERG10					SNF12	3					GRS1
SMT3	2				ERG11					SNF2	1					GRS1
SNF12	4				ERG11					SNF5	1					GRX2
SNF2	2				ERG11					SNT1	11					GRX2
SNF5	2				ERG11					SNU13	2					GRX3
SNT1	17				ERG11					SNU23	1					GRX4
SNU13	2				ERG13					SNU56	1					GSF2
SNU23	2				ERG13					SNU66	2					GSP2
SNU56	1				ERG13					SNU71	1					GSP2
SNU66	2				ERG13					SNX3	1					GSP2
SNU71	1				ERG13					SOD1	2					GSP2
SNX3	1				ERG13					SOD2	1					GSY2
SOD1	2				ERG13					SOF1	2					GSY2
SOD2	1				ERG20					SOK2	2					GTT1
SOF1	3				ERG20					SOP4	1					GUA1
SOK2	4				ERG20					SPA2	4					GUA1
SOP4	1				ERG20					SPB1	1					GUA1
SPA2	5				ERG4					SPB4	1					GUA1
SPB1	2				ERG4					SPC110	2					GUA1
SPB4	1				ERG6					SPC19	1					GUK1
SPC110	2				ERG6					SPC34	1					GUK1
SPC19	2				ERG8					SPE3	3					GUS1
SPC34	1				ERG8					SPF1	1					GUS1
SPE3	3				ERP1					SPN1	1					GUS1
SPF1	2				ERP1					SPP1	1					GUS1
SPN1	2				ESA1					SPP2	1					GUS1
SPP1	2				ESA1					SPP381	3					GUS1
SPP2	2				ESA1					SPP382	1					GUS1
SPP381	4				ESA1					SPP41	1					GUS1
SPP382	2				ESA1					SPT16	9					GUS1
SPP41	2				ESC1					SPT2	1					GUS1
SPT16	14				ESC1					SPT20	1					GUS1
SPT2	1				ESC1					SPT5	6					GUS1
SPT20	2				ESC1					SPT6	8					GUS1
SPT5	9				ESC1					SPT7	23					GUS1
SPT6	14				ESC1					SQS1	1					GUS1
SPT7	29				ESF1					SRC1	3					GUS1
SQS1	1				ESF1					SRL2	1					GVP36
SRC1	5				ESF1					SRM1	3					HAL9
SRL2	1				ESF1					SRO7	2					HAL9
SRM1	3				ESF1					SRO9	2					HAM1
SRO7	2				ESF1					SRP1	3					HAP2
SRO9	3				ESF2					SRP101	1					HAS1
SRP1	5				ESF2					SRP21	1					HAS1
SRP101	1				ESF2					SRP40	1					HAS1
SRP21	1				ESF2					SRP54	3					HAS1
SRP40	2				ESF2					SRP68	3					HAS1
SRP54	3				ESP1					SRP72	3					HCA4
SRP68	5				ESP1					SRV2	3					HCA4
SRP72	3				ESS1					SSA1	15					HCH1
SRV2	5				ETR1					SSA2	3					HCH1
SSA1	21				ETR1					SSA3	3					HCM1
SSA2	4				ETR1					SSA4	3					HCM1
SSA3	4				ETR1					SSB1	8					HCR1
SSA4	4				ETR1					SSD1	2					HCR1
SSB1	13				ETR1					SSE1	11					HCR1
SSD1	3				ETR1					SSE2	2					HCR1
SSE1	16				ETR1					SSF2	2					HDA1
SSE2	2				ETR1					SSN2	1					HDA1
SSF2	2				ETR1					SSO1	1					HDA1
SSN2	2				ETT1					SSO2	1					HDA2
SSO1	1				ETT1					SSS1	1					HDA2
SSO2	1				ETT1					SSZ1	2					HDA2
SSS1	2				EXO84					STE23	3					HDA2
SSZ1	3				FAA1					STF2	3					HDA3
STE23	4				FAA1					STH1	5					HEH2
STF2	3				FAA1					STI1	21					HEK2
STH1	6				FAA1					STL1	1					HEK2
STI1	28				FAA1					STM1	4					HEM12
STL1	2				FAA1					STO1	1					HEM14
STM1	5				FAA1					STU1	4					HEM14
STO1	1				FAA3					STU2	1					HEM14
STU1	6				FAA4					SUB1	3					HEM14
STU2	2				FAA4					SUB2	6					HEM15
SUB1	4				FAF1					SUI2	2					HEM15
SUB2	8				FAS1					SUI3	2					HEM15
SUI2	4				FAS1					SUP35	7					HEM2
SUI3	2				FAS1					SUP45	3					HEM4
SUP35	7				FAS1					SUR2	1					HFI1
SUP45	4				FAS1					SUT2	1					HGH1
SUR2	2				FAS1					SUV3	1					HGH1
SUT2	1				FAS1					SVF1	3					HGH1
SUV3	1				FAS1					SWC3	1					HHF1
SVF1	4				FAS1					SWC4	1					HHF1
SWC3	1				FAS1					SWC5	1					HHF1
SWC4	1				FAS1					SWI3	2					HHF1
SWC5	1				FAS1					SWI6	2					HHO1
SWI3	3				FAS1					SWP82	1					HHO1
SWI6	3				FAS2					SWR1	1					HHO1
SWP82	1				FAS2					SXM1	4					HHO1
SWR1	1				FAS2					SYF2	1					HHT1
SXM1	4				FAS2					SYP1	1					HHT1
SYF2	1				FAS2					TAE2	2					HHT1
SYP1	1				FAS2					TAF1	2					HHT1
TAE2	4				FAS2					TAF11	1					HHT1
TAF1	4				FAS2					TAF12	1					HHT1
TAF11	1				FAS2					TAF2	1					HIS1
TAF12	2				FAS2					TAF4	3					HIS1
TAF2	1				FAS2					TAF5	3					HIS4
TAF4	3				FAS2					TAF7	4					HIS4
TAF5	4				FAS2					TAF8	1					HIS4
TAF7	6				FAS2					TAF9	1					HIS4
TAF8	1				FAS2					TAL1	5					HIS4
TAF9	1				FAS2					TAN1	4					HIS4
TAL1	7				FAS2					TAP42	2					HIS4
TAN1	6				FAS2					TCB1	3					HIS5
TAP42	3				FAS2					TCB2	3					HIS6
TCB1	4				FAS2					TCB3	8					HIS6
TCB2	5				FAS2					TCM62	1					HMG1
TCB3	13				FAS2					TCP1	4					HMG2
TCM62	1				FAS2					TDA2	2					HMI1
TCP1	5				FAS2					TDA9	2					HMT1
TDA2	2				FAS2					TDH1	3					HNT1
TDA9	4				FAS2					TDH2	8					HNT1
TDH1	3				FAS2					TDH3	4					HNT1
TDH2	8				FAS2					TED1	2					HNT1
TDH3	4				FAS2					TEF1	11					HNT1
TED1	2				FAS2					TEF4	10					HNT2
TEF1	11				FAS2					TFA2	3					HOM2
TEF4	12				FAS2					TFB1	2					HOM2
TFA2	3				FAS2					TFB2	1					HOM2
TFB1	4				FAS2					TFC1	2					HOM3
TFB2	1				FAS2					TFC7	1					HOM3
TFC1	2				FAS2					TFG1	7					HOM6
TFC7	2				FAS2					TFG2	1					HOM6
TFG1	11				FAS2					THO1	1					HOR2
TFG2	1				FAS2					THO2	2					HOR2
THO1	1				FAS2					THP2	1					HOT1
THO2	3				FAS2					THR4	7					HOT1
THP2	1				FBA1					THS1	6					HPA3
THR4	8				FBA1					TIF1	2					HPC2
THS1	6				FBA1					TIF11	2					HPC2
TIF1	2				FBA1					TIF3	3					HPC2
TIF11	2				FBA1					TIF34	2					HPR1
TIF3	4				FBA1					TIF35	1					HPT1
TIF34	2				FBA1					TIF4631	9					HRI1
TIF35	1				FBA1					TIF4632	3					HRI1
TIF4631	10				FBA1					TIF5	2					HRI1
TIF4632	5				FCP1					TIM10	1					HRI1
TIF5	3				FES1					TIM11	1					HRP1
TIM10	1				FES1					TIM44	1					HRP1
TIM11	2				FES1					TIM50	6					HRP1
TIM44	1				FET3					TIM9	1					HRP1
TIM50	8				FHL1					TIP41	1					HRP1
TIM9	1				FHL1					TKL1	13					HRP1
TIP41	1				FHL1					TKL2	1					HRP1
TKL1	17				FHL1					TMA108	2					HRQ1
TKL2	1				FKH1					TMA16	1					HSC82
TMA108	2				FKH1					TMA19	7					HSC82
TMA16	2				FMC1					TMA20	2					HSC82
TMA19	8				FMC1					TMA22	2					HSC82
TMA20	3				FMC1					TMA46	1					HSC82
TMA22	2				FMP16					TMA64	1					HSC82
TMA46	2				FMP16					TMA7	2					HSC82
TMA64	1				FMP16					TMT1	1					HSF1
TMA7	3				FMP16					TOA1	1					HSF1
TMT1	1				FMP46					TOF1	1					HSH155
TOA1	2				FMP46					TOF2	1					HSM3
TOF1	2				FMP46					TOM1	1					HSP10
TOF2	1				FMP46					TOM20	1					HSP10
TOM1	1				FOL1					TOM70	9					HSP10
TOM20	1				FOL1					TOM71	1					HSP104
TOM70	9				FPR3					TOP2	4					HSP104
TOM71	1				FPR3					TOR1	1					HSP104
TOP2	4				FPR3					TPA1	5					HSP104
TOR1	2				FPR3					TPD3	2					HSP104
TPA1	6				FPR3					TPI1	2					HSP104
TPD3	3				FPR3					TPM1	9					HSP12
TPI1	2				FPR3					TPM2	3					HSP12
TPM1	16				FPR4					TPS1	3					HSP12
TPM2	5				FPR4					TPS2	3					HSP12
TPS1	5				FPR4					TPS3	3					HSP12
TPS2	5				FPR4					TRL1	1					HSP12
TPS3	3				FPR4					TRM1	2					HSP12
TRL1	1				FRA1					TRM11	1					HSP12
TRM1	2				FRA1					TRM3	2					HSP12
TRM11	1				FRA1					TRM5	1					HSP26
TRM3	3				FRA1					TRM7	1					HSP26
TRM5	1				FRQ1					TRM82	2					HSP31
TRM7	1				FRQ1					TRP2	2					HSP31
TRM82	2				FRS1					TRP4	1					HSP42
TRP2	2				FRS1					TRP5	3					HSP42
TRP4	1				FRS1					TRR1	2					HSP42
TRP5	3				FRS2					TRS85	1					HSP60
TRR1	4				FRS2					TRX1	1					HSP60
TRS85	2				FRS2					TRX3	3					HSP60
TRX1	1				FRS2					TRZ1	2					HSP60
TRX3	4				FRS2					TSA1	1					HSP60
TRZ1	3				FSH2					TSL1	1					HSP60
TSA1	1				FUM1					TSR1	3					HSP60
TSL1	1				FUM1					TSR4	1					HSP60
TSR1	4				FUM1					TUB1	1					HSP60
TSR4	1				FUM1					TUB3	1					HSP60
TUB1	2				FUN12					TUP1	6					HSP78
TUB3	2				FUN12					TVP15	1					HSP78
TUP1	7				FUN12					TY1A-BL	2					HSP78
TVP15	1				FUN12					TY1A-DR4	4					HSP78
TY1A-BL	2				FUN12					TY1B-BR	1					HSP78
TY1A-DR4	4				FUN12					TY1B-LR4	2					HSP78
TY1B-BR	1				FUN30					TYR1	1					HSP78
TY1B-LR4	3				FYV7					TYS1	10					HSP78
TYR1	1				FYV7					UBA1	4					HSP78
TYS1	16				FYV7					UBA2	2					HSP78
UBA1	7				FYV7					UBC4	2					HSP82
UBA2	2				FYV7					UBC8	1					HSP82
UBC4	3				FYV7					UBC9	1					HSP82
UBC8	1				GAL11					UBP1	1					HSP82
UBC9	1				GAL11					UBP14	1					HSP82
UBP1	1				GAL11					UBP2	1					HSP82
UBP14	2				GAR1					UBP3	2					HSP82
UBP2	2				GAR1					UBP6	6					HSP82
UBP3	2				GAR1					UBP9	1					HSP82
UBP6	10				GAR1					UBR1	1					HSP82
UBP9	1				GBP2					UFD1	1					HSP82
UBR1	2				GCD1					UGA1	1					HSP82
UFD1	2				GCD10					UGA3	1					HSP82
UGA1	1				GCD10					UGP1	4					HSP82
UGA3	1				GCD10					ULP1	1					HSP82
UGP1	7				GCD10					UME6	3					HSP82
ULP1	1				GCD10					UNG1	1					HSP82
UME6	3				GCD10					URA1	4					HSP82
UNG1	1				GCD10					URA2	4					HSP82
URA1	6				GCD11					URA4	3					HSP82
URA2	4				GCD11					URA5	4					HSP82
URA4	6				GCD7					URA6	2					HSP82
URA5	4				GCN1					URA7	1					HSP82
URA6	4				GCN1					URA8	2					HSP82
URA7	2				GCN1					URB1	4					HSP82
URA8	2				GCN1					URB2	1					HTA1
URB1	6				GCN1					USO1	7					HTA1
URB2	1				GCN1					UTP10	3					HTA1
USO1	12				GCN1					UTP14	3					HTB1
UTP10	5				GCN20					UTP20	2					HTB1
UTP14	4				GCN20					UTP21	1					HTB1
UTP20	2				GCN20					UTP22	1					HTB1
UTP21	1				GCN5					UTP23	1					HTB1
UTP22	1				GCN5					UTP25	1					HTB1
UTP23	1				GCN5					UTP5	1					HTB1
UTP25	1				GCN5					UTP7	2					HTB1
UTP5	1				GCN5					UTP8	1					HTB1
UTP7	2				GCN5					UTP9	1					HTB1
UTP8	2				GCR1					UTR4	2					HTB1
UTP9	1				GCR1					VAC14	1					HTB2
UTR4	2				GCS1					VAC8	1					HTB2
VAC14	1				GCS1					VAS1	13					HTB2
VAC8	1				GCV1					VHS3	1					HTB2
VAS1	13				GCV1					VIK1	1					HTB2
VHS3	1				GCV1					VIP1	5					HTB2
VIK1	1				GCV1					VMA1	14					HTB2
VIP1	6				GCV1					VMA10	6					HTB2
VMA1	17				GCV1					VMA13	4					HTS1
VMA10	9				GCV1					VMA2	3					HTS1
VMA13	6				GCV2					VMA4	4					HTS1
VMA2	5				GCV2					VMA5	3					HTS1
VMA4	6				GCV2					VMA7	2					HTS1
VMA5	4				GCY1					VPH1	2					HTS1
VMA7	4				GDA1					VPS1	6					HTZ1
VPH1	3				GDI1					VPS13	2					HTZ1
VPS1	8				GDI1					VPS16	1					HTZ1
VPS13	2				GDI1					VPS21	2					HTZ1
VPS16	1				GDS1					VPS24	1					HXK1
VPS21	4				GDS1					VPS25	1					HXK1
VPS24	1				GEA2					VPS27	1					HXK1
VPS25	1				GEA2					VPS5	1					HXK1
VPS27	2				GEA2					VPS52	1					HXK1
VPS5	1				GEA2					VTA1	1					HXK1
VPS52	2				GET1					VTC2	5					HXK2
VTA1	1				GET1					VTC3	5					HXK2
VTC2	6				GET1					VTC4	5					HXK2
VTC3	7				GET1					WRS1	1					HYP2
VTC4	6				GET2					WTM1	1					HYP2
WRS1	1				GET3					YAF9	1					HYP2
WTM1	2				GET3					YAH1	1					HYP2
YAF9	2				GET4					YAL044W-A	1					HYR1
YAH1	2				GFA1					YAR1	2					HYR1
YAL044W-A	1				GFA1					YBT1	1					HYR1
YAR1	2				GFA1					YCF1	2					ICP55
YBT1	1				GFA1					YCK1	2					ICP55
YCF1	3				GFA1					YCK2	1					IDH1
YCK1	3				GFA1					YDJ1	5					IDH1
YCK2	2				GFA1					YDL057W	1					IDH2
YDJ1	8				GFA1					YDL085C-A	1					IDP1
YDL057W	1				GGA2					YDL121C	2					IDP1
YDL085C-A	2				GGA2					YDL144C	1					IDP1
YDL121C	3				GGA2					YDR161W	1					IDP1
YDL144C	1				GGA2					YDR286C	1					IES1
YDR161W	1				GGA2					YDR348C	1					IES2
YDR286C	2				GGA2					YDR391C	2					IES2
YDR348C	2				GGA2					YEF3	10					IES2
YDR391C	3				GGA2					YEL007W	1					IES3
YEF3	13				GGC1					YER034W	2					IES3
YEL007W	2				GGC1					YER079W	1					IES5
YER034W	2				GGC1					YER134C	1					IFH1
YER079W	1				GGC1					YER156C	4					IFH1
YER134C	2				GGC1					YET1	5					IFH1
YER156C	7				GGC1					YET3	3					IFH1
YET1	7				GID8					YFR016C	5					IFH1
YET3	3				GIM3					YGL039W	1					IFH1
YFR016C	6				GIM3					YGL041W-A	2					IFH1
YGL039W	2				GIM3					YGL082W	1					IGO2
YGL041W-A	3				GIM3					YGL117W	1					ILS1
YGL082W	1				GIM4					YGR054W	8					ILS1
YGL117W	2				GIM4					YGR130C	6					ILS1
YGR054W	9				GIM4					YGR169C-A	1					ILS1
YGR130C	7				GIM4					YGR283C	1					ILS1
YGR169C-A	1				GIM4					YHB1	1					ILS1
YGR283C	1				GIM5					YHM2	3					ILS1
YHB1	2				GIM5					YHR020W	10					ILS1
YHM2	4				GIR2					YHR097C	1					ILV1
YHR020W	11				GIS2					YIL096C	1					ILV2
YHR097C	1				GLK1					YIL108W	1					ILV2
YIL096C	2				GLK1					YJU3	1					ILV2
YIL108W	1				GLK1					YKL033W-A	1					ILV3
YJU3	2				GLN1					YKL075C	1					ILV3
YKL033W-A	2				GLN1					YKT6	3					ILV3
YKL075C	1				GLN1					YLH47	2					ILV3
YKT6	5				GLN1					YLR225C	5					ILV3
YLH47	4				GLN1					YLR257W	2					ILV3
YLR225C	5				GLN1					YLR287C	2					ILV3
YLR257W	3				GLN4					YLR361C-A	1					ILV3
YLR287C	3				GLN4					YLR407W	1					ILV5
YLR361C-A	1				GLN4					YLR455W	2					ILV5
YLR407W	1				GLN4					YMC2	1					ILV5
YLR455W	4				GLN4					YML079W	1					ILV5
YMC2	1				GLN4					YML082W	2					ILV5
YML079W	2				GLO1					YMR295C	1					ILV5
YML082W	3				GLO3					YMR31	1					ILV5
YMR295C	2				GLO3					YNG2	4					ILV5
YMR31	2				GLO3					YNK1	2					IMD2
YNG2	6				GLO3					YOP1	4					IMD3
YNK1	2				GLR1					YOR1	1					IMD4
YOP1	6				GLR1					YOR283W	1					IMD4
YOR1	2				GLR1					YPL191C	1					IMD4
YOR283W	2				GLR1					YPL199C	1					IMH1
YPL191C	1				GLR1					YPL225W	3					IMH1
YPL199C	1				GLT1					YPL245W	1					IMH1
YPL225W	6				GLT1					YPL260W	1					IMH1
YPL245W	2				GLT1					YPP1	1					IMP3
YPL260W	1				GLT1					YPR022C	2					INH1
YPP1	1				GLT1					YPR091C	1					INM1
YPR022C	3				GLT1					YPR097W	1					INO4
YPR091C	1				GLT1					YPR098C	2					INO80
YPR097W	1				GLT1					YPR172W	1					INO80
YPR098C	3				GLY1					YPR174C	1					INO80
YPR172W	2				GLY1					YPT1	3					INP53
YPR174C	1				GLY1					YPT6	2					INP53
YPT1	3				GLY1					YPT7	2					IOC3
YPT6	4				GNA1					YRA1	4					IPI1
YPT7	3				GNA1					YRA2	1					IPI3
YRA1	5				GND1					YRB1	10					IPP1
YRA2	1				GND1					YRB2	5					IPP1
YRB1	14				GND1					YRB30	1					IPP1
YRB2	7				GND1					YSA1	4					IPP1
YRB30	2				GND1					YSH1	2					IPP1
YSA1	6				GND1					YTA12	4					IRA2
YSH1	4				GOR1					YTA7	1					IRC25
YTA12	7				GPD1					YTM1	3					ISA2
YTA7	2				GPD1					ZAP1	1					ISD11
YTM1	3				GPD1					ZEO1	9					ISD11
ZAP1	1				GPD1					ZIM17	1					IST2
ZEO1	12				GPD2					ZPR1	3					IST2
ZIM17	1				GPD2					ZUO1	5					IST3
ZPR1	4				GPD2					ZWF1	5					ISW1
ZUO1	7				GPD2											ISW1
ZWF1	5				GPH1											ISW2
					GPH1											IXR1
					GPH1											JAC1
					GPI16											JAC1
					GPM1											JIP5
					GPM1											JIP5
					GPM1											KAP123
					GPM1											KAP123
					GPM1											KAP123
					GPM1											KAP123
					GPM2											KAP123
					GPM2											KAP123
					GPM2											KAP95
					GPX2											KAR2
					GPX2											KAR2
					GPX2											KAR2
					GPX2											KAR2
					GRE2											KAR2
					GRE2											KAR2
					GRE3											KAR2
					GRE3											KAR2
					GRS1											KAR3
					GRS1											KEL1
					GRS1											KEL1
					GRS1											KEL1
					GRS1											KEM1
					GRS1											KEM1
					GRS1											KEM1
					GRS1											KEM1
					GRS1											KEM1
					GRS1											KEM1
					GRS1											KEM1
					GRX2											KEM1
					GRX2											KES1
					GRX3											KES1
					GRX3											KES1
					GRX4											KES1
					GSF2											KES1
					GSF2											KES1
					GSP2											KGD1
					GSP2											KGD1
					GSP2											KGD1
					GSP2											KGD1
					GSP2											KGD1
					GSP2											KGD1
					GSP2											KGD2
					GSY2											KGD2
					GSY2											KRE33
					GTT1											KRE33
					GTT1											KRE33
					GUA1											KRI1
					GUA1											KRI1
					GUA1											KRI1
					GUA1											KRI1
					GUA1											KRI1
					GUA1											KRR1
					GUA1											KRR1
					GUA1											KRS1
					GUA1											KTR3
					GUA1											LAP3
					GUK1											LAP3
					GUK1											LAP4
					GUK1											LAT1
					GUK1											LAT1
					GUS1											LAT1
					GUS1											LAT1
					GUS1											LAT1
					GUS1											LAT1
					GUS1											LAT1
					GUS1											LAT1
					GUS1											LAT1
					GUS1											LAT1
					GUS1											LAT1
					GUS1											LAT1
					GUS1											LAT1
					GUS1											LEO1
					GUS1											LEU1
					GUS1											LEU1
					GUS1											LEU1
					GUS1											LEU1
					GUS1											LEU1
					GUS1											LEU4
					GUS1											LEU4
					GUS1											LEU4
					GUS1											LEU4
					GUS1											LEU4
					GUS1											LEU9
					GUS1											LEU9
					GVP36											LEU9
					GVP36											LHP1
					HAL9											LHP1
					HAL9											LHP1
					HAL9											LHS1
					HAM1											LIA1
					HAM1											LIP2
					HAP2											LIP2
					HAS1											LOC1
					HAS1											LOC1
					HAS1											LOC1
					HAS1											LPD1
					HAS1											LPD1
					HAS1											LPD1
					HAS1											LPD1
					HAS1											LPD1
					HAS1											LPD1
					HCA4											LPD1
					HCA4											LPD1
					HCH1											LPD1
					HCH1											LPD1
					HCH1											LRP1
					HCH1											LRP1
					HCM1											LSB5
					HCM1											LSC1
					HCR1											LSC1
					HCR1											LSC2
					HCR1											LSC2
					HCR1											LSC2
					HCR1											LSC2
					HCR1											LSM12
					HDA1											LSM2
					HDA1											LSM4
					HDA1											LSM7
					HDA1											LSP1
					HDA2											LSP1
					HDA2											LTP1
					HDA2											LTP1
					HDA2											LYS1
					HDA2											LYS12
					HDA2											LYS12
					HDA3											LYS12
					HEH2											LYS12
					HEK2											LYS12
					HEK2											LYS12
					HEM12											LYS20
					HEM14											LYS20
					HEM14											LYS20
					HEM14											LYS20
					HEM14											LYS21
					HEM14											LYS21
					HEM14											LYS4
					HEM15											LYS4
					HEM15											LYS4
					HEM15											LYS9
					HEM15											MAD1
					HEM2											MAD2
					HEM4											MAD2
					HFI1											MAE1
					HGH1											MAE1
					HGH1											MAK11
					HGH1											MAK16
					HGH1											MAK16
					HHF1											MAK16
					HHF1											MAK21
					HHF1											MAK21
					HHF1											MAK5
					HHO1											MAM33
					HHO1											MAP1
					HHO1											MAP2
					HHO1											MAS1
					HHO1											MAS1
					HHO1											MAS1
					HHT1											MBA1
					HHT1											MBF1
					HHT1											MBF1
					HHT1											MCR1
					HHT1											MCX1
					HHT1											MCX1
					HHT1											MDG1
					HIS1											MDH1
					HIS1											MDH1
					HIS4											MDJ1
					HIS4											MDJ1
					HIS4											MDJ1
					HIS4											MDL1
					HIS4											MDL2
					HIS4											MDM20
					HIS4											MDM20
					HIS5											MDM20
					HIS6											MDM38
					HIS6											MDM38
					HMG1											MDM38
					HMG1											MDM38
					HMG2											MDM38
					HMG2											MDM38
					HMI1											MDM38
					HMT1											MDN1
					HMT1											MDN1
					HNT1											MDR1
					HNT1											MDY2
					HNT1											MEF1
					HNT1											MEF1
					HNT1											MES1
					HNT1											MES1
					HNT2											MES1
					HOM2											MES1
					HOM2											MES1
					HOM2											MES1
					HOM3											MES1
					HOM3											MET17
					HOM3											MET17
					HOM3											MET17
					HOM6											MET17
					HOM6											MET17
					HOM6											MET22
					HOM6											MET6
					HOR2											MET6
					HOR2											MET6
					HOR2											MET6
					HOT1											MET6
					HOT1											MET6
					HOT1											MET6
					HPA3											MET6
					HPC2											MET6
					HPC2											MET6
					HPC2											MET7
					HPR1											MET8
					HPT1											MEU1
					HRI1											MFT1
					HRI1											MFT1
					HRI1											MFT1
					HRI1											MGE1
					HRP1											MGE1
					HRP1											MGE1
					HRP1											MGE1
					HRP1											MGE1
					HRP1											MGE1
					HRP1											MGE1
					HRP1											MGM101
					HRP1											MGM101
					HRP1											MGM101
					HRP1											MGR3
					HRQ1											MGS1
					HSC82											MID2
					HSC82											MIR1
					HSC82											MIS1
					HSC82											MIS1
					HSC82											MIS1
					HSC82											MIS1
					HSC82											MIS1
					HSC82											MIS1
					HSC82											MIS1
					HSC82											MIS1
					HSF1											MIS1
					HSF1											MIS1
					HSF1											MIS1
					HSF1											MIS1
					HSH155											MLC1
					HSM3											MLC1
					HSP10											MLC1
					HSP10											MLC1
					HSP10											MLH1
					HSP10											MLP1
					HSP10											MLP1
					HSP104											MLP1
					HSP104											MLP1
					HSP104											MLP1
					HSP104											MLP1
					HSP104											MLP1
					HSP104											MLP1
					HSP104											MLP1
					HSP104											MLP1
					HSP104											MLP1
					HSP12											MLP1
					HSP12											MLP1
					HSP12											MLP1
					HSP12											MLP1
					HSP12											MLP1
					HSP12											MLP1
					HSP12											MLP2
					HSP12											MLP2
					HSP12											MLP2
					HSP12											MNN11
					HSP12											MNN2
					HSP26											MNP1
					HSP26											MNP1
					HSP26											MNP1
					HSP26											MNP1
					HSP31											MOD5
					HSP31											MOT1
					HSP31											MOT2
					HSP42											MOT3
					HSP42											MPP10
					HSP42											MPP10
					HSP60											MPP10
					HSP60											MPP6
					HSP60											MPS3
					HSP60											MRC1
					HSP60											MRC1
					HSP60											MRD1
					HSP60											MRH1
					HSP60											MRI1
					HSP60											MRI1
					HSP60											MRM2
					HSP60											MRP1
					HSP60											MRP13
					HSP60											MRP13
					HSP60											MRP2
					HSP60											MRP4
					HSP60											MRP49
					HSP78											MRP49
					HSP78											MRP51
					HSP78											MRP7
					HSP78											MRP7
					HSP78											MRP7
					HSP78											MRP8
					HSP78											MRP8
					HSP78											MRP8
					HSP78											MRP8
					HSP78											MRP8
					HSP78											MRPL11
					HSP78											MRPL13
					HSP78											MRPL15
					HSP78											MRPL19
					HSP82											MRPL20
					HSP82											MRPL23
					HSP82											MRPL3
					HSP82											MRPL33
					HSP82											MRPL35
					HSP82											MRPL4
					HSP82											MRPL40
					HSP82											MRPS17
					HSP82											MRPS18
					HSP82											MRS1
					HSP82											MRS1
					HSP82											MRT4
					HSP82											MRT4
					HSP82											MRT4
					HSP82											MSC1
					HSP82											MSC1
					HSP82											MSC6
					HSP82											MSD1
					HSP82											MSE1
					HSP82											MSH2
					HSP82											MSH2
					HSP82											MSH2
					HSP82											MSN4
					HSP82											MSP1
					HSP82											MSS116
					HTA1											MSW1
					HTA1											MSW1
					HTA1											MTC1
					HTB1											MTD1
					HTB1											MTF1
					HTB1											MTF1
					HTB1											MTR4
					HTB1											MTR4
					HTB1											MTR4
					HTB1											MTR4
					HTB1											MTR4
					HTB1											MTR4
					HTB1											MTR4
					HTB1											MUD2
					HTB2											MUD2
					HTB2											MVD1
					HTB2											MVD1
					HTB2											MVD1
					HTB2											MXR1
					HTB2											MYO1
					HTB2											MYO2
					HTB2											MYO2
					HTS1											MYO3
					HTS1											MYO3
					HTS1											MYO5
					HTS1											MYO5
					HTS1											NAB2
					HTS1											NAB2
					HTZ1											NAB3
					HTZ1											NAB3
					HTZ1											NAM9
					HTZ1											NAP1
					HTZ1											NAT1
					HXK1											NAT1
					HXK1											NAT1
					HXK1											NAT1
					HXK1											NAT1
					HXK1											NAT1
					HXK1											NAT4
					HXK2											NAT5
					HXK2											NAT5
					HXK2											NCB2
					HYP2											NCL1
					HYP2											NCL1
					HYP2											NCL1
					HYP2											NCL1
					HYP2											NCL1
					HYR1											NCL1
					HYR1											NCL1
					HYR1											NCL1
					HYR1											NCP1
					ICP55											NDE1
					ICP55											NDE1
					ICP55											NDI1
					IDH1											NDI1
					IDH1											NET1
					IDH1											NET1
					IDH2											NEW1
					IDH2											NEW1
					IDP1											NEW1
					IDP1											NEW1
					IDP1											NEW1
					IDP1											NFS1
					IDP1											NFU1
					IDP1											NFU1
					IDP1											NGG1
					IES1											NGG1
					IES1											NGG1
					IES2											NGG1
					IES2											NGG1
					IES2											NGG1
					IES2											NGL2
					IES2											NHP10
					IES3											NHP2
					IES3											NHP6A
					IES3											NHP6A
					IES5											NHP6A
					IES5											NHP6B
					IFH1											NHP6B
					IFH1											NIC96
					IFH1											NIC96
					IFH1											NIF3
					IFH1											NIF3
					IFH1											NIP1
					IFH1											NIP1
					IFH1											NIP1
					IFH1											NIP1
					IFH1											NIP1
					IFH1											NIT3
					IGO2											NIT3
[truncated: 3,694 more rows]
