# Supplementary material for: Biotin starvation causes mitochondrial protein hyperacetylation and partial rescue by the SIRT3-like deacetylase Hst4p
Source: Nat Commun. 2015 Jul 9;6:7726. doi: 10.1038/ncomms8726 (PMC4510963; doi:10.1038/ncomms8726)
Supplement: Supplementary Data 4 — List of lysine acetylation abundance changes upon genetic deletion of various yeast sirtuins (Sir2p, Hst2p and Hst4p) [file ncomms8726-s5.xls]

## Sheet: Acetyl (K)Sites
Systematic name	Protein names	Gene names	Peptide Sequence	Localization prob	Positions within proteins	PEP	Charge	m/z	Mass error [ppm]	Ratio H/L normalized Hst2	Ratio H/L normalized Hst4	Ratio H/L normalized Sir2
P49090	Asparagine synthetase [glutamine-hydrolyzing] 2	ASN2	HEDIHNFKPK(1)ALQLSK	0.99972	19	3.21729e-34	4	487.517	0.55344	10.379	29.436
P09624	Dihydrolipoyl dehydrogenase, mitochondrial	LPD1	IRVTPVDGLEGTVK(1)EDHILDVK	1	160	3.55271e-80	4	619.592	0.31602		8.7286
P32614	Fumarate reductase		LAETK(1)PELVK(1)INLDSK(1)VVDIHEK	1	156	0.000101089	3	915.508	-1.8767		6.7146
Q03373	Down-regulator of invasive growth 2	DIG2	EEDHSGKPPTITTSPAEK(1)TVPFK	1	88	3.51746e-32	4	635.324	0.45341	0.57434	3.8503	1.5459
Q01217	Protein ARG5,6, mitochondrial	ARG5,6	YK(1)LVGNIK	1	209	0.000491144	2	488.795	0.20413		3.6936	1.1991
Q01217	Protein ARG5,6, mitochondrial	ARG5,6	IVYLNEK(1)GGIINGSTGEK	1	272	4.88072e-98	2	967.515	0.27851	0.73535	3.4759	0.96249
P36775	Lon protease homolog, mitochondrial	PIM1	SLK(1)LPDSVQK	1	538	0.000475413	2	578.832	0.47144	1.3571	3.2576	1.4138
P48015	Aminomethyltransferase, mitochondrial	GCV1	MPLVPTHYYK(1)Q	1	399	7.64585e-15	3	478.908	-1.7538	0.43656	3.058	0.42088
P48415	COPII coat assembly protein SEC16	SEC16	AEVVEK(1)DTFQPTIRK	1	1950	1.4709e-09	3	601.66	-0.040249	3.1552	2.9948
A6ZMC1	Arginine biosynthesis bifunctional protein ArgJ, mitochondrial	ARG7	LNDLK(1)SLDVNK	1	360	3.6128e-12	2	650.859	0.12251	0.94144	2.9932	1.1377
A6ZMC1	Arginine biosynthesis bifunctional protein ArgJ, mitochondrial	ARG7	ISTGINK(1)IFGEEK	1	154	4.31837e-35	3	493.268	0.27504	0.66975	2.9332	0.94463
A6ZMC1	Arginine biosynthesis bifunctional protein ArgJ, mitochondrial	ARG7	EINEDSK(1)DFEQVK	1	276	6.86251e-35	3	541.59	0.072073	0.60108	2.9269	0.94012
Q01802	Aspartate aminotransferase, mitochondrial	AAT1	NSLQQNIDSQLK(1)K	1	329	0.0118608	3	519.946	0.4985		2.9151
A6ZMC1	Arginine biosynthesis bifunctional protein ArgJ, mitochondrial	ARG7	YALYVPK(1)TGSFPK	1	24	2.79121e-07	3	504.941	0.36493	0.63193	2.8606	0.98507
Q12375	Mitochondrial ornithine transporter 1	ORT1	IFGK(1)FGLK	1	258	0.00215316	2	476.287	-0.03539	0.79287	2.8491	1.4703
A6ZPQ2	Amino-acid acetyltransferase, mitochondrial	ARG2	REAK(1)DYLSK	1	37	0.000222624	3	384.54	0.75369	1.0168	2.7967	1.1928
P40093	UPF0160 protein YER156C	YER156C	VSSSDLDLLYDK(1)VYK	1	127	4.8371e-13	3	596.308	0.04755		2.7709
P23180	Probable oxidoreductase AIM17	AIM17	RILK(1)DNVK	1	153	0.000131138	2	514.317	-0.21617	0.53564	2.7267	0.77034
Q01217	Protein ARG5,6, mitochondrial	ARG5,6	SVTK(1)EPIEASIK	1	219	0.000207024	2	672.374	-0.52836		2.7059
P40485	Phosphatidylinositol 4,5-bisphosphate-binding protein SLM1	SLM1	NSTSSPNSTGSDAK(1)FVLHAK	1	542	6.91609e-06	3	697.343	0.74773		2.7042
Q01217	Protein ARG5,6, mitochondrial	ARG5,6	QSWVK(1)YGTK	1	303	1.24495e-07	2	569.798	0.44242	0.83771	2.6814	1.0727
P06208	2-isopropylmalate synthase	LEU4	EYFHK(1)LVNIGFK	1	90	9.63647e-17	3	512.945	0.75986		2.6719	1.2727
A6ZR27	Aldehyde dehydrogenase 5, mitochondrial	ALD5	SVRIAIDK(1)PIR	1	517	5.68076e-19	3	437.27	-0.24701	0.86336	2.6372	1.4262
P32388	54S ribosomal protein MRP49, mitochondrial	MRP49	VAQQLK(1)FLNK	1	9	0.00145494	2	615.864	-0.42184		2.6062
A6ZR27	Aldehyde dehydrogenase 5, mitochondrial	ALD5	VGDPFDEEVFQGAQTSDK(1)QLHK	1	368	1.72156e-190	4	630.053	0.14067	1.1265	2.6038	1.2705
P38988	Mitochondrial GTP/GDP carrier protein 1	GGC1	VLQRVYK(1)YGGQPFANEFLNK	1	89	5.12506e-39	3	805.094	-1.6931		2.5782	0.84172
P23180	Probable oxidoreductase AIM17	AIM17	SLVVK(1)WK	1	108	0.00402537	2	451.279	-0.053834	0.53339	2.5331	0.83523
P47039	Probable kynurenine--oxoglutarate transaminase BNA3	BNA3	IGYFEK(1)MRQEYINK	1	328	0.000850695	3	620.982	0.58837		2.5121
P39533	Probable aconitate hydratase 2	ACO2	FNFLRADK(1)DAQYDK	1	330	1.68432e-39	3	591.625	-0.036421		2.5108	1.5452
P06208	2-isopropylmalate synthase	LEU4	AVEATK(1)LVRK	1	184	5.68086e-07	2	578.856	0.24704	0.82646	2.4797	1.31
A6ZPT1	Putative lipoate-protein ligase A	AIM22	FETK(1)FFNK	1	216	0.000902405	2	551.782	0.34857	1.5261	2.4768	2.2595
P00890	Citrate synthase, mitochondrial	CIT1	SFSTEK(1)YK	1	467	0.000499172	2	516.256	0.01572	1.0116	2.4217	1.4249
A6ZY43	Suppressor of hydroxyurea sensitivity protein 2	SHU2	SK(1)DVIEYSK	1	3	0.000363101	2	576.793	0.30536	1.2808	2.4155	1.4069
Q12204	Probable phospholipase YOR022C, mitochondrial		FK(0.017)PFSVDDSNRLEK(0.983)ASK	0.983149	67	6.14125e-06	4	503.263	0.53042		2.4015	0.97477
P25372	Thioredoxin-3, mitochondrial	TRX3	LTNLTEFRNLIK(1)QNDK	1	41	0.000482047	3	663.697	-0.70759		2.4014
P06208	2-isopropylmalate synthase	LEU4	SDEISK(1)LFK	1	464	2.89316e-06	2	554.798	-0.12741	0.73141	2.3897	1.1367
P33416	Heat shock protein 78, mitochondrial	HSP78	DLEMK(1)NDELNRLTK	1	386	2.69893e-10	3	592.965	0.85371	0.80245	2.3797
P48015	Aminomethyltransferase, mitochondrial	GCV1	VRVGFK(1)YLK	1	318	0.000562291	3	384.569	0.81719	0.61031	2.3685
P07342	Acetolactate synthase catalytic subunit, mitochondrial	ILV2	ERSEWFAQINK(1)WK	1	453	1.11856e-09	3	588.634	0.74983	1.8464	2.353	1.0733
P33416	Heat shock protein 78, mitochondrial	HSP78	GDK(1)DRLLYMENSLK	1	492	1.67587e-09	3	575.294	-1.1848		2.343	0.87997
P23180	Probable oxidoreductase AIM17	AIM17	FLEEK(1)FPHDK	1	460	0.000184241	3	444.559	0.023969	0.55299	2.3269	0.77264
P38797	Protein phosphatase 2C homolog 7, mitochondrial	PTC7	IRDEK(1)VVK	1	166	0.000662536	3	343.541	0.16619		2.3226
P36139	Protein PET10	PET10	SNYIDPTK(1)DLAK	1	195	0.0106634	2	703.862	0.093561		2.3058
P09440	C-1-tetrahydrofolate synthase, mitochondrial	MIS1	LLEEAHVK(1)LDGK	1	191	1.05011e-30	3	465.261	-0.3179	1.1912	2.3045	1.4563
A6ZMC1	Arginine biosynthesis bifunctional protein ArgJ, mitochondrial	ARG7	SRPSTAAAVFTTNK(1)FK	1	71	1.44437e-13	3	589.984	0.29775	0.72488	2.302	1.0569
P07264	3-isopropylmalate dehydratase	LEU1	AVAYWK(1)TLK	1	276	0.000378119	2	561.321	0.67734		2.2979	2.0396
P25646	Protein phosphatase 2C homolog 6	PTC6	LSTFEK(1)FYNK	1	127	0.000159585	2	659.838	0.27222		2.2948
A6ZR27	Aldehyde dehydrogenase 5, mitochondrial	ALD5	SPNIVFADADLDK(1)AVK	1	305	8.60271e-18	2	872.959	0.75253	1.1004	2.2902	1.4701
P36141	Putative redox protein FMP46, mitochondrial	FMP46	LVGNEPADIDK(1)YIIQRK	1	127	1.03488e-62	3	672.037	0.42021		2.2744	1.0909
P09440	C-1-tetrahydrofolate synthase, mitochondrial	MIS1	IIQVGARPDSSTYVRMK(1)LK	1	87	1.45246e-05	4	555.81	-0.12927	1.0828	2.2723	1.2138
P09440	C-1-tetrahydrofolate synthase, mitochondrial	MIS1	LPAEITEVELLK(1)K	1	114	0.000453136	3	508.968	0.087915		2.2706
P33416	Heat shock protein 78, mitochondrial	HSP78	K(1)ETDPVSVERREALEK	1	366	1.66239e-22	4	482.758	-0.94387	0.7155	2.2683	1.1973
P28834	Isocitrate dehydrogenase [NAD] subunit 1, mitochondrial	IDH1	EGVYEAVESLK(1)RNK	1	82	5.36047e-113	3	555.293	0.19111	0.70094	2.2588
P46655	Glutamate--tRNA ligase, cytoplasmic	GUS1	DGK(1)PYVFFTIPDGK	1	688	0.00041889	2	813.414	-0.61616		2.2539
P18544	Acetylornithine aminotransferase, mitochondrial	ARG8	NAK(1)LYDDVNGK	1	43	0.000212857	2	639.82	0.79366	0.92403	2.2507
P38891	Branched-chain-amino-acid aminotransferase, mitochondrial	BAT1	AVRLEATDYATRAWPGGVGDK(1)K	1	218	9.05445e-80	3	801.752	0.19322	0.95609	2.2377	1.4131
P33416	Heat shock protein 78, mitochondrial	HSP78	NK(1)VIEAMK	1	680	0.00101208	2	487.771	-0.52189	0.6467	2.2358	1.0091
P34227	Mitochondrial peroxiredoxin PRX1	PRX1	LK(1)PEFDK	1	102	0.000204988	2	459.75	1.1884		2.2092
P19414	Aconitate hydratase, mitochondrial	ACO1	VSPTSDRLQLLK(0.997)PFK(0.003)PWDGK	0.99733	566	2.59872e-50	5	471.663	0.74566	1.4681	2.2056	1.8989
P38891	Branched-chain-amino-acid aminotransferase, mitochondrial	BAT1	LTGK(1)LIEQDK	1	141	6.66929e-14	2	593.838	-0.12556	0.87375	2.2048	1.3051
Q06892	NADH kinase POS5, mitochondrial	POS5	LQSGSK(1)FVK	1	32	0.00158214	2	518.295	0.1045	1.1543	2.1968	1.2555
P04076	Argininosuccinate lyase	ARG4	K(1)NADSLELLRGK	1	290	4.75363e-08	3	462.596	0.30742	1.4293	2.1941
P09440	C-1-tetrahydrofolate synthase, mitochondrial	MIS1	LVGSEK(1)NPLNDK	1	692	3.6546e-05	2	678.362	0.5559	1.2685	2.1882	1.8041
P32787	Mitochondrial genome maintece protein MGM101	MGM101	SFNSTETK(1)PVFATK	1	47	4.17622e-10	2	799.907	1.6707		2.1855
P40012	Protoporphyrinogen oxidase	HEM14	LLDLSNTLK(1)K	1	264	0.0002266	2	593.856	0.3116		2.1833
P39522	Dihydroxy-acid dehydratase, mitochondrial	ILV3	KAPSLPEGQEIIK(1)PLSHPIK	1	393	2.70564e-29	3	742.095	-0.15012	1.0509	2.1822	0.90955
Q05779	Ubiquinone biosynthesis protein COQ9, mitochondrial	COQ9	SHNYK(1)ETFTFAK	1	215	3.31189e-07	3	505.581	0.61615		2.1728	0.46259
P48015	Aminomethyltransferase, mitochondrial	GCV1	SRRDLVDQK(1)YWFNGYAK	1	292	7.49232e-12	4	547.779	0.59693		2.169
P40070	U6 snRNA-associated Sm-like protein LSm4	LSM4	LQDNIIDK(1)VK	1	88	4.38237e-09	2	614.351	-0.47055	1.2327	2.1664	1.5697
P33416	Heat shock protein 78, mitochondrial	HSP78	LGDDGK(1)IDTATK	1	672	0.00245014	2	638.325	0.94127		2.1659
P07266	Mitochondrial RNA-splicing protein MRS1	MRS1	QFNDYVK(1)QEK	1	341	0.000524364	2	670.828	0.29634	1.1949	2.1548	1.1796
P48015	Aminomethyltransferase, mitochondrial	GCV1	DVLEPLLSK(1)TAPGK	1	181	3.95981e-10	3	503.956	0.32996	0.48886	2.1529	0.45186
P39533	Probable aconitate hydratase 2	ACO2	LPNGK(1)DFK	1	522	0.00047946	2	480.761	0.051531		2.1509
P53123	Ribosomal RNA methyltransferase MRM2, mitochondrial	MRM2	LMQIDDK(1)YRLFSK	1	63	0.000316289	3	572.299	0.36291	1.3747	2.1504
P09457	ATP synthase subunit 5, mitochondrial	ATP5	RIEK(1)ALSASK	1	156	2.7649e-07	2	572.838	-0.30066	1.1762	2.1473	1.0261
P07257	Cytochrome b-c1 complex subunit 2, mitochondrial	QCR2	DLSPAINYTK(1)LK	1	322	0.000143564	2	702.89	-0.75664	0.98451	2.1296
P25372	Thioredoxin-3, mitochondrial	TRX3	IIGANPTALEK(1)GIK	1	122	1.90021e-15	2	733.932	1.0233	0.91057	2.1276	1.1746
P21827	Guanine nucleotide exchange factor SRM1	SRM1	DNLPEYTYK(1)DVHGK	1	375	0.0115395	3	574.277	0.49627		2.1264
P39533	Probable aconitate hydratase 2	ACO2	LLTNLDK(1)IK	1	44	2.06092e-05	2	550.34	0.40305	1.172	2.122	1.5094
P07256	Cytochrome b-c1 complex subunit 1, mitochondrial	COR1	KIDAITVK(1)DVK	1	416	3.95547e-05	2	636.382	0.53959	1.0333	2.1215	1.2308
P05737	60S ribosomal protein L7-A	RPL7A	AAEK(1)ILTPESQLK	1	5	1.86103e-09	2	756.419	-0.23625	340.42	2.1188	1.114
P33416	Heat shock protein 78, mitochondrial	HSP78	VLEEIDK(1)ANGK	1	205	2.45865e-07	2	629.338	-4.0414		2.1122	0.93296
P35191	DnaJ homolog 1, mitochondrial	MDJ1	NK(1)YDIWYDK	1	360	0.00030004	2	643.806	0.21767	1.2198	2.1092	2.4356
Q12433	Protein AHC1	AHC1	HSK(1)LYSSQPLAVLNNQK	1	339	4.87967e-15	3	657.022	-0.48209	0.76824	2.101
P40051	Intermediate cleaving peptidase 55	ICP55	SITLMK(1)QELK	1	391	2.4491e-06	2	624.847	-0.57709		2.0831
P07342	Acetolactate synthase catalytic subunit, mitochondrial	ILV2	LK(1)EFVSTK	1	630	7.20452e-16	2	497.284	0.28601		2.0821	1.4553
P42847	37S ribosomal protein S18, mitochondrial	MRPS18	NNTHLTFSSVVEDK(1)NFHK	1	98	0.000163079	4	540.518	0.48841		2.0797
P35191	DnaJ homolog 1, mitochondrial	MDJ1	VSFK(1)DAVFGSK	1	211	3.38419e-05	2	613.824	0.92321	0.69414	2.0786	1.0517
P38323	Mitochondrial clpX-like chaperone MCX1	MCX1	DSLIRDVSEEDK(1)K	1	493	6.41212e-26	2	788.397	-0.52378	1.2949	2.0774	1.4173
P40052	Uncharacterized protein YER079W	YER079W	VSHDQTEK(1)FYK	1	145	0.000874452	3	475.233	0.73044		2.0754
P20967	2-oxoglutarate dehydrogenase, mitochondrial	KGD1	HDLDK(1)EINLGPGILPRFARDGK	1	175	1.06339e-40	5	501.474	0.019791	1.0736	2.0703	1.1576
P33416	Heat shock protein 78, mitochondrial	HSP78	ETDPVSVERREALEK(1)DLEMK	1	381	1.66239e-22	4	608.805	-0.18626		2.0665	0.78493
P19414	Aconitate hydratase, mitochondrial	ACO1	ILGVK(1)LTGK	1	229	2.06092e-05	2	485.818	0.089795	1.3777	2.0643	2.0256
P19414	Aconitate hydratase, mitochondrial	ACO1	DAK(1)DMPILIK	1	577	4.50021e-09	2	593.331	0.2355	1.3123	2.0624	1.8881
P09440	C-1-tetrahydrofolate synthase, mitochondrial	MIS1	ANDEIQAIK(1)LK	1	59	2.74154e-10	2	642.862	0.39537	2.0387	2.0563	3.2684
P40012	Protoporphyrinogen oxidase	HEM14	IYYNELK(1)HGSNTQAMIDNMRGK	1	210	1.19745e-21	4	661.068	0.20934	1.3306	2.0558	1.1368
P07257	Cytochrome b-c1 complex subunit 2, mitochondrial	QCR2	DFADK(1)VYTK	1	178	0.000345163	2	564.782	0.14518	0.80582	2.0546	1.1522
P07246	Alcohol dehydrogenase 3, mitochondrial	ADH3	IVGLSELPK(1)VYDLMEK	1	355	5.10285e-45	3	631.341	-1.4349		2.0526
P39522	Dihydroxy-acid dehydratase, mitochondrial	ILV3	IDLLVSDK(1)EMAQRK	1	546	1.35714e-30	3	563.306	-0.72419	1.0406	2.052	1.279
P38891	Branched-chain-amino-acid aminotransferase, mitochondrial	BAT1	LIEQDK(1)HLVPQGNGYSLYIRPTMIGTSK	1	147	6.66929e-14	4	800.925	0.069982		2.0509	1.1733
P25372	Thioredoxin-3, mitochondrial	TRX3	MMQPHLTK(1)LIQAYPDVRFVK	1	67	0.000867207	4	623.082	0.20889	0.67075	2.0497
P00447	Superoxide dismutase [Mn], mitochondrial	SOD2	EPSPANARK(1)MIAIQQNIK	1	89	7.31955e-35	3	689.705	0.50473	1.0708	2.0496	1.4141
P41735	Catabolite repression protein CAT5	CAT5	HTEK(1)PEHAPK	1	34	5.55003e-09	3	405.875	-0.33082	0.75237	2.0475	0.52866
P30902	ATP synthase subunit d, mitochondrial	ATP7	IK(1)PEIDAK	1	143	0.00154269	2	478.277	0.49089	1.0488	2.0443	1.2087
P19414	Aconitate hydratase, mitochondrial	ACO1	IADFAK(1)LYHK	1	316	1.0823e-06	3	416.564	-0.036738	1.3459	2.0411	1.8476
P34227	Mitochondrial peroxiredoxin PRX1	PRX1	TVRSVFVIDPK(1)K	1	183	2.15907e-07	3	477.617	-0.42298	0.67361	2.0312	0.87807
P47084	Uncharacterized protein YJR003C, mitochondrial		IQQTEEEK(1)EIISK	1	274	0.000317126	2	808.923	0.32549	1.7641	2.0297	1.5808
P40051	Intermediate cleaving peptidase 55	ICP55	TIK(1)PISK	1	232	0.00651058	2	414.763	0.34699		2.0295	1.2049
P38771	Ribosome-recycling factor, mitochondrial	RRF1	VEEDEIDVNELLK(1)K	1	53	0.00347934	3	572.296	0.067209		2.0188
P06106	Protein MET17	MET17	EK(1)LASGVTK	1	405	0.00238808	2	487.779	0.655		2.0172
P06208	2-isopropylmalate synthase	LEU4	YK(1)PFNAPK	1	40	0.00143309	2	503.771	0.28626	0.68655	2.0144	1.0164
P09440	C-1-tetrahydrofolate synthase, mitochondrial	MIS1	LVGDVDFDSVK(1)EK	1	291	9.46036e-19	3	498.256	-0.0022838	1.3033	2.0138	1.9197
P38323	Mitochondrial clpX-like chaperone MCX1	MCX1	K(1)FLDEYIVGQEIGKK	0.99997	44	0.000202933	3	603.665	-0.4516	1.2269	2.0132	1.3073
Q03219	Uncharacterized protein YMR178W		ELK(1)LIQDESTK	1	205	0.000204873	2	673.364	0.171		2.0115	2.1031
P07246	Alcohol dehydrogenase 3, mitochondrial	ADH3	SPIK(1)IVGLSELPK	1	346	1.15807e-09	2	711.932	-1.7504	1.1216	2.0076	1.3533
P38071	Enoyl-[acyl-carrier protein] reductase [NADPH, B-specific], mitochondrial	ETR1	TFAK(1)EVLSK	1	242	6.78776e-210	2	532.803	0.10558	1.2725	2.0032	1.1152
Q06010	A-factor-processing enzyme	STE23	ALLIQDPK(1)ADK	1	92	5.12714e-05	2	627.359	1.1236		1.9978
P39522	Dihydroxy-acid dehydratase, mitochondrial	ILV3	LAECDNIGEYIK(1)K	1	266	5.02149e-07	2	797.893	0.9278	1.1327	1.9956	1.34
P00890	Citrate synthase, mitochondrial	CIT1	AYAQGVSK(1)K	1	203	3.22778e-10	2	497.272	0.033899	0.82674	1.9792	1.3312
C7GRR3	Altered inheritance of mitochondria protein 9, mitochondrial	AIM9	K(0.012)YDNVIK(0.988)QVSDFQSK	0.988287	254	4.3742e-05	3	614.319	1.6075		1.9775	1.1197
P0CS90			TK(1)TEELQTSSMK	1	616	0.000516456	2	720.848	0.21999		1.9745	1.2447
P32787	Mitochondrial genome maintece protein MGM101	MGM101	VQK(1)DLIEPLDPK	1	119	5.30468e-05	2	718.903	0.42183	1.2142	1.972	1.3465
P22943	12 kDa heat shock protein	HSP12	ASEALK(1)PDSQK	1	18	9.04689e-40	3	405.879	0.3754	0.38872	1.9707	0.41189
P32340	Rotenone-insensitive NADH-ubiquinone oxidoreductase, mitochondrial	NDI1	VEEK(1)QLLAK	1	312	2.46802e-05	2	550.322	0.33826		1.9693	0.9311
P49095	Glycine dehydrogenase [decarboxylating], mitochondrial	GCV2	LK(1)YVIDK	1	228	0.00249686	2	460.776	0.79309	0.83481	1.9687	0.90989
C7GRR3	Altered inheritance of mitochondria protein 9, mitochondrial	AIM9	INPNEK(1)VQVTTLSSIHEGK	1	138	4.45444e-20	3	712.715	0.0012925	1.224	1.967
P09624	Dihydrolipoyl dehydrogenase, mitochondrial	LPD1	IGK(1)FPFAANSRAK	1	411	3.63396e-77	2	724.904	0.48344	0.98276	1.9653	1.3551
P15108	ATP-dependent molecular chaperone HSP82	HSP82	SPFLDALK(1)AK	1	492	2.23956e-17	2	566.324	0.7738	2.6567	1.9613	1.3068
P36775	Lon protease homolog, mitochondrial	PIM1	LSIEDSPTSSADSK(1)PK	1	854	0.000224152	3	568.616	0.39144		1.9604
Q12311	NuA3 HAT complex component NTO1	NTO1	MNRGSLDDGPK(1)LREEK	1	11	6.00354e-07	3	648.986	-0.58256		1.9564
P07806	Valine--tRNA ligase, mitochondrial	VAS1	VWEWK(1)EEYHSRIK	1	266	2.23569e-13	4	458.734	-0.84956	1.0218	1.9557	1.5355
Q06685	Inositol hexakisphosphate and diphosphoinositol-pentakisphosphate kinase	VIP1	IQLKPVLNK(1)ENEVEK	0.999694	632	0.000278095	3	608.347	0.11507		1.9546	1.3083
P39522	Dihydroxy-acid dehydratase, mitochondrial	ILV3	K(0.916)LNK(0.084)YSYIITEPK	0.91569	22	4.72563e-65	3	546.975	0.28225	1.7687	1.9523	1.1247
P03878	Intron-encoded DNA endonuclease aI4	aI4	EFYNLK(1)ELK	1	529	0.00046229	2	613.327	0.07394	1.2678	1.9415	1.2326
P36160	Ribosome biogenesis protein RPF2	RPF2	MIRTVK(1)PK	1	6	0.00874814	2	536.813	-0.74013	1.4153	1.9374	1.9559
P15424	ATP-dependent RNA helicase MSS116, mitochondrial	MSS116	QEK(1)YEPSEEIK	1	504	0.000209568	2	711.343	-0.16644	1.3207	1.9367	1.4597
P39522	Dihydroxy-acid dehydratase, mitochondrial	ILV3	ITGK(1)EGTYFK	1	424	2.83905e-06	2	593.311	-0.39284		1.9364	1.1191
P00330	Alcohol dehydrogenase 1	ADH1	SPIK(1)VVGLSTLPEIYEK	1	319	6.73175e-05	3	639.031	-0.2661		1.9355
P48360	Probable NADPH:adrenodoxin oxidoreductase, mitochondrial	ARH1	LSIGFDK(1)DHIANK	1	381	5.11014e-19	3	500.6	0.17077	1.2798	1.9352	1.6024
P20967	2-oxoglutarate dehydrogenase, mitochondrial	KGD1	NLK(1)RILK	1	630	1.87429e-07	2	463.811	1.4433		1.9344
P19414	Aconitate hydratase, mitochondrial	ACO1	LYHK(1)DLLSADK	1	320	7.34538e-61	3	448.91	-1.0317	1.339	1.9326	1.8232
P21576	Vacuolar protein sorting-associated protein 1	VPS1	QDIEELTK(1)ENDITIQRRK	1	675	1.32361e-34	4	568.554	0.42462	1.6487	1.9275
B3LQG6	Altered inheritance of mitochondria protein 24, mitochondrial	AIM24	RYIYGVDSYFMK(1)IK	1	310	3.19387e-07	3	614.315	0.69699		1.9271
P40582	Glutathione S-transferase 1	GTT1	VADK(1)ISQAYSSGEVK	1	146	3.64319e-13	2	812.415	-0.39645	0.67912	1.9258	0.21701
P38779	Proteasome-interacting protein CIC1	CIC1	SFTGTSK(1)SFK	1	93	1.5795e-06	2	566.288	0.66465	1.9367	1.9244	2.0964
P16387	Pyruvate dehydrogenase E1 component subunit alpha, mitochondrial	PDA1	AYDK(1)SARK	1	360	0.00570289	3	327.51	-1.211		1.9218
P07256	Cytochrome b-c1 complex subunit 1, mitochondrial	COR1	LSLGEAFK(1)K	1	408	0.000386613	2	517.798	0.23345		1.919
Q07648	D-tyrosyl-tRNA(Tyr) deacylase	DTD1	LLRSDLGEEK(1)VK	1	122	0.00193843	3	476.94	0.29239		1.9187
Q01852	Mitochondrial import inner membrane translocase subunit TIM44	TIM44	GDVK(1)VLK	1	311	0.013028	2	400.747	0.3453	1.0938	1.9165	1.2515
P33416	Heat shock protein 78, mitochondrial	HSP78	ASELRYSRIPDLEK(1)K	1	446	4.31294e-06	3	616.339	-0.077484	0.92774	1.9162	1.2952
P47084	Uncharacterized protein YJR003C, mitochondrial		EDFDSK(1)LESK	1	401	0.000152835	2	620.291	-0.10092		1.9143	1.8136
P10834	Protein PET54	PET54	VRDPK(1)YFQFK	1	98	4.21154e-09	3	457.247	-0.090909	1.1211	1.914	1.1684
P16521	Elongation factor 3A	YEF3	LLPGLK(1)SNFATIADPEAREVTLRALK	1	295	2.14852e-15	4	717.16	-0.85345		1.9115
P49367	Homoaconitase, mitochondrial	LYS4	YTYQDDVPK(1)EK	1	542	0.00233488	2	714.338	0.48509	0.97449	1.91	1.4568
P39522	Dihydroxy-acid dehydratase, mitochondrial	ILV3	LNK(1)YSYIITEPK	1	25	4.72563e-65	2	755.911	0.59866	1.6964	1.901	1.4923
P36141	Putative redox protein FMP46, mitochondrial	FMP46	LDSVLK(1)YK	1	82	0.000505003	2	504.292	0.0196	0.88159	1.8995	0.82307
P0CS90			FSRAQFETLTAPLVK(1)RTVDPVK	1	337	1.91135e-16	4	637.109	-0.21644		1.8962
P07246	Alcohol dehydrogenase 3, mitochondrial	ADH3	TQK(1)GVIFYENK	1	35	0.00011641	2	684.862	-0.0031124	1.5704	1.892	1.1783
P35177	Transcriptional activator SPT7	SPT7	NGK(1)LNSDSEAFLK	1	760	5.40895e-06	2	732.87	1.0223		1.8835	1.8515
P36013	NAD-dependent malic enzyme, mitochondrial	MAE1	ATTTRENTFQK(1)PYSDEEVTK	1	58	3.16069e-39	3	796.384	0.29416	1.2195	1.8817	1.7144
P37292	Serine hydroxymethyltransferase, mitochondrial	SHM1	IVDNSK(1)WFAQELTK	1	343	5.53521e-16	3	574.302	0.80833		1.8776
P25375	Saccharolysin	PRD1	ADSVERETFK(1)YVEK	1	157	1.64797e-09	3	581.625	0.098512		1.8766	0.99448
P40032	PKHD-type hydroxylase TPA1	TPA1	TFQDGLK(1)K	1	44	0.000768879	2	489.766	0.22444		1.8721	2.6551
P07246	Alcohol dehydrogenase 3, mitochondrial	ADH3	GK(1)ILGRYVVDTSK	1	364	6.65019e-06	3	493.284	-0.75142		1.8679	1.3386
P32388	54S ribosomal protein MRP49, mitochondrial	MRP49	ISATTRLPQILVDPK(1)K	1	28	8.07103e-18	3	608.031	0.049559	1.1326	1.8647	1.1295
Q08647	Multisubstrate pseudouridine synthase 7	PUS7	METAK(1)NFEDK	1	149	1.93565e-05	2	635.785	0.59152		1.8634	1.5995
Q04013	Mitochondrial DNA replication protein YHM2	YHM2	NLTVGK(1)TFK	1	259	5.08896e-07	2	525.303	0.81506	1.32	1.8623	1.4693
P06168	Ketol-acid reductoisomerase, mitochondrial	ILV5	DLTHVEPPK(1)DLDVILVAPK	1	187	2.69737e-153	3	714.4	-1.0781	1.1632	1.8581
P07246	Alcohol dehydrogenase 3, mitochondrial	ADH3	VYDLMEK(1)GK	1	362	5.10285e-45	2	562.786	0.9539	1.0383	1.8575	1.308
P21954	Isocitrate dehydrogenase [NADP], mitochondrial	IDP1	EFNLHK(1)MWK	1	106	2.50084e-21	2	637.821	-0.66501	0.8375	1.8572	1.3081
P40495	Homoisocitrate dehydrogenase, mitochondrial	LYS12	ALPDETVK(1)VLK	1	82	5.79583e-05	2	627.869	-0.34939	1.0088	1.8508	1.0589
P43609	Chromatin structure-remodeling complex protein RSC8	RSC8	RVGK(1)EGEEVGEGDSIAK	1	533	5.71779e-18	3	601.302	0.43017	1.5605	1.8471	1.9429
P19955	37S ribosomal protein YMR-31, mitochondrial	YMR31	FMENYK(1)PFRVVPIK	1	61	3.89071e-08	3	609.327	-0.066466	1.014	1.847	1.0723
P28834	Isocitrate dehydrogenase [NAD] subunit 1, mitochondrial	IDH1	QTDHK(1)EGVYEAVESLK	1	71	5.36047e-113	3	625.643	-0.53254	1.1109	1.846	1.3104
Q01217	Protein ARG5,6, mitochondrial	ARG5,6	GQK(1)LQDYTK	1	580	4.10628e-06	2	561.793	0.87403	1.0328	1.8456	1.3659
Q08179	Mitochondrial distribution and morphology protein 38	MDM38	TEEK(1)PEETAIPK	1	440	3.96521e-05	2	707.359	0.67703	1.1394	1.8455	1.4187
P32473	Pyruvate dehydrogenase E1 component subunit beta, mitochondrial	PDB1	AVK(1)EVLSIE	1	360	0.000284399	2	515.295	0.21641	0.99828	1.8455	1.1658
P36053	Transcription elongation factor 1	ELF1	SVSCTLDK(1)K	1	40	0.000386613	2	540.274	0.098835	1.1139	1.8452	0.98467
P37292	Serine hydroxymethyltransferase, mitochondrial	SHM1	EIPYELEK(1)K	1	297	1.06225e-05	3	397.548	-0.052231	1.0653	1.8425	1.1921
P10964	DNA-directed RNA polymerase I subunit RPA190	RPA190	LVHEFHK(1)K	1	225	2.81722e-05	3	360.538	0.17911	2.366	1.8371
P09624	Dihydrolipoyl dehydrogenase, mitochondrial	LPD1	ATQK(1)FLK	1	253	0.00215681	2	439.261	-1.0312	1.0105	1.8357	1.1327
P01120	Ras-like protein 2	RAS2	SDLENEK(1)QVSYQDGLNMAK	1	131	0.00195969	3	743.011	-1.0485		1.8343
P22943	12 kDa heat shock protein	HSP12	SYAEQGK(1)EYITDK	1	30	5.08985e-19	2	787.373	0.19994	1.683	1.8339	0.29734
P33310	ATP-dependent permease MDL1, mitochondrial	MDL1	SSGFK(1)DIK	1	87	0.00584289	2	462.245	-0.44908		1.8304	1.5291
Q02486	ARS-binding factor 2, mitochondrial	ABF2	IIGDK(1)WQSLDQSIK	1	153	7.72802e-88	3	558.302	0.44244	1.1779	1.829	1.2888
P20967	2-oxoglutarate dehydrogenase, mitochondrial	KGD1	K(1)DIDEHK	1	548	0.00413202	2	463.733	0.65726	1.0341	1.8279	1.4942
P28817	3-hydroxyisobutyryl-CoA hydrolase, mitochondrial	EHD3	LIDK(1)QRVPYPWTK	1	382	0.000807287	3	562.651	0.12256	1.0137	1.8278	1.5164
P53914	UPF0202 protein KRE33	KRE33	DYSIK(1)RVSDK(1)ELAK	1	680	1.09775e-18	3	579.312	0.51894	1.7843	1.827	9.1278
P07256	Cytochrome b-c1 complex subunit 1, mitochondrial	COR1	NIFLSK(1)ENSAVAAK	1	80	1.08927e-13	2	767.417	0.38343	1.0524	1.8236	0.94123
A6ZX45	WD repeat-containing protein JIP5	JIP5	QTGK(1)DEDLGVK	1	113	3.31393e-39	2	616.312	-0.40366	1.2191	1.8216	1.5051
P47006	DNA-directed RNA polymerase I subunit RPA34	RPA34	IASTAK(1)DNAPLQFDK	1	126	1.231e-67	3	554.29	-0.0072981	1.4246	1.8189	2.6054
Q06096	Conserved oligomeric Golgi complex subunit 4	COG4	HMVHVMEK(1)VEK	1	304	0.000792936	3	470.241	1.3758		1.8173
P38071	Enoyl-[acyl-carrier protein] reductase [NADPH, B-specific], mitochondrial	ETR1	VISESQNNDK(1)TFAK	1	238	6.78776e-210	3	541.606	0.27248	0.97507	1.8168	1.0566
Q12123	Protein DCS2	DCS2	EEVEK(1)QLK	1	331	0.00238832	2	522.782	0.28207		1.8154
P06168	Ketol-acid reductoisomerase, mitochondrial	ILV5	EVRK(1)LRPENQ	1	389	2.84449e-25	2	655.862	0.12785	1.2566	1.8148	1.5601
P36775	Lon protease homolog, mitochondrial	PIM1	LFK(1)DVNTK	1	1108	9.9259e-05	2	503.782	-0.23402	1.1363	1.8103	1.3604
P37292	Serine hydroxymethyltransferase, mitochondrial	SHM1	LAENLK(1)TLEPTTK	1	443	3.14092e-06	2	750.419	0.44661	1.13	1.8093	1.4386
P16622	Ferrochelatase, mitochondrial	HEM15	QMLK(1)DGVK	1	151	0.00252916	2	488.76	0.1901	1.1842	1.8062	1.3245
Q12428	Probable 2-methylcitrate dehydratase	PDH1	DIAK(1)YVHETPLK	1	46	8.61131e-05	3	485.933	0.29573		1.8059
Q12504	Ribosomal N-lysine methyltransferase 4	RKM4	LTEEEK(1)SSVK	1	484	0.00014586	2	596.309	0.34623		1.8039	2.9688
Q08822	Probable electron transfer flavoprotein-ubiquinone oxidoreductase, mitochondrial	CIR2	NPYVSPYK(1)EFQK	1	335	4.55576e-13	3	514.593	1.6177	1.562	1.8026	1.6669
P00890	Citrate synthase, mitochondrial	CIT1	LREEVK(1)GDYSK	1	331	0.0186025	3	455.905	0.41971		1.8024
P53598	Succinyl-CoA ligase [ADP-forming] subunit alpha, mitochondrial	LSC1	DTK(1)VIFQGFTGK	1	38	0.000138271	2	691.869	-1.5853	1.0868	1.8005
P35169	Serine/threonine-protein kinase TOR1	TOR1	DYK(1)YVLK	1	2120	0.00424268	2	485.766	0.27195		1.7986	1.1517
P48570	Homocitrate synthase, cytosolic isozyme	LYS20	AGIHAK(1)AILANPSTYEILDPHDFGMK	1	311	1.40541e-36	4	717.615	-0.61152		1.7979
P00431	Cytochrome c peroxidase, mitochondrial	CCP1	FFK(1)DFSK	1	327	1.04178e-10	2	480.745	-0.45011	0.91848	1.7957	1.9241
P53235	Eukaryotic translation initiation factor 2A	YGR054W	HDLK(1)IVK	1	154	0.00195497	2	447.774	0.10602	1.22	1.7922	1.7328
P32563	V-type proton ATPase subunit a, vacuolar isoform	VPH1	K(0.186)HDIK(0.814)LYEGDTDK	0.814486	82	0.000123076	3	535.27	0.56584		1.7892	1.2935
P38910	10 kDa heat shock protein, mitochondrial	HSP10	NVEK(1)LNQAEVVAVGPGFTDANGNK	1	42	6.17538e-39	3	838.426	0.24052		1.7888
P09440	C-1-tetrahydrofolate synthase, mitochondrial	MIS1	HPNFK(1)PTLK	1	66	6.57338e-05	2	562.317	0.4179		1.7882
Q12480	Probable electron transfer flavoprotein subunit alpha, mitochondrial	AIM45	SERPELTSAQNVVTGGRALK(1)DK	1	235	6.31798e-30	4	600.323	-1.1046	0.97373	1.7882
P09624	Dihydrolipoyl dehydrogenase, mitochondrial	LPD1	EAGIDYK(1)IGK	1	408	5.16293e-65	2	568.303	0.22412	1.0663	1.787	1.2881
P37292	Serine hydroxymethyltransferase, mitochondrial	SHM1	WFAQELTK(1)MGYK	1	351	9.3379e-05	2	780.382	-0.68643	1.0886	1.7856	1.5037
P32463	Acyl carrier protein, mitochondrial	ACP1	AFDK(1)NSPNIANK	1	58	1.35706e-05	2	680.846	0.45582	1.2106	1.7835	1.1708
P53312	Succinyl-CoA ligase [ADP-forming] subunit beta, mitochondrial	LSC2	LNTNK(1)LVIK	1	72	0.00131128	2	542.84	-0.26944		1.7822
P08417	Fumarate hydratase, mitochondrial	FUM1	ETGLK(1)FQTAPNK	1	282	1.7538e-11	2	688.364	-0.010883	1.0456	1.779	1.5518
P19414	Aconitate hydratase, mitochondrial	ACO1	KQGLLPLNFK(1)NPADYDK	0.999984	707	8.17833e-10	3	668.358	0.76354	1.3737	1.7778	1.6761
Q04603	DNA polymerase epsilon subunit D	DPB4	GPVRDK(1)LDEYQAAVEQRK	1	114	4.67672e-09	3	715.375	-0.8017		1.7769	1.1789
P38998	Saccharopine dehydrogenase [NAD(+), L-lysine-forming]	LYS1	QTHSDDEDLPAVSPYPNEK(1)ALVK	1	173	0.000267871	3	865.757	-0.65043		1.7763
P38988	Mitochondrial GTP/GDP carrier protein 1	GGC1	DFDNLFGEK(1)TGK	1	115	0.000267925	2	706.838	0.28474	1.1504	1.7738
C7GRR3	Altered inheritance of mitochondria protein 9, mitochondrial	AIM9	QMK(1)PFLGPWPK	1	330	0.00177876	2	693.866	-0.3348	1.1086	1.7736
P07342	Acetolactate synthase catalytic subunit, mitochondrial	ILV2	KQEELDAK(1)LK	1	628	7.20452e-16	3	415.235	-0.60765	1.0333	1.7646	1.6204
P38071	Enoyl-[acyl-carrier protein] reductase [NADPH, B-specific], mitochondrial	ETR1	NYTPK(1)QDLSQSIVLK	1	45	0.000321914	3	592.656	0.10207		1.7629
P06168	Ketol-acid reductoisomerase, mitochondrial	ILV5	ELDTIRNMEIWK(1)VGK	1	382	1.02741e-27	3	625.333	-0.79975	1.2334	1.7627	1.4075
P10964	DNA-directed RNA polymerase I subunit RPA190	RPA190	QSVK(1)YDPVLAK	1	1119	2.4165e-10	2	645.359	0.30298	2.0594	1.762	2.2004
Q06685	Inositol hexakisphosphate and diphosphoinositol-pentakisphosphate kinase	VIP1	EFNNAEK(1)VDPSK	1	817	5.30468e-05	2	710.341	0.47906	1.5737	1.7608	1.8246
P38934	Nuclear segregation protein BFR1	BFR1	QNIESVEK(1)EIEK	1	433	1.01022e-16	3	496.591	0.35983	1.2501	1.7586
Q12069	tRNA pseudouridine(32) synthase, mitochondrial	PUS9	AREVTK(1)EYVAK	1	268	8.94178e-05	3	445.914	0.70822	1.3005	1.7573	2.7104
Q99207	Nucleolar complex protein 14	NOP14	TADRIAVGK(1)PGISK	1	83	0.000446682	3	485.616	-1.4558	1.4672	1.7568	2.0074
P12695	Dihydrolipoyllysine-residue acetyltransferase component of pyruvate dehydrogenase complex, mitochondrial	LAT1	ISISK(1)LLK	1	287	0.000480376	2	472.313	-0.29019	1.0537	1.7545	0.87466
P06168	Ketol-acid reductoisomerase, mitochondrial	ILV5	RSLEFNSQPDYREK(1)LEK	1	367	8.83434e-104	3	727.703	-0.066304	1.2395	1.7523	1.5158
P06168	Ketol-acid reductoisomerase, mitochondrial	ILV5	TLYFSHGFSPVFK(1)DLTHVEPPK	1	178	2.69737e-153	3	863.444	-0.85679		1.7523
P19882	Heat shock protein 60, mitochondrial	HSP60	FENMGAK(1)LLQEVASK	1	93	0.000314095	3	574.963	-0.38681		1.7515
P14908	Mitochondrial transcription factor 1	MTF1	IFDK(1)LDLTK	1	35	0.000488687	2	567.824	-0.97192		1.7509
P38797	Protein phosphatase 2C homolog 7, mitochondrial	PTC7	TAVAFQPK(1)DRDDLIYQK	1	70	3.43233e-17	3	684.025	-0.14193		1.7493	1.5076
P00330	Alcohol dehydrogenase 1	ADH1	EK(1)DIVGAVLK	1	226	4.6862e-46	2	557.329	0.29767	0.90985	1.7487	1.0254
P07251	ATP synthase subunit alpha, mitochondrial	ATP1	GELSK(1)ELLASLK	1	528	1.01022e-16	2	665.385	0.13791	1.0383	1.7483	1.2576
P39077	T-complex protein 1 subunit gamma	CCT3	GVLLNK(1)DVVHPK	1	227	4.07587e-06	3	454.27	0.091582	1.1873	1.7478	1.4801
Q12496	Uncharacterized protein YOL098C		K(1)STDPLFVEAK	1	712	3.13641e-15	2	638.843	0.64348	1.0519	1.7474	1.4249
P43609	Chromatin structure-remodeling complex protein RSC8	RSC8	LEEK(1)ALRFLAK	1	68	0.000771518	3	453.938	-0.01345		1.7463	1.9791
P28737	Protein MSP1	MSP1	ELCREAALDAAK(1)EYIK	1	311	0.0178044	3	641.328	0.21833	1.1664	1.7454	1.5383
P0CS90			VDK(1)AEAQK	1	582	7.3698e-05	2	465.748	-0.289	1.0222	1.7437	1.3079
P38276	UPF0303 protein YBR137W		TPEEK(1)FFVDSK	1	117	2.57006e-10	2	684.838	-2.1432	1.1254	1.7435	1.1013
P36775	Lon protease homolog, mitochondrial	PIM1	LIDTYK(1)ERIK	1	531	1.5795e-06	3	440.922	-0.14084	1.1001	1.7425	1.9195
P21954	Isocitrate dehydrogenase [NADP], mitochondrial	IDP1	RLQK(1)EIK	1	422	0.00228749	2	478.798	-0.39343	0.97837	1.7421	1.3441
Q06685	Inositol hexakisphosphate and diphosphoinositol-pentakisphosphate kinase	VIP1	IQLK(1)PVLNK	1	627	0.000278095	2	547.85	1.2316	1.1644	1.742	1.5588
P18496	Mitochondrial ATPase complex subunit ATP10	ATP10	EALWK(1)FAK	1	274	0.00233237	2	517.787	0.458	1.2134	1.7416	1.2208
P36013	NAD-dependent malic enzyme, mitochondrial	MAE1	QLCYLK(1)TPLAK	1	151	0.000139081	2	688.884	0.12086	1.2369	1.7404	1.7017
Q12428	Probable 2-methylcitrate dehydratase	PDH1	VLK(1)DIAK	1	42	0.0206668	2	414.763	0.28501		1.7403
P37292	Serine hydroxymethyltransferase, mitochondrial	SHM1	EYQQK(1)IVDNSK	1	337	5.53521e-16	2	697.352	-0.80078	1.2361	1.7394	1.6805
P47037	Structural maintece of chromosomes protein 3	SMC3	QK(1)LSESLDTRK	1	471	0.000198231	3	449.581	0.79128		1.7379	2.5729
Q03640	Tricalbin-3	TCB3	SEEK(1)AVERAEAK	1	626	0.000372896	3	463.572	0.068237		1.7376	1.1869
P37292	Serine hydroxymethyltransferase, mitochondrial	SHM1	QAMSPEFK(1)EYQQK	1	332	0.00022479	3	552.596	0.75316	1.0005	1.7365	1.4685
P22936	DNA-(apurinic or apyrimidinic site) lyase 1	APN1	SESELLEDK(1)EYK	1	305	1.13445e-17	2	756.359	0.43832	1.2372	1.736	1.48
P30902	ATP synthase subunit d, mitochondrial	ATP7	IESYVK(0.991)QYK(0.009)PVK	0.990905	77	6.23801e-06	3	508.62	0.40845	0.89629	1.7349
P19414	Aconitate hydratase, mitochondrial	ACO1	DLK(1)RAIDLNK	1	137	1.59359e-09	3	409.907	0.65688	1.551	1.733	2.035
P04803	Tryptophan--tRNA ligase, mitochondrial	MSW1	STHVPVGDDQSQHLELTRHLAEK(1)FNK	1	212	7.98485e-139	4	757.886	0.032289	1.2629	1.7328	1.3911
P06168	Ketol-acid reductoisomerase, mitochondrial	ILV5	NALK(1)PVFQDLYESTK	1	336	5.41926e-28	2	897.967	-1.054		1.7313
P12695	Dihydrolipoyllysine-residue acetyltransferase component of pyruvate dehydrogenase complex, mitochondrial	LAT1	LRQSLNATANDK(1)YK	1	302	2.55267e-34	2	832.442	-0.031789	0.89914	1.7305	1.0696
P46655	Glutamate--tRNA ligase, cytoplasmic	GUS1	IHLEGSEAPQEPK(0.5)IEMK(0.5)PK	0.5	537	2.16321e-27	4	555.54	-0.51101		1.7302
P53193	J-type co-chaperone JAC1, mitochondrial	JAC1	YWYNLAK(1)AFK	1	169	0.000195421	2	673.351	0.53021	1.008	1.7284
P35176	Peptidyl-prolyl cis-trans isomerase D	CPR5	DAAK(1)LQEEIK	1	208	0.000125148	2	593.819	-0.59667		1.7275
P12695	Dihydrolipoyllysine-residue acetyltransferase component of pyruvate dehydrogenase complex, mitochondrial	LAT1	LLK(1)LRQSLNATANDK	1	290	0.000480376	3	576.332	0.63427	1.1021	1.7265
P22943	12 kDa heat shock protein	HSP12	VQPEDNK(1)GVFQGVHDSAEK	1	50	0.000323313	3	709.343	-0.37119		1.7223
Q04013	Mitochondrial DNA replication protein YHM2	YHM2	TFK(1)YIYQSNGLK	1	262	9.45658e-24	2	752.396	-0.1681	1.2798	1.7205	1.1927
P38988	Mitochondrial GTP/GDP carrier protein 1	GGC1	YGGQPFANEFLNK(1)HYK	1	102	5.12506e-39	3	652.32	1.7612		1.7197
P09624	Dihydrolipoyl dehydrogenase, mitochondrial	LPD1	NK(1)VTYYK	1	131	0.0020026	2	479.256	-0.47054	1.0373	1.7144	1.0864
Q12118	Small glutamine-rich tetratricopeptide repeat-containing protein 2	SGT2	AK(1)AEDLK	1	101	0.00229601	2	408.727	0.78313	1.1323	1.7137	1.5143
P16387	Pyruvate dehydrogenase E1 component subunit alpha, mitochondrial	PDA1	SARK(1)YVDEQVELADAAPPPEAK	1	364	1.06144e-65	4	607.31	-0.48394	0.91016	1.7132	1.0199
P09938	Ribonucleoside-diphosphate reductase small chain 1	RNR2	EEPLLNEDK(1)ERTVLFPIK	1	83	2.00738e-61	3	738.067	0.9768		1.7071
P30902	ATP synthase subunit d, mitochondrial	ATP7	HAMTNAK(1)ETESLVSK	1	105	5.31508e-12	3	568.614	-0.45121	0.87923	1.7069	1.1114
A6ZQI5	Phosphatidylinositol transfer protein SFH5	SFH5	QVFDK(1)LK	1	14	1.08821e-11	2	460.266	-0.60345	1.2149	1.706	1.6651
C7GRR3	Altered inheritance of mitochondria protein 9, mitochondrial	AIM9	IAPDLFNVK(1)TK	1	398	5.79583e-05	2	644.369	0.18374	1.1696	1.7057	1.1793
P07251	ATP synthase subunit alpha, mitochondrial	ATP1	SNHNELLTEIREK(1)GELSK	1	523	7.02288e-05	4	535.531	0.06736		1.7045	1.1167
P09624	Dihydrolipoyl dehydrogenase, mitochondrial	LPD1	VTYYK(1)GNGSFEDETK	1	136	0.0020026	2	890.407	0.61888	1.6426	1.7033	1.086
P05626	ATP synthase subunit 4, mitochondrial	ATP4	SVISRVQSELGNPK(1)FQEK	1	223	5.52075e-99	3	696.708	0.45799	0.95502	1.7031	1.042
Q06337	Chromatin modification-related protein EAF1	EAF1	LLEQK(1)PDIGPEMALK	1	886	0.00665448	3	580.646	0.4543		1.7001
P42846	Protein KRI1	KRI1	TSETSATTVK(1)PAIEASK	1	40	6.7573e-09	3	588.307	0.3368	1.3042	1.6986	1.4813
P07246	Alcohol dehydrogenase 3, mitochondrial	ADH3	GVIFYENK(1)GK	1	43	3.1309e-10	3	399.549	-0.16084	0.98703	1.6975	1.2159
P00331	Alcohol dehydrogenase 2	ADH2	VVGLSSLPEIYEK(1)MEK	1	332	0.00383234	3	627.329	-1.2773	0.88324	1.6961	1.3243
P30902	ATP synthase subunit d, mitochondrial	ATP7	ETESLVSK(1)ELK	1	113	5.31508e-12	2	652.851	0.43024		1.6958	0.93266
P28272	Dihydroorotate dehydrogenase (fumarate)	URA1	ELK(1)DIMEAK	1	293	3.47905e-07	2	559.792	-0.22613	1.2116	1.6952	1.4854
P53303	Zinc finger protein ZPR1	ZPR1	KIDDFIQK(1)VK	1	182	0.00937606	2	638.369	-0.65672		1.6947	2.0257
Q02486	ARS-binding factor 2, mitochondrial	ABF2	DK(1)YIQEYK	1	164	0.000499172	2	564.782	0.15534	1.1499	1.6929	1.2706
P09457	ATP synthase subunit 5, mitochondrial	ATP5	GTVTSAEPLDPK(1)SFK	1	149	2.26422e-35	3	540.282	0.17732	1.0019	1.6876	1.071
Q06678	54S ribosomal protein L35, mitochondrial	MRPL35	ELSRDDFDIRQFTK(1)K	1	327	0.0034262	4	485.752	0.038627	1.0782	1.687
Q12220	U3 small nucleolar RNA-associated protein 12	DIP2	NK(1)FLPVLK	1	515	0.00215316	2	500.813	0.1493	1.5951	1.6862
P32452	Putative prephenate dehydratase	PHA2	FYEDISDK(1)SK	1	315	0.00148192	2	637.301	-0.042596		1.685
P38071	Enoyl-[acyl-carrier protein] reductase [NADPH, B-specific], mitochondrial	ETR1	GYWVTEK(1)NK	1	313	0.000180558	2	583.796	0.35243	1.0609	1.6843	1.3252
P00890	Citrate synthase, mitochondrial	CIT1	GDYSK(1)ETIEK	1	336	0.000117023	2	606.293	0.0032798	0.78711	1.6827	1.0103
P21954	Isocitrate dehydrogenase [NADP], mitochondrial	IDP1	TFESEAAHGTVTRHYRK(1)YQK	1	335	7.10356e-51	5	491.049	-0.097883	1.1619	1.6817	1.2844
P22147	5'-3' exoribonuclease 1	KEM1	LK(1)FTTDSEEK	1	521	0.000170168	2	620.309	-0.55257	1.7924	1.6811
P0CS90			ADQLANDTENSLK(1)EFEGK	1	574	1.80431e-43	3	684.324	-0.094905	1.2629	1.6802	1.2798
P49017	2-methoxy-6-polyprenyl-1,4-benzoquinol methylase, mitochondrial	COQ5	SMIEK(1)AGFK	1	283	0.00102028	2	526.776	0.86276	0.89292	1.6799	0.78712
P15992	Heat shock protein 26	HSP26	K(1)DIDIEYHQNK	1	117	1.69272e-18	2	722.857	0.32327	0.26389	1.6787	0.15808
Q12080	Ribosome biogenesis protein NOP53	NOP53	IQGVSK(1)HELK	1	121	1.08973e-13	3	394.228	0.16204	3.6464	1.6731	9.5376
P26784	60S ribosomal protein L16-A	RPL16A	VFEGIPPPYDK(1)K	1	114	0.00130478	2	716.38	-0.66255		1.6729
P40012	Protoporphyrinogen oxidase	HEM14	LSTNPNALNK(1)YTK	1	424	4.80245e-05	2	753.402	0.23808		1.6722	1.3425
P36141	Putative redox protein FMP46, mitochondrial	FMP46	YK(1)HTDPTFGMDLQK	1	84	0.000505003	3	574.943	0.52138	0.92954	1.6701	0.98684
P32558	FACT complex subunit SPT16	SPT16	LHEK(1)LEK	1	507	0.00821943	3	313.515	0.23235		1.6684	1.3148
P19262	Dihydrolipoyllysine-residue succinyltransferase component of 2-oxoglutarate dehydrogenase complex, mitochondrial	KGD2	LYK(1)DEIIK	1	280	8.53705e-07	2	532.305	-0.59939	0.87446	1.6675	1.0479
P12687	54S ribosomal protein L2, mitochondrial	MRP7	DYLAK(1)PNILK	1	155	0.00110315	2	608.85	-0.61042		1.6638
P21827	Guanine nucleotide exchange factor SRM1	SRM1	VPTFSK(1)YNIVQLAPGK	1	220	1.34257e-13	3	602.005	1.1149		1.6631
P40495	Homoisocitrate dehydrogenase, mitochondrial	LYS12	EVYESNK(1)DK	1	229	6.03442e-06	2	577.272	-0.4062	1.0104	1.6626	1.1783
Q02486	ARS-binding factor 2, mitochondrial	ABF2	YANEVRSQVFAQHPDK(1)SQLDLMK	1	141	1.39562e-54	4	687.346	0.074572	1.1675	1.6614	1.1764
P49367	Homoaconitase, mitochondrial	LYS4	SEK(1)NLTK	1	95	0.00214888	2	431.237	0.98785	1.8591	1.6606	1.7465
P52893	Probable alanine aminotransferase, mitochondrial	ALT1	LFK(1)LDAIK	1	200	0.000493799	2	495.305	0.35486	0.64614	1.6596	0.87011
P38771	Ribosome-recycling factor, mitochondrial	RRF1	DYVNK(1)LHDQFQK	1	216	5.30468e-05	3	526.263	0.94575	1.0976	1.6588	1.2233
O13563	26S proteasome regulatory subunit RPN13	RPN13	DK(1)EIYNK	1	119	0.002323	2	476.243	0.35783	1.2997	1.6587	1.3238
P36775	Lon protease homolog, mitochondrial	PIM1	RELGIDDGRDK(1)LIDTYK	1	525	1.12014e-09	4	513.021	-0.55068	1.2757	1.6566
P00830	ATP synthase subunit beta, mitochondrial	ATP2	LVRLK(1)DTVASFK	1	468	4.0903e-24	2	709.922	-0.17224	0.95959	1.6562	1.1328
Q06205	FK506-binding protein 4	FPR4	GK(1)PFVFK	1	330	2.12783e-05	2	432.753	0.5642	1.4981	1.6559	1.1927
Q04013	Mitochondrial DNA replication protein YHM2	YHM2	DDK(1)LNPFEK	1	212	0.000279192	2	574.285	0.2047	1.6803	1.6557	1.7439
Q03640	Tricalbin-3	TCB3	FVLK(1)IFDDRMNGK	1	731	7.31916e-05	3	542.289	-0.15384	1.6281	1.6553	1.5372
P38988	Mitochondrial GTP/GDP carrier protein 1	GGC1	K(1)DFDNLFGEK	1	106	0.000267925	2	627.804	0.32128	1.1825	1.6526	1.1128
Q01163	37S ribosomal protein S23, mitochondrial	RSM23	SIELSK(1)DYK	1	228	0.000488687	2	562.795	0.094922	1.0725	1.652	1.2432
P16451	Pyruvate dehydrogenase complex protein X component, mitochondrial	PDX1	NERLDLSNIKPIQLK(1)PK	0.999985	242	9.0853e-29	4	512.802	0.10244	0.8091	1.6506	1.2253
P17505	Malate dehydrogenase, mitochondrial	MDH1	VTDLRLYDLK(1)GAK	1	52	1.09906e-05	3	511.959	0.02855	0.86276	1.6499	1.0873
Q08179	Mitochondrial distribution and morphology protein 38	MDM38	ENAEPTDSAEATEAEEK(1)K	1	505	0.00240224	3	664.296	0.34143	1.2463	1.6488	1.475
P20967	2-oxoglutarate dehydrogenase, mitochondrial	KGD1	LISEGTFSK(1)K	1	547	0.000298199	2	576.319	0.83993		1.6487
Q12166	2-isopropylmalate synthase 2, mitochondrial	LEU9	SEEITK(1)LFK	1	463	4.74663e-14	2	568.814	-0.54053	1.2339	1.6483	1.3723
P05750	40S ribosomal protein S3	RPS3	ALPDAVTIIEPK(1)EEEPILAPSVK	1	212	0.000259136	3	834.463	-0.43368		1.6482
P17505	Malate dehydrogenase, mitochondrial	MDH1	NIEK(1)GVNFVASK	1	326	1.95812e-30	2	674.367	-0.20075	0.89446	1.6438	0.93503
P09624	Dihydrolipoyl dehydrogenase, mitochondrial	LPD1	TEEQLK(1)EAGIDYK	1	401	5.16293e-65	3	522.595	-0.49849	1.0223	1.6438	1.1146
P53164	NADH pyrophosphatase	NPY1	VTRDHIFK(1)QTNEDASLYSQGK	1	154	1.66344e-29	4	620.561	-0.1431		1.6402
P05694	5-methyltetrahydropteroyltriglutamate--homocysteine methyltransferase	MET6	ISTILK(1)SYPAEK	1	724	1.08131e-08	2	696.393	1.0116	1.5216	1.6398	1.9224
P37263	UPF0743 protein YCR087C-A		K(0.002)VEK(0.998)PVIK	0.997538	96	0.000770625	2	491.818	-0.81818	1.3642	1.6389	1.6381
P32527	Zuotin	ZUO1	IIQK(1)AFETLTDSNK	1	150	2.13635e-13	3	550.63	-0.48303	1.0119	1.6365	1.2806
P07246	Alcohol dehydrogenase 3, mitochondrial	ADH3	GWK(1)VGDLAGIK	1	111	0.000178019	2	593.335	0.59936	1.2887	1.6362	1.3424
P48525	Glutamate--tRNA ligase, mitochondrial	MSE1	LIYDK(1)YVK	1	126	0.000854792	2	542.308	0.69052	1.1962	1.6345	1.3438
Q01080	DNA-directed RNA polymerase I subunit RPA49	RPA49	GFRAPSDTTFDLYK(1)K	1	42	3.50425e-18	3	596.637	0.68884	1.455	1.6335	2.0684
P07246	Alcohol dehydrogenase 3, mitochondrial	ADH3	LHYK(0.994)DIPVPEPK(0.006)PNEILINVK	0.993887	49	0.000962866	4	625.356	1.4476		1.6327
P0CS90			VVETVK(1)SLFGK	1	377	3.62176e-19	2	624.864	-0.63988	1.0104	1.6326	1.2288
P49723	Ribonucleoside-diphosphate reductase small chain 2	RNR4	TFQK(1)ERHDMK	1	13	1.39312e-35	3	454.559	1.0722	1.2611	1.6326	0.72965
A6ZP80	Folylpolyglutamate synthase	MET7	NWNK(1)IDDNRAK	1	495	0.000844456	3	472.572	1.5752	1.2999	1.6323
A6ZM67	Transcription initiation factor TFIID subunit 4	TAF4	YQHTVPETK(1)PAFNLSPGK	1	30	2.97453e-09	3	686.021	-0.07906		1.6316
P19414	Aconitate hydratase, mitochondrial	ACO1	APK(1)ILGVK	1	224	0.000505003	2	434.287	0.72274	1.524	1.6315	1.8416
P33322	H/ACA ribonucleoprotein complex subunit 4	CBF5	NFDK(1)LLVRSGHYTPIPAGSSPLK	1	31	0.000267871	4	635.597	0.32014	1.4285	1.6287
P21264	Phosphoribosylaminoimidazole carboxylase	ADE2	AK(1)LLAENAIK	1	237	0.000661508	2	556.837	-0.19436	0.98123	1.6286	1.0082
P03965	Carbamoyl-phosphate synthase arginine-specific large chain	CPA2	SLSDLSK(1)DLLQRAK	1	500	0.0144796	3	539.305	0.022879		1.6284	2.0104
P06168	Ketol-acid reductoisomerase, mitochondrial	ILV5	NGTETK(1)RSLEFNSQPDYREK	1	353	7.47367e-09	4	611.048	0.26827		1.6281	1.9169
P10507	Mitochondrial-processing peptidase subunit beta	MAS1	DYITK(1)NYK	1	201	0.000902405	2	543.777	-0.23202	1.3224	1.6281	1.5061
P35177	Transcriptional activator SPT7	SPT7	ENGK(1)VSEK(1)DSSK	1	599	9.41802e-31	2	696.336	-0.1945	1.0648	1.6268	0.90106
P00330	Alcohol dehydrogenase 1	ADH1	SIPETQK(1)GVIFYESHGK	1	8	9.71494e-13	3	668.674	-0.26341	1.3401	1.6264	1.8452
P40961	Prohibitin-1	PHB1	SNSAK(1)LIDVITK	1	6	3.06765e-56	2	686.888	-0.21095	1.0124	1.6237	0.90829
P38071	Enoyl-[acyl-carrier protein] reductase [NADPH, B-specific], mitochondrial	ETR1	VLEDK(1)YGATK	1	223	7.75575e-10	2	583.309	0.96499	1.0397	1.6219	1.0261
P08417	Fumarate hydratase, mitochondrial	FUM1	SAAIVNESLGGLDPK(1)ISK	1	94	5.2029e-08	2	921.004	0.83493	1.0572	1.6204	1.2352
P42949	Mitochondrial import inner membrane translocase subunit TIM16	PAM16	INNRFNYLFEVNDK(1)EK	1	89	1.03052e-17	3	695.685	-0.054384		1.6202	1.1255
Q12122	Homocitrate synthase, mitochondrial	LYS21	DFHAELSTPLLK(1)PVNK	1	414	1.14468e-56	3	617.672	0.62223	1.0158	1.6201	1.3868
P09457	ATP synthase subunit 5, mitochondrial	ATP5	SLK(1)LENVVKPEIK	0.999992	171	3.66276e-07	3	513.643	0.4565	0.88994	1.6185	1.1417
P21560	Protein CBP3, mitochondrial	CBP3	SSHLNSK(1)PLDVSNK	1	57	3.05638e-06	3	523.274	-0.20563		1.618	1.2727
P53552	THO complex subunit 2	THO2	NSSQRSQLRFPEK(1)PFQEGK	1	1503	3.91789e-06	4	577.048	-1.3409		1.6159
P29952	Mannose-6-phosphate isomerase	PMI40	VLSIQAHPDK(1)ALGK	1	114	2.18537e-07	3	506.959	0.63502		1.6143
Q03161	Glucose-6-phosphate 1-epimerase		NSTDEHLSK(1)LPQHGLARNSTWEFLGQTK	1	78	0.00566579	5	648.127	0.60068		1.6137
P07806	Valine--tRNA ligase, mitochondrial	VAS1	YLIQEGSAIEK(1)K	1	882	6.07666e-05	3	474.261	1.2443	1.2743	1.6132	1.8102
P43616	Cys-Gly metallodipeptidase DUG1	DUG1	LDELIK(1)K	1	183	0.00312283	2	450.774	-0.97018	1.0953	1.6131	1.4105
Q03640	Tricalbin-3	TCB3	LSLNELIK(1)QK	1	1005	0.000202013	2	614.369	-0.72978		1.6116
P06168	Ketol-acid reductoisomerase, mitochondrial	ILV5	LEK(1)ELDTIRNMEIWK	1	370	8.83434e-104	3	659.343	-0.22583	1.2921	1.6102	1.5223
Q6Q560	Protein ISD11	ISD11	NMNQQDPK(1)VLMNLFK	1	53	4.39607e-13	3	631.978	-0.90717	1.1239	1.6091	1.3893
P20051	Dihydroorotase	URA4	TIEDINK(1)NVK	1	195	0.000184848	2	608.333	2.2987	1.3543	1.6081	2.1129
P19882	Heat shock protein 60, mitochondrial	HSP60	EK(1)LQERLAK	1	386	4.77671e-118	2	578.838	-0.46766	1.1608	1.608	1.4204
P48015	Aminomethyltransferase, mitochondrial	GCV1	TAPGK(1)DLK	1	186	3.95981e-10	2	436.248	-0.44947	0.52341	1.6066	0.61981
P09232	Cerevisin	PRB1	DFEK(1)RAIWGK	1	337	0.00223508	3	431.231	-0.37419		1.6049
P19524	Myosin-2	MYO2	SK(1)YQIGNTK	1	758	3.48497e-07	2	540.788	0.036455		1.6049	2.4086
P39990	13 kDa ribonucleoprotein-associated protein	SNU13	TQIYAVK(1)DK	1	118	0.000678831	2	554.306	0.56959	1.1342	1.6032	1.2213
P39522	Dihydroxy-acid dehydratase, mitochondrial	ILV3	GQGASQAMLYATGFK(1)K	1	49	3.73371e-06	3	572.619	1.1889	1.4143	1.601
P28007	H/ACA ribonucleoprotein complex subunit 1	GAR1	EGDK(1)FYIAADK	1	108	0.0068173	2	649.817	0.70089	1.3404	1.6008	1.67
P32379	Proteasome component PUP2	PUP2	QDGFK(1)IYDNEK	1	229	0.000582628	2	699.83	2.007e-05	1.0682	1.6008
P38720	6-phosphogluconate dehydrogenase, decarboxylating 1	GND1	RLGGFTDK(1)EISDVFAK	1	212	9.23097e-10	3	608.988	0.59019		1.5998	1.2235
P25491	Mitochondrial protein import protein MAS5	YDJ1	GRTAK(1)LALNK	1	134	3.43233e-17	3	371.896	1.01	1.0786	1.5995
P25374	Cysteine desulfurase, mitochondrial	NFS1	GVPRFYK(1)K	1	184	0.00203344	2	518.801	0.041034		1.5981
P32316	Acetyl-CoA hydrolase	ACH1	RAPHQVGK(1)PIAK	1	100	8.24916e-12	4	336.703	0.23563	0.97416	1.5969	1.098
Q12176	Ribosome biogenesis protein MAK21	MAK21	EQIEK(1)LFERGK	1	244	6.44495e-05	3	473.593	0.42492	1.8258	1.5912	1.4
P35177	Transcriptional activator SPT7	SPT7	TEDSSK(1)DADAAK	1	673	2.44687e-98	2	640.286	0.31333	1.2179	1.59	1.2844
P50094	Inosine-5'-monophosphate dehydrogenase 4	IMD4	EGNEILK(1)QTK	1	206	8.37786e-05	2	601.325	0.079944	1.2865	1.5898	1.846
P00549	Pyruvate kinase 1	CDC19	ALNAGK(1)ICSHK	1	172	4.02058e-24	2	620.827	-1.0976	1.3478	1.5887	1.5906
P02294	Histone H2B.1	HTB1	LAAYNK(1)K	1	89	5.24896e-13	2	425.245	-0.19657	1.2459	1.5877	1.6541
P32867	Protein SSO1	SSO1	LIQDYRIVDSNYK(1)EENK	1	137	0.00114565	3	723.699	-0.13963		1.5875
P43588	26S proteasome regulatory subunit RPN11	RPN11	ELTEEELK(1)TRYVGRQDPK	1	267	4.04868e-14	3	745.053	0.93078		1.5873
P0CS90			ETAEAYLGK(1)PVK	1	161	5.04543e-12	2	674.361	-0.30232	1.0202	1.5869	1.3664
A6ZX45	WD repeat-containing protein JIP5	JIP5	EELLDELDK(1)DLK	1	449	1.18209e-11	2	751.385	-0.44113		1.5869	1.9258
P38081	Uncharacterized glycosyl hydrolase YBR056W		SGEAAFFHK(1)EK	1	202	5.26292e-07	2	646.817	-0.17952		1.586	1.7786
P07253	Cytochrome B pre-mRNA-processing protein 6	CBP6	LVNLLEK(1)YPK	1	20	3.70226e-09	2	629.874	-0.17672	0.97656	1.5859	1.0287
P16521	Elongation factor 3A	YEF3	KLSSAELRK(1)K	0.999999	1021	0.000317416	3	401.247	-0.78437		1.5848
P42940	Probable electron transfer flavoprotein subunit beta	CIR1	RVVDFQIK(1)PRVNK	1	22	0.000273242	3	547.658	-0.42646		1.5835	1.1115
A6ZN26	Eukaryotic translation initiation factor 3 subunit C	NIP1	VVAQVEDAVNNTQQADLK(1)NK	1	187	0.000947345	3	742.717	-0.42644		1.5821
C7GRR3	Altered inheritance of mitochondria protein 9, mitochondrial	AIM9	LNDNNPK(1)LITAVAPPVK	1	505	1.19114e-08	3	616.019	-0.36724		1.5816	2.9991
P25303	DnaJ-related protein SCJ1	SCJ1	K(1)IYDQFGADAVK	1	82	0.00215005	3	466.242	0.83091		1.5816	2.6472
P35177	Transcriptional activator SPT7	SPT7	NEEQDMVEESSK(1)TEDSSK(1)DADAAK	1	667	2.44687e-98	3	909.719	0.27133	1.2393	1.5805	1.2984
P38787	2-dehydropantoate 2-reductase	PAN5	LLTEPK(1)FAK	1	202	0.00136352	2	544.821	-0.24591		1.5804
P46985	Probable alpha-1,6-mannosyltransferase MNN11	MNN11	RLILK(1)PEENALTDEEK	1	118	5.36315e-05	3	647.349	-0.11611		1.5801
P19882	Heat shock protein 60, mitochondrial	HSP60	VEFEK(1)PLLLLSEK	1	238	8.39255e-36	3	529.64	0.46964		1.5801
P10507	Mitochondrial-processing peptidase subunit beta	MAS1	LVQYAQK(1)YFGHVPK	1	227	1.08927e-13	2	860.464	0.24971	1.1943	1.58	1.4919
P09064	Eukaryotic translation initiation factor 2 subunit beta	SUI3	DSSVDAFEK(1)ELAK	1	98	0.00569616	3	494.244	-0.47928		1.5782	0.90577
P26637	Leucine--tRNA ligase, cytoplasmic	CDC60	REAELFGK(1)NFDNVPAEEEEIK	1	126	6.20428e-63	3	836.075	1.095		1.5779	1.8437
P12385	Eukaryotic peptide chain release factor subunit 1	SUP45	DAEDNEVIK(1)FAEPEAK	1	340	2.54459e-05	3	616.295	-0.8465	1.2194	1.5772	1.2
P0CS90			AEAQK(1)VRDQITSLK	1	587	1.2968e-22	2	814.952	0.13007	1.0855	1.5766	1.415
P21560	Protein CBP3, mitochondrial	CBP3	FVPPGVK(1)VEK	1	294	0.000364751	2	571.334	0.093669	1.0316	1.5761	1.5365
P89105	RNA polymerase-associated protein CTR9	CTR9	TFK(1)EAFTK	1	277	0.000943752	2	507.269	0.30882		1.5757
P07275	Delta-1-pyrroline-5-carboxylate dehydrogenase, mitochondrial	PUT2	AIEYADEK(1)LK	1	507	0.000122111	2	611.322	-0.2755	0.83363	1.5747
P39520	Protein IFH1	IFH1	STINHSTHSGK(1)LPANIK	1	20	0	3	616.331	0.21147	0.70651	1.5745	1.8009
P39520	Protein IFH1	IFH1	SPRK(1)STINHSTHSGK(1)LPANIK	1	9	0	3	786.428	0.22651	1.2492	1.5745	1.8009
Q12460	Nucleolar protein 56	NOP56	LFK(1)GLQSGDLERAQLGLGHAYSRAK	1	140	5.40082e-05	5	552.302	-0.29659		1.574
P07172	Histidinol-phosphate aminotransferase	HIS5	TAMTK(1)YRNK	1	68	0.000410023	3	390.869	-0.30255	0.92514	1.5718
P35177	Transcriptional activator SPT7	SPT7	ENGK(1)NEEQDMVEESSK(1)TEDSSK	1	655	3.81434e-21	3	862.033	0.11945		1.571
P19358	S-adenosylmethionine synthase 2	SAM2	SDDEIIEIIK(1)K	1	339	0.00111491	3	448.913	0.43023	1.5887	1.5695	1.5394
P0CX82	60S ribosomal protein L19-A	RPL19A	HLYHVLYK(1)ESK	1	125	9.28173e-24	3	486.93	1.3437	1.2558	1.5684
P12695	Dihydrolipoyllysine-residue acetyltransferase component of pyruvate dehydrogenase complex, mitochondrial	LAT1	ELVK(1)RARINK	1	379	0.0146177	4	317.95	0.92072		1.5673
P28007	H/ACA ribonucleoprotein complex subunit 1	GAR1	LLPIERFLPK(1)PK	1	125	5.24557e-08	3	498.313	0.22944	1.6633	1.5673	2.0465
P0CX84	60S ribosomal protein L35-A	RPL35A	EQLASQLVDLK(1)K	1	25	1.22059e-07	3	471.936	0.58295		1.567	2.0993
Q04062	26S proteasome regulatory subunit RPN9	RPN9	FYDK(1)INQLSVVK	1	72	6.87017e-05	2	748.411	0.86196		1.5664	1.7419
P32861	UTP--glucose-1-phosphate uridylyltransferase	UGP1	SSRTTLEWDK(1)IK	1	76	0.000131364	3	502.603	-0.70984	1.1854	1.5652	1.785
Q02931	NET1-associated nuclear protein 1	1	HFK(1)ISLADEK	1	133	1.81368e-09	2	615.33	0.087754		1.5613
P42940	Probable electron transfer flavoprotein subunit beta	CIR1	KKPIEK(1)LDIAK	0.999892	212	6.65954e-21	3	442.278	0.271	0.79275	1.5605
P00330	Alcohol dehydrogenase 1	ADH1	DIPVPK(1)PK	1	28	9.17317e-24	2	468.282	-0.073665	1.2479	1.56	1.753
P14540	Fructose-bisphosphate aldolase	FBA1	ITK(1)SLETFRTTNTL	1	348	1.00959e-128	2	833.954	0.13554	1.3534	1.5584	1.4733
P23301	Eukaryotic translation initiation factor 5A-1	HYP2	DDVK(1)APEGELGDSLQTAFDEGK	1	114	6.05802e-10	3	788.368	0.52542		1.5578
P40495	Homoisocitrate dehydrogenase, mitochondrial	LYS12	TYIDK(1)ATGTRVADATK	1	160	1.50957e-06	2	876.96	0.039254	1.5917	1.5577	1.0685
P19882	Heat shock protein 60, mitochondrial	HSP60	LIDEYGDDFAK(1)GYDASK	1	501	8.16898e-17	2	974.944	-0.17442	1.0646	1.5577	1.3023
P25719	Peptidyl-prolyl cis-trans isomerase C, mitochondrial	CPR3	TAENFRALCTGEK(1)GWGYK	1	62	2.90195e-51	3	710.674	0.26309	1.1323	1.5555	1.2278
P35844	Protein KES1	KES1	LQGYNQIK(1)ASFTK	1	168	0.000470591	2	770.412	-0.51479	1.1864	1.5553
P38911	FK506-binding nuclear protein	FPR3	EEVK(1)PEPK	1	246	0.00175113	2	499.264	1.3233	1.3151	1.5521	1.7091
P53090	Aromatic/aminoadipate aminotransferase 1	ARO8	EAIYK(1)IAQK	1	236	0.00046229	2	553.316	-0.15226	1.6767	1.5521	1.9131
A6ZPA9	Ribosome biogenesis protein YTM1	YTM1	VGIISAGQDK(1)K	1	447	0.000276562	2	579.33	0.22189	1.4754	1.5518	2.0912
Q12305	Thiosulfate sulfurtransferase RDL1, mitochondrial	RDL1	NVSNIQSYSFEDMK(1)RIVGK	1	31	0.00178798	3	758.379	-1.1251	0.99056	1.5513
A7A0X4	Elongation factor G, mitochondrial	MEF1	ALNRFQK(1)EDPTFRVK	1	495	3.18868e-06	4	473.51	0.17353	1.0467	1.5509	1.0638
Q99260	GTP-binding protein YPT6	YPT6	AK(1)LLGAK	1	144	0.0152905	2	371.745	0.42625	0.54497	1.5504	1.7221
P0CX23	60S ribosomal protein L20-A	RPL20A	TADVK(1)RQYVK	1	136	2.80205e-15	3	417.235	-0.20593	1.061	1.5504	1.2928
Q07938	S-methyl-5'-thioadenosine phosphorylase	MEU1	SISTK(1)PEAMSK	1	317	4.15697e-05	2	610.813	-0.13225	1.7902	1.5501	2.3761
P38911	FK506-binding nuclear protein	FPR3	DLEEGPTK(1)PK	1	287	1.5175e-07	2	578.298	0.36898	1.2494	1.5487	1.5246
Q08647	Multisubstrate pseudouridine synthase 7	PUS7	AK(1)LDRYMPDK	1	624	0.000148651	3	426.889	-1.2819	1.0324	1.5483	1.2663
P49367	Homoaconitase, mitochondrial	LYS4	TIRALEEK(1)AK	1	283	4.87182e-09	3	400.903	-0.037624	1.2257	1.5471	1.7028
P13663	Aspartate-semialdehyde dehydrogenase	HOM2	K(1)YVDAVNWK	1	45	6.64507e-15	2	582.806	-0.089646		1.5462
P36523	54S ribosomal protein L15, mitochondrial	MRPL15	AAK(1)FIQGSLLDK	1	214	8.34361e-06	2	666.88	0.16418		1.5459	1.1674
P22943	12 kDa heat shock protein	HSP12	EYITDK(1)ADK	1	36	5.08985e-19	2	562.777	-0.2102	0.37547	1.5457	0.29149
P36059	ATP-dependent (S)-NAD(P)H-hydrate dehydratase		DIIRYILEK(1)HEGK	1	142	1.54681e-14	3	552.642	-0.26697		1.545	1.147
P0C5N3	Uncharacterized protein YGL041W-A, mitochondrial	YGL041W-A	EFK(1)LELEK	1	126	0.00049976	2	539.295	-0.088568	0.9889	1.5448	0.92344
P0CS90			QVPYK(1)IVK	1	120	0.00238832	2	508.811	0.19931	1.1967	1.544	1.4718
A6ZTW2	Sensitivity to high expression protein 10	SHE10	DVSK(1)YINGK	1	303	0.000620142	2	533.282	0.82449		1.543
P32453	Protein ATP11, mitochondrial	ATP11	TLDSFLDVGK(1)LK	1	131	5.30468e-05	2	689.385	0.66107		1.5411	1.0957
P12695	Dihydrolipoyllysine-residue acetyltransferase component of pyruvate dehydrogenase complex, mitochondrial	LAT1	DIPVNK(1)PIAVYVEDK	1	104	2.5471e-05	2	871.472	0.37134	0.91699	1.5409	1.0168
P43616	Cys-Gly metallodipeptidase DUG1	DUG1	TSLYDK(1)K	1	305	0.00695169	2	448.74	-0.094142	1.1686	1.5406	1.4886
P38698	Exopolyphosphatase	PPX1	DYK(1)QFNFQGK	1	268	3.32443e-09	2	658.817	-0.94251	1.4429	1.5394
P21827	Guanine nucleotide exchange factor SRM1	SRM1	LNNVPK(1)FK	1	395	0.000485387	2	501.293	-0.12037	1.7443	1.5393	2.5181
P10869	Aspartokinase	HOM3	ELELVK(1)K	1	122	0.00442042	2	450.774	-0.013358	1.3372	1.5383	1.5749
P38523	GrpE protein homolog, mitochondrial	MGE1	AK(1)DFALQK	1	110	5.96536e-10	2	481.769	-0.45784	0.99563	1.538	1.0119
P53312	Succinyl-CoA ligase [ADP-forming] subunit beta, mitochondrial	LSC2	GLSPQMAK(1)DVAK	1	198	1.84854e-05	2	643.842	0.82953		1.5367
P03965	Carbamoyl-phosphate synthase arginine-specific large chain	CPA2	TYLQEHIK(1)EK	1	1010	1.0823e-06	3	444.238	0.021532	1.0308	1.5354	2.3066
Q05022	rRNA biogenesis protein RRP5	RRP5	QAK(1)FFFNK	1	1689	1.99122e-06	2	536.285	0.089292	1.5155	1.5345
P36059	ATP-dependent (S)-NAD(P)H-hydrate dehydratase		GQSDK(1)IFSPDSEK	1	223	4.80245e-05	2	740.352	-0.39885	1.0154	1.5341	1.3454
P53312	Succinyl-CoA ligase [ADP-forming] subunit beta, mitochondrial	LSC2	YDLNFVK(1)LK	1	294	0.000217593	2	591.332	-0.17495		1.5326
P07246	Alcohol dehydrogenase 3, mitochondrial	ADH3	ALK(1)EADLK	1	191	0.000433847	2	465.269	0.24258	1.0925	1.5324	1.3478
Q01163	37S ribosomal protein S23, mitochondrial	RSM23	DYK(1)FSPK	1	231	0.000125757	2	613.296	0.21296	0.90284	1.5301	0.99297
P40533	Protein TED1	TED1	DLTFVDK(1)VK	1	55	0.0131209	2	553.808	0.27731		1.5298
Q12458	Protein GCY	GCY1	TWELMQELPK(1)TGK	1	159	9.51695e-06	2	809.911	0.45001		1.5297
P00330	Alcohol dehydrogenase 1	ADH1	GWK(1)IGDYAGIK	1	84	1.9964e-10	2	625.332	0.40544	1.2871	1.5295	1.7813
Q03860	Golgi apparatus membrane protein TVP15	TVP15	SVIPPK(1)FFK	1	7	0.0106481	2	573.832	-0.11625		1.5291
Q06493	LETM1 domain-containing protein YLH47, mitochondrial	YLH47	SHFK(1)PNNISEEQK	1	200	3.65343e-05	3	533.93	-0.061664		1.5289
P38523	GrpE protein homolog, mitochondrial	MGE1	DFALQK(1)FAK	1	116	5.96536e-10	2	555.303	0.11837	1.1655	1.5277	1.1472
P40991	Putative ribosomal RNA methyltransferase Nop2	NOP2	YIEK(1)SVK	1	596	0.0152905	2	454.758	-0.24285		1.5277	0.2776
Q05515	Survival factor 1	SVF1	ITFK(1)GINTK	1	350	4.04824e-21	2	532.311	0.24796	1.2898	1.5271	1.6408
Q12018	Cell division control protein 53	CDC53	YSDILLK(1)K	1	448	0.000777587	2	511.3	-0.047729	4.8656	1.5257
P28777	Chorismate synthase	ARO2	FPRPSHADFTYSEK(1)YGIK	1	112	5.80372e-06	4	547.023	-0.26542		1.5252
P32379	Proteasome component PUP2	PUP2	IYDNEK(1)TAELIK	1	235	3.98507e-17	2	739.89	0.73893	1.7023	1.525	1.9001
P31383	Protein phosphatase PP2A regulatory subunit A	TPD3	DEAK(1)YDALIK	1	594	2.8389e-06	2	604.314	0.72346	1.3489	1.5244	1.5943
P12695	Dihydrolipoyllysine-residue acetyltransferase component of pyruvate dehydrogenase complex, mitochondrial	LAT1	GAEFMK(1)ELK	1	468	0.000200829	2	555.779	-0.20749	0.99178	1.5237	1.0129
P32445	Single-stranded DNA-binding protein RIM1, mitochondrial	RIM1	DINLLK(1)NGK	1	117	6.83756e-06	2	528.806	-0.34197	2.4176	1.5225	1.5186
Q12466	Tricalbin-1	TCB1	TRYK(1)FVVK	1	592	0.000502394	2	541.821	-0.16132		1.5214
P17695	Glutaredoxin-2, mitochondrial	GRX2	LAEILK(1)PVFQ	1	139	9.26694e-05	2	600.355	-0.13658		1.5213
P12695	Dihydrolipoyllysine-residue acetyltransferase component of pyruvate dehydrogenase complex, mitochondrial	LAT1	DVHGTGPRGRITK(1)ADIESYLEK	1	205	6.05802e-10	4	621.826	-0.56029		1.5209
P12695	Dihydrolipoyllysine-residue acetyltransferase component of pyruvate dehydrogenase complex, mitochondrial	LAT1	ADVPAFK(1)DFK	1	120	3.41761e-06	2	590.306	0.79255	1.0178	1.5208	1.0606
P25087	Sterol 24-C-methyltransferase	ERG6	EAVQK(1)YLRNWDGRTDK	1	45	0.00200109	3	674.345	1.4729	13.14	1.5207
P22138	DNA-directed RNA polymerase I subunit RPA135	RPA135	SADERGFGYGTMYK(1)TEK	1	805	0.00557917	3	666.635	-0.39084	1.6035	1.5204	1.601
P53258	GTPase-activating protein GYP2	MDR1	DK(1)DPAFRK	1	595	0.000634685	3	340.182	-0.072015	1.3305	1.5202	1.5729
P40029	Peptide methionine sulfoxide reductase	MXR1	GTQYRSGLFAHSDADLK(1)ELAK	1	129	0.000962866	4	588.051	0.1019		1.5194
P53883	Nucleolar protein 13	NOP13	DSENYSGRPDK(1)DDLVAMSK	1	226	1.0046e-98	3	723.664	0.33029	1.3337	1.518	1.5625
P39705	Nucleoporin NUP60	NUP60	QIISNAHNK(1)PSLFSK	1	29	2.00485e-17	3	575.981	0.7188	0.89161	1.518	1.1159
P09624	Dihydrolipoyl dehydrogenase, mitochondrial	LPD1	INVANFQK(1)AK	1	110	1.39e-13	2	587.833	0.084569	0.9933	1.5172	1.1648
C7GLH8	Enhancer of translation termination 1	ETT1	ALEYLEK(1)AK	1	349	0.000230082	2	553.808	-0.54614	1.2089	1.5166	1.1553
P10964	DNA-directed RNA polymerase I subunit RPA190	RPA190	IFETALNEK(1)QITNNRVK	1	259	2.00108e-29	3	687.376	0.024076		1.5155	2.2583
P06786	DNA topoisomerase 2	TOP2	STEPVSASDK(1)YQK	1	11	1.17578e-05	2	762.365	0.2787	1.2653	1.5148	1.9844
P48567	tRNA pseudouridine synthase 4	PUS4	K(0.085)AEK(0.915)EIPADVK	0.914642	359	0.000199795	2	635.356	0.48196		1.5144	1.5347
P05739	60S ribosomal protein L6-B	RPL6B	FNVEYFAK(1)EK	1	108	1.0823e-06	3	439.556	0.84849	1.0962	1.5137	1.2033
P15992	Heat shock protein 26	HSP26	ESSSGK(1)FK	1	157	0.0173702	2	456.227	0.62038		1.5132
Q06205	FK506-binding protein 4	FPR4	GK(0.006)PFVFK(0.994)LGQGEVIK	0.993543	335	2.12783e-05	3	563.663	0.10176	1.4557	1.5129	1.3967
P07260	Eukaryotic translation initiation factor 4E	CDC33	GGNK(1)FALWTK	1	162	4.18234e-14	2	582.314	0.30779		1.5121	1.4518
A6ZUA1	ATP-dependent RNA helicase DBP3	DBP3	LLELLK(1)K	1	350	0.00518398	2	449.802	0.33014	1.7453	1.5112	2.6164
P04037	Cytochrome c oxidase subunit 4, mitochondrial	COX4	LEGIDVFDTK(1)PLDSSRK	1	84	9.7868e-53	3	654.677	0.17497	0.66052	1.51	0.76821
P22768	Argininosuccinate synthase	ARG1	LTYTDNK(1)TSK	1	240	0.000470591	2	606.809	0.27018		1.51	1.1487
P00330	Alcohol dehydrogenase 1	ADH1	LEYK(1)DIPVPKPK	1	22	9.17317e-24	3	490.285	0.12674	1.4518	1.5098	2.189
P05738	60S ribosomal protein L9-A	RPL9A	DGAK(0.994)FIEVRNFLGDK(0.006)K	0.993907	110	3.59416e-22	4	470.507	0.22172	1.3668	1.5097	1.7338
P32495	H/ACA ribonucleoprotein complex subunit 2	NHP2	EEEYK(1)ESFNEVVK	1	143	1.67229e-13	2	836.391	-0.0041659	1.5556	1.5084	1.673
P32832	Chromatin structure-remodeling complex subunit RSC7	NPL6	GNVIEGK(1)LAGDPIDK	1	259	1.82931e-09	2	784.42	-0.026488	1.2404	1.5083	1.7234
P07285	Anthranilate phosphoribosyltransferase	TRP4	RILGVYSK(1)ELAPEYAK	1	229	1.08287e-13	3	627.016	-0.23762		1.5078	1.5878
P38077	ATP synthase subunit gamma, mitochondrial	ATP3	KMDEAEQLFYK(1)NAETK	1	86	9.39294e-11	3	668.319	-0.49848	1.3448	1.5076
A6ZRK4	Cysteine proteinase 1, mitochondrial	LAP3	STPLEFASK(1)YAK	1	288	3.62203e-05	2	692.361	0.89765		1.5052	1.3969
P07806	Valine--tRNA ligase, mitochondrial	VAS1	VIEQLK(1)EK	1	491	0.00311398	2	514.803	-0.5355		1.5046	1.5376
P36147	Presequence translocated-associated motor subunit PAM17, mitochondrial	PAM17	LSHNQQLAQFNNK(1)NK	1	141	5.43721e-28	3	609.315	0.25651	1.5634	1.5031	0.87345
A6ZYG1	Ubiquinone biosynthesis protein COQ4, mitochondrial	COQ4	ERAALRK(1)EIDAK	1	319	5.62757e-12	4	361.209	0.39971	0.74312	1.5026	0.6407
P47075	Vacuolar transporter chaperone 4	VTC4	QQNFVRQTTK(1)YWVHPDNITELK	1	200	6.05802e-10	4	697.611	-0.074696		1.5022
P43609	Chromatin structure-remodeling complex protein RSC8	RSC8	EESATLGAEVAHK(1)K	1	54	1.26037e-05	3	504.595	0.48588	1.2634	1.5019	1.8274
P38822	Protein BZZ1	BZZ1	K(0.098)LDEK(0.902)EMEMNK	0.902407	186	0.0084405	3	484.895	-0.49705	1.0677	1.5009	1.3305
Q04869	Uncharacterized protein YMR315W		NGTVTVDLSDK(1)K	1	265	6.33206e-06	2	659.846	-0.24838	1.1269	1.5008	0.79267
P14904	Vacuolar aminopeptidase 1	LAP4	HNFK(1)YLSEK	1	83	5.05524e-09	2	604.309	-0.27969		1.5003	0.81589
P12695	Dihydrolipoyllysine-residue acetyltransferase component of pyruvate dehydrogenase complex, mitochondrial	LAT1	TIALEK(1)GISLK	1	187	3.2206e-10	2	607.871	-0.3479	1.0761	1.4998	1.0111
P38708	Putative proline--tRNA ligase YHR020W	YHR020W	GIPIRIELGPK(1)DIEK	1	544	5.71906e-06	3	574.005	-0.18212		1.4996	2.035
P53193	J-type co-chaperone JAC1, mitochondrial	JAC1	AFK(1)DWAPGK	1	172	2.44096e-10	2	531.274	-0.09058		1.4994
Q01163	37S ribosomal protein S23, mitochondrial	RSM23	NASVK(1)PFVTLNK	1	243	0.000835561	2	680.385	-0.91101	0.96687	1.4986	1.0867
P12695	Dihydrolipoyllysine-residue acetyltransferase component of pyruvate dehydrogenase complex, mitochondrial	LAT1	ADIESYLEK(1)SSK	1	214	1.51223e-30	3	471.237	0.06912	1.0009	1.4984	1.074
P32340	Rotenone-insensitive NADH-ubiquinone oxidoreductase, mitochondrial	NDI1	MAQIPNFQK(1)NLSSRK	1	418	3.7011e-17	3	607.321	-0.43823		1.4982	0.7517
Q99207	Nucleolar complex protein 14	NOP14	AYQPK(1)LAEGNK	1	413	0.000203271	2	630.833	0.17298		1.4972	3.2283
P36521	54S ribosomal protein L11, mitochondrial	MRPL11	TEDHHFRFK(1)IK	1	86	9.17961e-05	4	375.699	-0.1777	1.2172	1.4958
P29311	Protein BMH1	BMH1	VFYYK(1)MK	1	125	0.00414922	2	510.765	-0.21786	1.4273	1.4952	1.1609
P31539	Heat shock protein 104	HSP104	ALERDEDADSTTK(1)DRLK	1	442	1.37105e-11	4	502.001	-0.876		1.4949
P07149	Fatty acid synthase subunit beta	FAS1	TSK(1)AAQDVWNRADNHFK	1	1685	5.53274e-14	4	508.251	0.1122		1.4945	1.3957
P02829	ATP-dependent molecular chaperone HSP82	HSP82	FYSAFSK(1)NIK	1	423	2.26316e-09	2	623.827	0.27313		1.4943	0.98465
P0C5N3	Uncharacterized protein YGL041W-A, mitochondrial	YGL041W-A	ILMDRDLRHAMK(1)EFK	1	123	0.00269833	5	393.008	0.3737		1.4927	0.65909
P0CS90			SQDEARK(1)QAIETANK	1	553	2.70517e-22	3	577.627	-0.089201	1.0999	1.4923	1.2934
Q07979	Chromatin structure-remodeling complex protein RSC58	RSC58	SRSGK(1)LLSGNEMDEYDDDDATELDK	1	154	4.05092e-46	3	954.414	-0.0227	1.3618	1.4923	1.5929
Q99207	Nucleolar complex protein 14	NOP14	TDLDK(1)EYDIK	1	268	0.00328344	2	641.314	0.20462	1.218	1.4921	2.7151
P0CS90			EFEGK(1)VDK	1	579	1.80431e-43	2	497.248	0.23391	1.2399	1.4909	1.3395
P30624	Long-chain-fatty-acid--CoA ligase 1	FAA1	DILNAVK(1)DK	1	690	0.00284597	2	529.298	0.30316	1.2231	1.49	1.1369
P34227	Mitochondrial peroxiredoxin PRX1	PRX1	LKPEFDK(1)RNVK	0.999999	107	0.000204988	3	472.605	0.32572	0.72159	1.4896	0.70866
P38961	Ribosomal RNA-processing protein 8	RRP8	ENIEK(1)PTK	1	104	0.00170959	2	500.769	-0.90641	1.123	1.4888	1.3273
Q05022	rRNA biogenesis protein RRP5	RRP5	SHK(1)FLPITHK	1	964	1.67325e-08	4	313.182	0.066444	1.3803	1.4877	2.0497
P05738	60S ribosomal protein L9-A	RPL9A	NLK(1)HIDVTFTK	1	39	8.7179e-19	3	453.254	-0.77463	0.96463	1.4877	1.1668
P00925	Enolase 2	ENO2	SK(1)LGANAILGVSMAAARAAAAEK	1	105	2.10051e-185	3	743.739	-0.90836	0.97845	1.4877
P15705	Heat shock protein STI1	STI1	KAEAEAYVNPEK(1)AEEARLEGK	1	395	1.15321e-29	4	594.303	-0.63174	1.0418	1.4876	1.6199
P0CX29	40S ribosomal protein S23-A	RPS23A	GDIPGVRFK(1)VVK	1	123	6.87017e-05	2	678.904	-0.19064	1.3598	1.4875	1.2068
P38682	ADP-ribosylation factor GTPase-activating protein GLO3	GLO3	QLLNTANVDAK(1)TK	1	113	2.2636e-09	2	729.402	0.31154	1.1694	1.4874	1.6793
P00815	Histidine biosynthesis trifunctional protein	HIS4	GNSALLEYTEK(1)FDGVK	1	409	5.6183e-10	3	604.972	0.51151		1.4863	1.194
P41805	60S ribosomal protein L10	RPL10	DDGAFVK(1)FLSK	1	198	3.59497e-15	2	634.83	0.0181	2.0563	1.4856	0.69868
P0CS90			SLFGK(1)DPSK	1	382	3.62176e-19	2	510.772	0.31014	1.1086	1.4842	1.4539
P09938	Ribonucleoside-diphosphate reductase small chain 1	RNR2	DAENHK(1)AYLK	1	56	1.61933e-05	3	410.875	1.2133		1.4839
P40303	Proteasome component PRE6	PRE6	TVREFLEK(1)NYDRK	1	177	1.67931e-45	3	580.641	-0.30389	1.476	1.4831	1.8028
P38910	10 kDa heat shock protein, mitochondrial	HSP10	STLLK(1)SAK	1	6	0.00100963	2	466.277	0.018419	1.6689	1.4831	1.2433
C7GRR3	Altered inheritance of mitochondria protein 9, mitochondrial	AIM9	EDITDFDK(1)LSEAEK	1	473	9.86116e-13	3	561.265	0.018257	1.0862	1.4825	1.2361
P07149	Fatty acid synthase subunit beta	FAS1	TVEPVYQMHIK(1)TSK	1	1436	1.45536e-17	3	568.299	0.62107	1.6025	1.4821	1.4868
Q12224	Transcription factor RLM1	RLM1	FSK(1)PFTNASSRTPK	1	267	0.000211624	3	537.283	0.27875		1.4802
Q05022	rRNA biogenesis protein RRP5	RRP5	NQK(1)FLLSLK	1	857	0.000102442	2	566.84	0.44673	1.6398	1.48	2.3552
P47143	Adenosine kinase	ADO1	ENDAILVDAK(1)SGDAK	1	40	1.33758e-06	2	794.397	0.95518		1.4799
P53691	Peptidyl-prolyl cis-trans isomerase CPR6	CPR6	AIETVK(1)NIGTEQFK	1	223	2.52849e-07	3	540.626	0.16045	1.3963	1.4799	1.2678
P29547	Elongation factor 1-gamma 1	CAM1	LSQDDK(1)MK	1	78	5.82957e-15	2	503.747	-1.3111	1.0292	1.4796
P08417	Fumarate hydratase, mitochondrial	FUM1	IAEQISK(1)ETGLK	1	277	1.22009e-07	2	679.88	0.7579	1.0789	1.4795	1.1803
P00817	Inorganic pyrophosphatase	IPP1	VYIEK(0.985)DGK(0.015)PVSAFHDIPLYADK	0.98519	22	1.50049e-79	4	637.584	0.099726		1.4792	1.5208
P00330	Alcohol dehydrogenase 1	ADH1	VVGLSTLPEIYEK(1)MEK	1	332	4.22956e-45	3	626.669	0.28994	1.4952	1.4786	2.1666
P32449	Phospho-2-dehydro-3-deoxyheptonate aldolase, tyrosine-inhibited	ARO4	GTNYDAK(1)SVAEAK	1	260	0.000177415	2	698.341	0.13237		1.4779
P02294	Histone H2B.1	HTB1	ETYSSYIYK(1)VLK	1	47	2.69006e-05	3	512.605	0.91105		1.4779	1.6933
P43593	Ubiquitin carboxyl-terminal hydrolase 6	UBP6	AEELTQVPSARQK(1)YMVK	1	46	1.99383e-05	3	679.354	0.3497		1.4775
A6ZUA1	ATP-dependent RNA helicase DBP3	DBP3	EVEVPEK(1)ESEK	1	60	4.43774e-05	2	672.83	-0.92908	1.2587	1.4775	2.1261
Q12460	Nucleolar protein 56	NOP56	VK(1)LQQDDIGSRLK	1	21	4.4663e-07	3	514.626	0.2941	1.2074	1.4774	1.6728
Q07527	tRNA (guanosine(18)-2'-O)-methyltransferase	TRM3	K(0.5)K(0.5)EGYTLIGLEQTDK	0.5	1356	3.39955e-06	3	588.984	-1.6157		1.4772
Q07527	tRNA (guanosine(18)-2'-O)-methyltransferase	TRM3	K(0.5)K(0.5)EGYTLIGLEQTDK	0.5	1357	3.39955e-06	3	588.984	-1.6157		1.4772
P32324	Elongation factor 2	EFT1	AGEARFTDTRK(1)DEQERGITIK	1	61	4.91044e-21	4	616.57	-0.21363	5.5785	1.4769	0.92184
P53163	54S ribosomal protein L12, mitochondrial	MNP1	DDAEK(1)IK	1	179	0.000152835	2	430.722	0.33028	0.94058	1.4764	1.141
Q05948	Uncharacterized SVF1-like protein YLR225C	YLR225C	DHANYTK(1)FQDTSK	1	29	7.38028e-10	3	532.914	0.44488	1.3141	1.4759	1.365
Q08822	Probable electron transfer flavoprotein-ubiquinone oxidoreductase, mitochondrial	CIR2	HHPYYSK(1)VLEGGK	1	348	2.02358e-09	3	519.6	0.73158	1.3408	1.4756
P14242	DNA mismatch repair protein PMS1	PMS1	IAK(1)FQDVAK	1	83	2.46802e-05	2	531.303	0.66416	1.1348	1.4754	1.7026
P30902	ATP synthase subunit d, mitochondrial	ATP7	VEEMVK(1)K	1	155	0.00356428	2	452.744	-0.21094	0.94012	1.475	1.0301
Q05015	Family of serine hydrolases 2	FSH2	NVLMLHGLAQSGDYFASK(1)TK	1	21	4.99348e-09	3	746.712	0.59633		1.4741	1.5444
P32565	26S proteasome regulatory subunit RPN2	RPN2	YSSK(1)PYK	1	864	0.00280573	2	457.735	0.46379		1.474
Q02326	60S ribosomal protein L6-A	RPL6A	NGDKPHMLK(1)F	0.999998	175	0.000210829	3	415.541	-0.22869	1.0253	1.4739	1.7622
Q06096	Conserved oligomeric Golgi complex subunit 4	COG4	TLQFVK(1)DVRTLK	1	128	0.000662768	3	497.296	0.017564	1.2278	1.4734	1.4541
P19414	Aconitate hydratase, mitochondrial	ACO1	NVYTGEYK(1)GVPDTARDYRDQGIK	1	638	2.62876e-23	4	672.582	0.55615	1.2878	1.4729	1.8252
P32563	V-type proton ATPase subunit a, vacuolar isoform	VPH1	K(0.613)HDIK(0.387)LYEGDTDK	0.613416	78	0.000123076	3	535.27	0.83443	0.92946	1.4723	1.2935
P06738	Glycogen phosphorylase	GPH1	LTQLGK(1)YVEDK	1	579	6.3669e-07	2	668.361	-0.15091	0.50048	1.4718
P36147	Presequence translocated-associated motor subunit PAM17, mitochondrial	PAM17	IGSLK(1)EYK	1	177	0.000491738	2	490.277	-0.076586	1.1464	1.4717	1.2706
P32324	Elongation factor 2	EFT1	VRIQGPNYVPGK(1)K	1	422	5.56476e-18	3	499.956	0.98627	1.3451	1.4717	1.1796
P34077	Nucleoporin NIC96	NIC96	SFIDTK(1)LK	1	312	0.0142582	2	497.284	-0.39306		1.4715	0.70759
P00815	Histidine biosynthesis trifunctional protein	HIS4	IK(1)EEAEELTEAK	1	280	3.43372e-15	2	716.364	-0.30033		1.4712	1.2279
Q08179	Mitochondrial distribution and morphology protein 38	MDM38	AYGVSK(1)EDLVDNLK	1	327	7.69101e-13	2	796.912	0.083412		1.4709
P25719	Peptidyl-prolyl cis-trans isomerase C, mitochondrial	CPR3	HVVFGEVTK(1)GMDIVK	1	152	1.90734e-13	3	572.971	-0.15891	1.288	1.47	1.3043
P47068	Myosin tail region-interacting protein MTI1	BBC1	IIQNSYK(1)LSHMK	1	1135	0.00933654	3	507.269	0.7815		1.4699
P15705	Heat shock protein STI1	STI1	AIEK(1)DPNFVRAYIRK	1	459	1.33202e-13	4	466.263	0.40111	1.6099	1.4695	1.7438
Q00764	Alpha,alpha-trehalose-phosphate synthase [UDP-forming] 56 kDa subunit	TPS1	LYK(1)YISK	1	462	1.85049e-05	2	478.776	-0.26551		1.4685	1.6115
P38523	GrpE protein homolog, mitochondrial	MGE1	K(1)LESQLSAK	1	69	2.10476e-05	2	523.298	0.37435	1.3381	1.4683	1.0334
P19882	Heat shock protein 60, mitochondrial	HSP60	LLASAMEK(1)VGK	1	189	1.28728e-23	2	594.836	1.4265	1.1369	1.4679	1.3245
P00330	Alcohol dehydrogenase 1	ADH1	MEK(1)GQIVGRYVVDTSK	1	335	4.22956e-45	3	617.993	-0.43792	1.4089	1.4671	1.8875
P36059	ATP-dependent (S)-NAD(P)H-hydrate dehydratase		LDVDMDEQRK(1)K	1	104	9.78074e-05	3	478.901	0.62337	0.97479	1.4671	1.3117
Q12460	Nucleolar protein 56	NOP56	RKLEDDDEEK(1)K	1	465	4.16222e-15	3	482.907	0.95758	1.226	1.4661	4.3409
P00815	Histidine biosynthesis trifunctional protein	HIS4	LGLIPK(1)DFQ	1	796	0.00583627	2	536.806	0.096796		1.4657
Q07825	Putative Xaa-Pro aminopeptidase FRA1	FRA1	LINTK(1)LLNEEEK	1	707	4.49074e-05	2	743.412	0.20074		1.4656
P48363	Prefoldin subunit 3	PAC10	FQERLSK(1)YK	1	47	0.000226869	3	414.228	0.013818	1.2298	1.4652	1.2127
Q12204	Probable phospholipase YOR022C, mitochondrial		FK(1)PFSVDDSNRLEK	1	55	6.14125e-06	3	575.293	0.46531	1.1005	1.4651
P35178	Ribosomal RNA-processing protein 1	RRP1	KLVDEYIK(1)K	1	151	0.000776765	2	589.345	-0.16329		1.4642	2.2278
P05694	5-methyltetrahydropteroyltriglutamate--homocysteine methyltransferase	MET6	DLRTQNWK(1)LQK	1	48	2.23337e-08	3	491.272	0.24008	1.3882	1.4635	2.1192
Q05506	Arginine--tRNA ligase, cytoplasmic		AREYFK(1)RMEDGDEEALK	1	253	8.96761e-09	4	533.005	0.82397	1.1494	1.4635
P46367	Potassium-activated aldehyde dehydrogenase, mitochondrial	ALD4	AVRAK(1)LDE	1	516	0.000477245	2	472.264	-0.61474		1.4633
P25451	Proteasome component PUP3	PUP3	KDEVVK(1)RYLK	0.999943	197	0.00092258	3	440.594	-0.0049842	0.68859	1.4626	1.0338
P38715	NADPH-dependent aldose reductase GRE3	GRE3	ERLLGNLEIEK(1)K	1	291	2.81383e-05	3	495.287	-0.10268		1.4623	1.3971
P39520	Protein IFH1	IFH1	NK(1)SVK(1)LSPK	1	203	0.00370456	2	542.822	0.97378		1.4618	3.8452
P39520	Protein IFH1	IFH1	SVK(1)LSPK	1	206	0.00209074	2	400.747	0.52371		1.4618	3.8452
P02294	Histone H2B.2	HTB2	TSTSVDGK(1)K	1	31	1.47214e-34	2	482.751	0.071689		1.4614	0.90943
P25623	Suppressor of yeast profilin deletion	SYP1	ESVENNTSWRESK(1)DLHSK	1	144	4.87469e-06	4	547.762	-0.22571	1.7353	1.4611
Q06440	Coronin-like protein	CRN1	FHDHVDEDGEPIDIK(1)PVK	1	131	2.63068e-06	3	711.348	4.4037		1.4605
Q08245	Protein ZEO1	ZEO1	EGGFLK(1)K	1	102	0.0134464	2	410.732	0.58959	0.96973	1.4592	0.44184
P19097	Fatty acid synthase subunit alpha	FAS2	ANDK(1)NESATINEMMK	1	1551	5.77002e-96	3	579.931	-0.16079	1.1814	1.4578	1.3856
P53163	54S ribosomal protein L12, mitochondrial	MNP1	LDSFDTK(1)TK	1	137	0.000266948	2	548.78	-0.82449	1.1236	1.4572	1.1188
P17255	V-type proton ATPase catalytic subunit A	VMA1	LADSTGDVK(1)HAVSSSK	1	1033	7.09068e-45	2	822.415	-0.45704	1.3403	1.4566	1.4829
Q03102	Uncharacterized membrane protein YML131W		SATLEDGTGDK(1)FK	1	337	1.77789e-09	2	705.841	-0.15133	1.4333	1.4565
P15108	ATP-dependent molecular chaperone HSP82	HSP82	TFEISPK(1)SPIIK	1	618	5.30468e-05	2	701.403	-0.16419	1.342	1.4564	1.3468
P05694	5-methyltetrahydropteroyltriglutamate--homocysteine methyltransferase	MET6	SSAIVNK(1)AIEK	1	319	1.09668e-11	2	601.343	0.0099842	1.3202	1.4563	1.3619
Q03195	Translation initiation factor RLI1	RLI1	LLAGALK(1)PDEGQDIPK	1	403	2.99723e-06	3	569.649	-1.4382	1.5627	1.4562	1.7332
Q02821	Importin subunit alpha	SRP1	IFNCQQNENDK(1)IYEK	1	496	1.35481e-05	3	662.307	-0.21636	1.425	1.4561	1.8468
P53303	Zinc finger protein ZPR1	ZPR1	SIDEALYK(1)K	1	174	0.000759198	2	554.798	-0.39162	2.1233	1.4556	2.0179
P42846	Protein KRI1	KRI1	HK(1)PIYLK	1	121	0.00174844	2	470.784	-0.0011339	1.6538	1.4554	2.32
A6ZWZ9	Methylthioribose-1-phosphate isomerase	MRI1	TDK(1)ADSGLDNEK	1	211	6.09749e-05	2	667.807	0.51964	1.4715	1.4547	1.8515
P35719	Uncharacterized protein MRP8	MRP8	HDVTDFDSK(1)FSK	1	51	1.2123e-95	3	489.897	-0.33779	0.4078	1.4545	0.49937
Q00955	Acetyl-CoA carboxylase	ACC1	RIGFPVMIK(1)ASEGGGGK	1	252	9.84725e-13	3	587.982	-1.255	1.3022	1.4533	1.0779
P60010	Actin	ACT1	QEYDESGPSIVHHK(1)CF	1	373	1.02246e-17	3	658.96	-0.73162		1.4532	1.0427
P21560	Protein CBP3, mitochondrial	CBP3	YESSK(1)YELPK	1	85	1.33382e-06	2	643.319	-0.27729	1.1315	1.4531	1.0439
P10592	Heat shock protein SSA1	SSA1	TK(1)DNNLLGK	1	448	1.27999e-10	2	522.788	0.63071	1.6658	1.4506	1.9672
P31539	Heat shock protein 104	HSP104	DDAANILK(1)PALSRGQLK	1	302	5.95307e-06	3	618.014	-0.92369	0.93068	1.4504
P22139	DNA-directed RNA polymerases I, II, and III subunit RPABC5	RPB10	FLRYNPLEK(1)RD	1	68	2.73275e-10	3	498.268	0.32937	1.8316	1.4499	1.093
P31539	Heat shock protein 104	HSP104	EIEERFEQNDK(1)HYK	1	800	5.47969e-30	4	477.479	0.86547	0.85127	1.4493	1.5431
P05739	60S ribosomal protein L6-B	RPL6B	TERVEDQK(1)VVDK	1	139	1.59306e-31	2	744.389	0.47965	1.2845	1.4491	1.4201
P25847	DNA mismatch repair protein MSH2	MSH2	EEGLHDPSK(1)ITEEASQHK	1	927	3.1996e-06	4	520.001	0.016529		1.4487	1.3789
P28274	CTP synthase 1	URA7	YTNLK(1)DSYLSVIK	1	316	1.29776e-15	2	793.427	0.35535	1.8561	1.448	2.2102
P46367	Potassium-activated aldehyde dehydrogenase, mitochondrial	ALD4	SPNIVFADAELK(1)K	1	306	5.01603e-07	3	491.936	0.4166	0.65983	1.447	1.0366
P05030	Plasma membrane ATPase 1	PMA1	AFLK(1)SLK	1	428	1.00539e-23	2	424.766	-0.42128	1.0457	1.4468	1.223
Q05016	Uncharacterized oxidoreductase YMR226C		SQGRK(1)AAERLAK	1	6	0.00110013	3	466.932	1.3269	1.1796	1.4468
Q12159	RNA annealing protein YRA1	YRA1	SLEDLDK(1)EMADYFEK	1	217	4.68693e-06	3	630.949	-0.17387		1.4462
P25719	Peptidyl-prolyl cis-trans isomerase C, mitochondrial	CPR3	SIYGSK(1)FADENFVK	1	100	4.20319e-62	3	549.607	-0.9036	1.1882	1.4462	1.2607
P47047	ATP-dependent RNA helicase DOB1	MTR4	MSK(1)LDFNSDDEK	1	428	1.23959e-05	2	735.824	-0.4994	1.2858	1.446	1.7971
Q3E764	Translation machinery-associated protein 7	TMA7	QQQDLDPEDIAFK(1)EK	1	30	7.68083e-14	3	615.967	-1.5851	2.9676	1.4455	0.82607
P38234	Protein RFS1	RFS1	AFYDRIK(1)DL	1	208	0.00242848	2	591.811	1.1411		1.4453
P54839	Hydroxymethylglutaryl-CoA synthase	ERG13	ELDITNK(1)LAK	1	432	0.000661021	2	593.838	-0.57597	0.78783	1.4451	0.918
P06701	Regulatory protein SIR3	SIR3	EDHPLEFYK(1)DK	1	120	0.0112048	3	488.233	0.73608		1.445
P07263	Histidine--tRNA ligase, mitochondrial	HTS1	EMTEEK(1)GQSEETADK	1	256	0.000369181	3	590.584	-0.50104	1.2476	1.445	1.5496
P09733	Tubulin alpha-1 chain	TUB1	RIDRK(1)FDLMYAK	1	395	0.000621385	4	404.217	0.98293		1.4448	0.90163
P38264	Inorganic phosphate transport protein PHO88	PHO88	IHLFGK(1)PATGDLK	1	143	2.08243e-07	3	480.273	1.0058	1.0601	1.4441	0.66441
P19882	Heat shock protein 60, mitochondrial	HSP60	GRNVLIEQPFGPPK(1)ITK	1	69	1.38743e-11	3	646.039	-0.10531	1.1573	1.4436	1.4399
P07149	Fatty acid synthase subunit beta	FAS1	EFDETIFNLPK(1)NK	1	877	0.00113811	2	818.914	-0.14302	1.3285	1.4432	1.6134
Q06103	26S proteasome regulatory subunit RPN7	RPN7	ELNEK(1)IQK	1	116	0.000786979	2	522.29	-0.46952	1.4854	1.443	1.2375
P19097	Fatty acid synthase subunit alpha	FAS2	TK(1)EPVDDK	1	1081	7.90924e-11	2	487.245	0.16456	1.409	1.4427
P03965	Carbamoyl-phosphate synthase arginine-specific large chain	CPA2	IDK(1)WFLYK	1	473	0.000512028	2	577.816	-0.40852		1.4419
P14126	60S ribosomal protein L3	RPL3	DDRSK(1)PVALTSFLGYK	1	39	4.55774e-18	3	613.66	0.73746	0.92524	1.4415	1.2968
P49954	Probable hydrolase NIT3	NIT3	IILVGGTIPELDPK(1)TDK	1	105	1.21916e-05	3	617.687	-0.24721		1.4405
P38701	40S ribosomal protein S20	RPS20	EK(1)VEEQEQQQQQIIK	1	8	7.36828e-29	3	642.997	-0.43928	5.3162	1.4391	0.7769
P10964	DNA-directed RNA polymerase I subunit RPA190	RPA190	YDPVLAK(1)YNPAK	1	1126	2.4165e-10	2	710.877	0.40712	2.0931	1.439	1.6231
P17891	Clathrin light chain	CLC1	HIDDFYDSYNK(1)K	1	163	0.00209143	3	529.576	-0.11942	1.3807	1.4368	1.3763
Q03435	Non-histone protein 10	NHP10	NLNEQDRK(1)PYYK	1	137	0.00611184	3	537.27	0.31477	2.1919	1.4367	2.3253
P05749	60S ribosomal protein L22-A	RPL22A	YLK(1)YLTK	1	77	0.00205219	2	485.784	-0.87097	0.93615	1.4359	0.97452
P38793	tRNA (guanine(37)-N1)-methyltransferase	TRM5	NISVFSK(1)NFK	1	64	0.000117023	2	613.332	-0.27112	1.3883	1.4357	1.568
P33299	26S protease regulatory subunit 7 homolog	RPT1	DFLK(1)AVDK	1	445	7.07183e-06	2	489.269	0.33041	1.3075	1.4356	1.5285
P39079	T-complex protein 1 subunit zeta	CCT6	FVDAK(1)LK	1	273	6.27656e-05	2	431.755	1.2435	0.89529	1.4351
Q12019	Midasin	MDN1	SEAILK(1)PVIEK	1	1005	3.83351e-05	2	634.877	-0.22149	1.332	1.4346	1.5927
P32861	UTP--glucose-1-phosphate uridylyltransferase	UGP1	EHIDEFK(1)NIRK	1	308	1.79397e-73	2	735.889	1.0105	1.4176	1.4343	1.6675
P06174	Uroporphyrinogen-III synthase	HEM4	TVPIDK(1)YELECRSK	1	21	9.79225e-13	3	593.97	0.30068	1.1681	1.4343	1.6606
P38795	Glutamine-dependent NAD(+) synthetase	QNS1	TDLK(1)RFIAYASK	1	555	7.62364e-05	3	485.605	0.50938	1.3507	1.4343	1.6174
P04449	60S ribosomal protein L24-A	RPL24A	GAFQK(1)VAATSR	1	149	2.6485e-39	2	589.32	0.082527	25.05	1.4342	0.80384
P40505	Transcriptional regulatory protein SDS3	SDS3	VSNK(1)DLSRK	1	9	3.72666e-06	2	544.807	0.76639	0.96739	1.4335	1.1048
P40019	Histone H2A.Z-specific chaperone CHZ1	CHZ1	SVEPK(1)PK	1	29	9.9975e-05	2	413.737	-0.19358	1.1072	1.4333	1.3148
P41921	Glutathione reductase	GLR1	LSNRLFGPEK(1)FRNDK	1	361	4.38995e-22	3	621.667	0.34454	1.237	1.4332	1.1702
P17891	Clathrin light chain	CLC1	DLK(1)DEELK	1	138	0.000493799	2	516.266	0.74054	1.1302	1.4331	1.8233
A6ZQI5	Phosphatidylinositol transfer protein SFH5	SFH5	K(1)FVDETTRK	1	227	0.000213595	3	389.212	-0.095584	1.1011	1.4321	0.77078
P0CX82	60S ribosomal protein L19-A	RPL19A	ADAQREK(1)ALNEEAEARRLK	1	153	2.40572e-85	4	560.799	1.3638	1.6743	1.4317	0.96857
P26785	60S ribosomal protein L16-B	RPL16B	VRSAEYYAK(1)K	1	169	4.59427e-14	2	628.835	0.52903	1.1016	1.4315	1.247
P25719	Peptidyl-prolyl cis-trans isomerase C, mitochondrial	CPR3	FADENFVK(1)K	1	108	4.20319e-62	2	570.29	-0.55183	1.0934	1.4314	1.261
P16474	78 kDa glucose-regulated protein homolog	KAR2	K(1)DVDDIVLVGGSTRIPK	1	374	3.91609e-43	3	618.683	-0.31585	0.76841	1.4306
P49167	60S ribosomal protein L38	RPL38	AGK(1)PFRQTK	1	36	0.0202929	3	358.873	0.13331		1.4294
P10592	Heat shock protein SSA2	SSA2	LEQADK(1)DAVTK	1	562	1.414e-160	2	630.328	-0.21802	1.3294	1.4292	1.6978
Q06089	Uncharacterized mitochondrial outer membrane protein YPR098C	YPR098C	DAILRK(1)EFGK	1	124	0.000194231	3	406.9	0.13486	0.86909	1.4288	1.0109
P31539	Heat shock protein 104	HSP104	GRYDYDLFK(1)K	1	66	0.0199124	3	449.563	-0.11871	1.1154	1.4282
Q06089	Uncharacterized mitochondrial outer membrane protein YPR098C	YPR098C	VLEK(1)DQFSALQNK	1	37	2.48751e-66	3	521.279	0.90965	1.0679	1.4279	0.95622
P11484	Heat shock protein SSB1	SSB1	DMK(1)TWPFK	1	90	0.000552747	2	555.768	-0.75939	1.1656	1.4269	1.4166
P05749	60S ribosomal protein L22-A	RPL22A	FSGK(1)YLK	1	74	0.0194853	2	442.747	0.5391	0.89849	1.4265	1.0404
P39932	Sugar transporter STL1	STL1	DLK(1)LSNFK	1	5	0.00423112	2	503.782	0.14956	1.2264	1.4264	1.2849
P16474	78 kDa glucose-regulated protein homolog	KAR2	TLK(1)PVEK	1	360	0.00324136	2	428.761	0.34691		1.4253	1.3871
P28707	Co-chaperone protein SBA1	SBA1	VANGQHYFLK(1)LYK	1	93	2.56419e-16	3	541.628	-0.048361		1.4252
P32449	Phospho-2-dehydro-3-deoxyheptonate aldolase, tyrosine-inhibited	ARO4	K(1)LSDELK	1	93	0.00325751	2	437.748	0.32087	1.0786	1.4251	1.3384
P07149	Fatty acid synthase subunit beta	FAS1	TSK(1)DIAVLRSK	1	1439	2.0788e-30	3	420.582	-0.56767	1.3963	1.4243	1.5565
P0C0W9	60S ribosomal protein L11-A	RPL11A	AEEILERGLK(1)VK	1	85	6.46941e-17	3	476.28	0.50656	1.3089	1.4239	1.5693
P07259	Protein URA2	URA2	SLLATGFK(1)LPK	1	1357	8.54641e-07	2	608.869	-0.15588	1.0853	1.4238	1.6794
Q03430	37S ribosomal protein RSM28, mitochondrial	RSM28	DFEK(1)LTK	1	311	0.0086553	2	461.748	0.74966	1.1158	1.4238
P00958	Methionine--tRNA ligase, cytoplasmic	MES1	NLK(1)PEVDNDNAAMELRNTK	1	37	1.07354e-05	3	738.699	-0.45256	1.2308	1.4237	1.6905
P33399	La protein homolog	LHP1	SYSNDDESNEILSYEGK(1)K	1	207	0.000929426	3	707.315	0.98189		1.4235	2.2754
P05694	5-methyltetrahydropteroyltriglutamate--homocysteine methyltransferase	MET6	ARVASIDEK(1)MSTRAAPFEQRLPEQQK	1	415	1.37819e-36	5	606.518	0.29597	1.3748	1.4233	1.6118
P53600	Coatomer subunit zeta	RET3	EFEK(1)QLYRK	1	52	0.00113395	3	428.231	-1.3783		1.4226
Q08647	Multisubstrate pseudouridine synthase 7	PUS7	ENK(1)DTMEAVNVITK	1	229	0.00270952	2	825.406	0.58995		1.4224	1.6807
Q03640	Tricalbin-3	TCB3	KFEATQEENEQEMEK(1)NPK	0.999998	971	9.45818e-14	3	756.343	0.49805		1.4223	0.68851
Q02326	60S ribosomal protein L6-A	RPL6A	AERVEDQK(1)VVDK	1	139	6.29434e-46	3	486.591	-0.4028	1.5296	1.4223	1.577
P41911	Glycerol-3-phosphate dehydrogenase [NAD(+)] 2, mitochondrial	GPD2	DYQGDGK(1)DVDHK	1	260	1.08131e-08	2	709.813	-0.16692	1.3559	1.4216	1.5541
P32288	Glutamine synthetase	GLN1	FNHRHEAAK(1)LFAAHK	1	116	1.71718e-06	4	455.493	0.080985	1.2348	1.4211	1.8919
P38272	SWI5-dependent HO expression protein 3	SHE3	ELEK(1)DYSELSNRYNEQK	1	114	1.20995e-11	3	729.678	-1.4258		1.4211
P32565	26S proteasome regulatory subunit RPN2	RPN2	DDRFVPVRK(1)FK	1	895	0.000200227	3	483.605	0.91523	1.468	1.421	1.4046
P15108	ATP-dependent molecular chaperone HSC82	HSC82	FYSAFAK(1)NIK	1	419	1.02194e-13	2	615.83	-1.1187	1.3317	1.4209	1.3472
P41920	Ran-specific GTPase-activating protein 1	YRB1	FK(1)EEFEK	1	188	3.11155e-45	2	499.745	-0.23155		1.4203
P06704	Cell division control protein 31	CDC31	SK(1)NRSSLQSGPLNSELLEEQK	1	3	1.50496e-126	3	810.082	0.10094	0.33973	1.4193	0.83908
P26784	60S ribosomal protein L16-A	RPL16A	YEDVVAK(1)LEAK	1	155	3.39989e-08	2	653.848	0.98156		1.419
Q12480	Probable electron transfer flavoprotein subunit alpha, mitochondrial	AIM45	IVPELTEK(1)LGK	1	339	0.000176753	2	634.877	-0.038997	0.88236	1.4188	1.0107
P16140	V-type proton ATPase subunit B	VMA2	SAIGEGMTRK(1)DHGDVSNQLYAK	1	394	9.19412e-15	4	605.547	-0.76878	1.241	1.4175	1.1941
P33401	Phosphoglucomutase-1	PGM1	KLTHYK(1)IIK	0.999981	161	0.000286558	3	395.917	-0.12519	1.4476	1.4168
P21560	Protein CBP3, mitochondrial	CBP3	LTPK(1)QEEELK	1	301	0.00014586	2	628.84	0.37207	0.98518	1.4164	1.3132
Q07381	Ribosome biogenesis protein TSR1	TSR1	HASK(1)GALK(1)RLYK	1	28	0.00113117	3	485.953	-0.24452	4.4521	1.4161	30.578
P32454	Aminopeptidase 2, mitochondrial	APE2	TFK(1)FEGSVK	1	123	0.00140543	2	542.787	0.43796		1.4159
P38061	60S ribosomal protein L32	RPL32	VTNPK(1)GRLALEA	1	123	1.85927e-11	2	655.875	-0.73945	1.248	1.4153	1.2696
Q07381	Ribosome biogenesis protein TSR1	TSR1	HASK(1)GALK(1)RLYK	1	24	0.00181907	3	485.953	-0.24452		1.4153
Q03104	Meiotic sister chromatid recombination protein 1	MSC1	AVQSK(1)DELVQK	1	191	0.00233488	2	643.851	0.15705		1.4141
P03965	Carbamoyl-phosphate synthase arginine-specific large chain	CPA2	VSLIK(1)FPK	1	1020	0.000491738	2	487.308	0.34612	1.0245	1.4131	1.8985
Q04947	Reticulon-like protein 1	RTN1	NLQNELEK(1)NNA	1	292	0.00263935	2	664.826	-0.3237	6.2174	1.413	0.89453
P19358	S-adenosylmethionine synthase 2	SAM2	DIVEK(1)VIPK	1	218	0.000210836	2	541.826	-0.021966	1.6225	1.4128	1.6526
P15938	Pre-mRNA-splicing factor ATP-dependent RNA helicase PRP16	PRP16	ENSMK(1)PFK	1	1062	0.00388867	2	519.75	0.99891		1.4124	1.4429
P10964	DNA-directed RNA polymerase I subunit RPA190	RPA190	VPIPGVK(1)QALEK	1	457	0.000940973	2	660.898	-0.38393	2.063	1.4118	2.0723
P33322	H/ACA ribonucleoprotein complex subunit 4	CBF5	EVETEK(1)EEVK	1	425	2.30588e-09	2	631.312	-0.10986	1.3741	1.4114	2.4798
P46655	Glutamate--tRNA ligase, cytoplasmic	GUS1	K(0.46)APAAK(0.54)LDDATEDVFNK	0.540358	47	1.34526e-08	3	625.655	-0.41264		1.4113	1.7422
Q02486	ARS-binding factor 2, mitochondrial	ABF2	LYSEYQK(1)AK	1	105	0.000488687	2	586.303	0.27777		1.4113	1.1093
P46655	Glutamate--tRNA ligase, cytoplasmic	GUS1	K(0.837)APAAK(0.163)LDDATEDVFNK	0.837021	42	1.34526e-08	3	625.655	0.11155	1.3161	1.4113
Q12149	Exosome complex exonuclease RRP6	RRP6	NLDRGFSK(1)DLK	1	40	0.000717654	3	445.574	-0.62177	1.1849	1.4096
Q05022	rRNA biogenesis protein RRP5	RRP5	NVNDK(1)GIFVYLSRK	1	1190	2.97662e-07	3	565.646	-0.29039		1.4095	2.0651
P32454	Aminopeptidase 2, mitochondrial	APE2	NEYVK(1)DGK	1	272	0.000509737	2	497.746	0.033639	1.1439	1.4082	1.0402
P25560	Protein RER1	RER1	LLYQHYLDK(1)VTPHAK	1	34	6.51027e-05	4	467.757	-0.21861		1.4081	1.0696
P53691	Peptidyl-prolyl cis-trans isomerase CPR6	CPR6	EQIEK(1)INQLK	1	264	0.000128583	2	642.862	-0.16308	1.3596	1.408	2.2763
P19097	Fatty acid synthase subunit alpha	FAS2	EIYYTPDPSELAAK(1)EEPAK	1	100	3.68535e-27	3	731.691	0.34473	1.1863	1.4078	1.728
P34160	Nuclear cap-binding protein complex subunit 1	STO1	YINDLK(1)EDLK	1	662	0.00202032	2	646.84	0.75331		1.4077
Q00955	Acetyl-CoA carboxylase	ACC1	AFLASEEARHK(1)YIESLQK	1	599	4.20504e-43	3	721.38	0.33347	1.61	1.4072	1.9795
P40019	Histone H2A.Z-specific chaperone CHZ1	CHZ1	SEK(1)SVEPKPK	1	24	9.9975e-05	3	390.884	0.66604		1.4063	3.6884
P09938	Ribonucleoside-diphosphate reductase small chain 1	RNR2	SNLNK(1)ELETLREENRVK	1	28	1.38787e-42	4	529.285	-0.66395	3.3354	1.4062	0.81663
P13663	Aspartate-semialdehyde dehydrogenase	HOM2	ILAPLAEDK(1)THVK	1	230	2.23569e-13	2	738.925	0.037733	1.08	1.4059	1.1156
P38523	GrpE protein homolog, mitochondrial	MGE1	ENNEDLTEEQSEIK(1)K	1	68	0.00880038	3	616.622	-1.3847	0.9484	1.4048	1.1974
P06105	Protein SCP160	SCP160	SDEANDIK(1)AVRK	1	461	0.00075685	3	463.244	1.1624		1.4045	1.5886
P19882	Heat shock protein 60, mitochondrial	HSP60	SIVLK(1)DK	1	84	0.00402537	2	422.761	0.11207	1.203	1.4043	1.3767
P32377	Diphosphomevalonate decarboxylase	MVD1	ERIEHVVPK(1)RFEVMRK	1	232	1.61139e-28	5	423.037	0.00095216	1.4958	1.4038	1.8544
P23301	Eukaryotic translation initiation factor 5A-1	HYP2	K(1)LEDLSPSTHNMEVPVVK	1	69	1.70524e-51	3	689.026	0.022362	1.7271	1.4034	2.2478
P19097	Fatty acid synthase subunit alpha	FAS2	TIK(1)DLVGGK	1	173	5.81909e-11	2	486.79	-0.34265	1.2306	1.4034	1.5215
P07149	Fatty acid synthase subunit beta	FAS1	APSGLDQSRIPFSERK(1)LK	1	413	8.73e-72	3	691.048	0.20713	1.1039	1.4034	1.6677
P04802	Aspartate--tRNA ligase, cytoplasmic	DPS1	K(0.003)EERALQLEAEREAREK(0.997)K	0.996611	63	0.00263135	4	564.558	-0.27777		1.4027	0.8471
P32471	Elongation factor 1-beta	EFB1	IETLK(1)QLNASLADK	1	13	1.73798e-24	2	793.443	-0.18947		1.4013	1.759
A6ZUX3	Golgi to ER traffic protein 1	GET1	LDSLDK(1)EINNLK	1	80	8.6124e-13	2	722.388	0.40713	1.2187	1.4011	1.5816
P05694	5-methyltetrahydropteroyltriglutamate--homocysteine methyltransferase	MET6	YFREQYK(1)N	1	766	2.2697e-06	2	595.285	0.45889	1.5368	1.4009	1.6115
P19097	Fatty acid synthase subunit alpha	FAS2	MGVPIYGIVAMAATATDK(1)IGRSVPAPGK	1	1413	4.01707e-64	4	712.129	0.49315		1.4007
P40069	Importin subunit beta-4	KAP123	VSQSK(1)LGPEITVAALK	1	296	4.69025e-07	3	561.661	-1.345		1.4003	2.1452
P53972	Uncharacterized protein YNL022C		DYVLK(1)FK	1	116	0.00434757	2	477.768	0.01539		1.3999
Q07951	Proteasome chaperone 3	IRC25	GK(1)DSSLNASSENK	1	14	4.08315e-07	2	689.826	0.69382	0.27068	1.3998	0.67837
P04802	Aspartate--tRNA ligase, cytoplasmic	DPS1	AAAEDTAK(1)DNYGK	1	72	1.8321e-13	2	698.323	1.0719	1.3111	1.3997	1.5404
P46669	DNA-directed RNA polymerase I subunit RPA43	RPA43	ILDADPLSK(1)EDTSEK	1	97	3.11666e-22	3	568.284	-0.53727	1.1232	1.3982	3.6127
P32454	Aminopeptidase 2, mitochondrial	APE2	GVSQYLNK(1)FK	1	511	8.20015e-09	2	613.332	-0.21025	1.1679	1.3981
A6ZRN4	Histone chaperone RTT106	RTT106	GNDRELSIYQLNK(1)NIK	1	121	9.71479e-05	3	649.681	0.44151	1.6946	1.3978
P48570	Homocitrate synthase, cytosolic isozyme	LYS20	SAVEVIEFVK(1)SK	1	144	0.00260198	3	459.926	-0.51495	0.90186	1.397
P43569	CCR4-associated factor 16	CAF16	STLLK(1)LLSGK	1	52	0.000131265	2	551.348	0.060647	1.1609	1.3964
P32496	26S proteasome regulatory subunit RPN12	RPN12	FHSELQYLDK(1)HIK	1	131	2.35007e-07	4	425.726	0.50243	0.99945	1.3963	1.2931
P32582	Cystathionine beta-synthase	CYS4	GK(1)YLDFK	1	437	0.00200589	2	456.745	0.57701	1.4861	1.3962	1.2589
Q07844	Ribosome biogenesis ATPase RIX7	RIX7	IDGAIDFAK(1)LAK	1	404	6.87017e-05	2	652.366	-0.075581	1.5459	1.3959	2.1396
A6ZN26	Eukaryotic translation initiation factor 3 subunit C	NIP1	GDEITK(1)LEEAMVK	1	786	0.000288009	2	760.879	-0.82287	1.2688	1.3955	1.4341
A6ZYI0	Adenylate kinase 1	ADK1	DDVTGEALVQRSDDNADALK(1)K	1	176	2.05757e-29	4	576.284	-0.19308	1.4683	1.3949	1.3609
P19097	Fatty acid synthase subunit alpha	FAS2	FFHNGMIYNK(1)LFVSK	1	1696	1.0422e-49	3	634.991	0.29038	1.5295	1.3942	1.5413
P35817	Bromodomain-containing factor 1	BDF1	SK(1)DIYPYESK	1	299	0.00015596	2	636.311	0.30792	1.8594	1.3941	2.6722
P40010	Nuclear GTP-binding protein NUG1	NUG1	AYDK(1)IFK	1	167	0.00213629	2	463.753	-0.030881	1.4622	1.394	1.747
P04801	Threonine--tRNA ligase, cytoplasmic	THS1	TYLVQTK(1)VPDGGATTVYRCGK	1	249	1.04463e-37	3	786.07	-0.19582	1.4443	1.394
P49723	Ribonucleoside-diphosphate reductase small chain 2	RNR4	MEAHNQFLK(1)TFQK	1	9	1.39312e-35	3	569.284	-0.84805	1.5055	1.3939	1.3509
P15108	ATP-dependent molecular chaperone HSP82	HSP82	DFELEETDEEK(1)AEREK	1	537	1.06941e-29	3	680.308	0.085591	1.3489	1.3936	1.7244
P89105	RNA polymerase-associated protein CTR9	CTR9	HSYLK(1)AIQLYQK	1	682	8.94992e-17	3	511.952	0.74522	1.3845	1.3936	1.8213
P39904	Vacuolar protein sorting-associated protein 52	VPS52	LPVTDEK(1)IDK	1	329	0.000470591	2	600.33	0.20733	1.2475	1.3931
P0C2H6	60S ribosomal protein L27-A	RPL27A	AFEERHQAGK(1)NQWFFSK	1	126	7.55875e-23	4	538.764	0.54172	0.97389	1.393	1.1021
P17649	4-aminobutyrate aminotransferase	UGA1	DLDK(1)ILK	1	113	0.00892728	2	443.766	0.0050325	0.89254	1.3921
A6ZYC3	tRNA (guanine-N(7)-)-methyltransferase subunit TRM82	TRM82	WSDDFDK(1)IQESRNTTAK	1	50	1.02163e-08	3	694.996	0.20526	1.2716	1.3921	2.0147
P27692	Transcription elongation factor SPT5	SPT5	FNLDRAMGK(1)K	1	317	0.000322389	3	407.885	0.36692	1.1518	1.3921	1.8954
P41920	Ran-specific GTPase-activating protein 1	YRB1	TMEEDEEVLYK(1)VRAK	1	88	6.17377e-55	3	633.312	-1.3325	1.3577	1.3911	1.3739
P38011	Guanine nucleotide-binding protein subunit beta-like protein	ASC1	ASMIISGSRDK(1)TIK	1	129	1.08927e-13	3	516.952	-0.56317	1.2686	1.3911	1.6241
Q99383	Nuclear polyadenylated RNA-binding protein 4	HRP1	ADLSK(1)ESCK	1	156	0.000284399	2	540.256	-0.79284	1.4565	1.391	1.507
P40491	ATP synthase assembly factor FMC1, mitochondrial	FMC1	AMITK(1)LEYAK	1	39	0.000215546	2	605.331	-0.81468	1.0011	1.391	1.1353
P39111	V-type proton ATPase subunit F	VMA7	TTK(1)EEITDK	1	47	7.88506e-06	2	553.782	0.53031	1.353	1.391
P35197	ADP-ribosylation factor GTPase-activating protein GCS1	GCS1	K(0.151)NEQDEDK(0.849)WDDF	0.848627	348	0.0157865	2	805.834	0.1967	1.8189	1.391
Q02555	Ribonuclease 3	RNT1	LEK(1)LEQVK	1	149	0.000112342	2	514.803	0.42858	1.5479	1.3907	2.5951
P00815	Histidine biosynthesis trifunctional protein	HIS4	QK(1)FSQDK	1	118	0.0032831	2	461.735	0.98595	0.80153	1.3906	1.2038
A7A1S5	tRNA-dihydrouridine(47) synthase [NAD(P)(+)]	DUS3	K(1)EIDPDAQTIWSVK	1	173	2.61143e-08	2	836.433	-0.14918	1.3087	1.3905	1.2007
Q05506	Arginine--tRNA ligase, cytoplasmic		RMEDGDEEALK(1)IWK	1	264	1.1557e-12	3	593.286	0.73907	0.69266	1.3905	1.4811
P15179	Aspartate--tRNA ligase, mitochondrial	MSD1	TVSGVWSK(1)FSK	1	289	2.28648e-10	2	634.338	-0.29706	1.1577	1.3899
P02294	Histone H2B.1	HTB1	HAVSEGTRAVTK(1)YSSSTQA	1	124	1.53108e-35	3	674.668	0.86783	1.6579	1.3896	1.7022
P40018	Small nuclear ribonucleoprotein-associated protein B	SMB1	DSK(1)DGTTLNIK	1	68	4.73181e-15	2	617.32	-0.15982	1.0589	1.3894	1.3458
Q05016	Uncharacterized oxidoreductase YMR226C		K(1)TIDQEFPNAK	1	58	6.73614e-39	2	666.843	-0.06718	1.0674	1.3891	1.1289
P15705	Heat shock protein STI1	STI1	TSEMMK(1)DPQLVAK	1	156	1.08078e-05	2	776.373	-0.082244	1.2743	1.389	2.0623
P32657	Chromo domain-containing protein 1	CHD1	EILEK(1)LEK	1	1077	0.000943752	2	522.303	0.58199		1.3884	1.9785
P23254	Transketolase 1	TKL1	LFSEYQK(1)K	1	321	1.91158e-25	2	542.787	-0.28733	1.4519	1.3878	1.5921
A6ZZK4	Flap endonuclease 1	RAD27	SDIK(1)SFFGRK	1	24	0.000125148	3	409.556	-0.012546		1.3877	1.4725
P22224	Exocyst complex component SEC15	SEC15	TLYEK(1)VLK	1	523	0.000940364	2	518.308	0.0055896	1.2788	1.3873
P21576	Vacuolar protein sorting-associated protein 1	VPS1	VLLEK(1)LYGK	1	663	0.000378119	2	552.837	-0.84327	1.0645	1.3867	1.4105
Q05022	rRNA biogenesis protein RRP5	RRP5	ATEYVASHESQK(1)ADE	1	1726	7.24021e-05	2	853.879	1.06	1.0539	1.3855	2.5127
P38701	40S ribosomal protein S20	RPS20	SDFQK(1)EK	1	6	0.00316393	2	483.232	0.10835	0.3237	1.3851	0.719
P41807	V-type proton ATPase subunit H	VMA13	LVEK(1)LLK	1	163	0.00274799	2	442.794	0.45759	1.099	1.3841	1.3096
P40581	Peroxiredoxin HYR1	HYR1	LAPVDK(1)K	1	12	3.40597e-10	2	406.747	0.70177	1.1852	1.384	1.3158
P25574	ER membrane protein complex subunit 1	EMC1	FEDK(1)DHLLFK	1	399	0.00166784	3	445.231	-0.32787		1.3835
P49723	Ribonucleoside-diphosphate reductase small chain 2	RNR4	EIANLPEVK(1)HK	1	158	1.92127e-05	3	440.582	0.20651		1.3833	1.2773
P40032	PKHD-type hydroxylase TPA1	TPA1	QISLEEDK(1)IK	1	25	2.11648e-13	2	622.84	0.5489	1.3711	1.3829	1.8864
P16862	6-phosphofructokinase subunit beta	PFK2	NVEAHLK(1)ELNSITK	1	76	8.01276e-19	3	546.633	0.61645	1.1773	1.3824	1.3917
Q06010	A-factor-processing enzyme	STE23	DSTDK(1)EINAVNSENK	1	191	0.00035859	3	569.267	0.50105	1.1355	1.3819	1.106
Q05022	rRNA biogenesis protein RRP5	RRP5	SDRSIVVNTDFSDK(1)K	1	322	3.49845e-28	3	584.964	-0.22127	1.0594	1.3816	2.102
P15108	ATP-dependent molecular chaperone HSP82	HSP82	AVEK(1)SPFLDALK	1	484	2.23956e-17	3	453.922	-0.76225	1.3455	1.381	1.7134
A6ZZY8	ATP-dependent RNA helicase DBP7	DBP7	DVNVNRNDK(1)FIRK	1	611	6.35117e-19	3	553.969	-0.26663	1.3556	1.381	3.4473
P25294	Protein SIS1	SIS1	NPSQRGNLIVK(1)YK	1	331	2.21566e-07	3	520.295	-0.012705	1.4737	1.3807	1.5566
P19882	Heat shock protein 60, mitochondrial	HSP60	GSIDITTTNSYEK(1)EK	1	384	2.98721e-55	2	864.42	-0.41444	1.2268	1.3806	1.5526
Q02326	60S ribosomal protein L6-A	RPL6A	EANLFPEQQNK(1)EIK	1	128	0.000118951	3	577.297	0.1541		1.3804	1.1104
P33322	H/ACA ribonucleoprotein complex subunit 4	CBF5	LDK(1)YGRVNENTPEQWK	1	370	5.30338e-120	3	673.669	0.24242	1.4799	1.38	2.1081
P40825	Alanine--tRNA ligase, mitochondrial	ALA1	AVSNEELK(1)K	1	671	0.000400024	2	530.288	0.74769	0.96738	1.3799	1.6525
P19262	Dihydrolipoyllysine-residue succinyltransferase component of 2-oxoglutarate dehydrogenase complex, mitochondrial	KGD2	TGTK(1)FGFMGLFSK	1	290	8.46777e-81	2	731.874	0.93261		1.3794	0.97464
P27476	Nuclear localization sequence-binding protein	NSR1	SYAEK(1)AIQEMQGK	1	224	2.69593e-55	2	762.872	0.32663	1.3951	1.3793	1.7875
P46367	Potassium-activated aldehyde dehydrogenase, mitochondrial	ALD4	ILK(1)YVDIGK	1	377	4.7702e-06	2	545.829	0.08157	0.85324	1.3792	1.0381
P35195	UPF0045 protein ECM15	ECM15	IDVVLK(1)K	1	100	1.10389e-137	2	428.779	0.55977	1.9085	1.3788	1.6462
P49723	Ribonucleoside-diphosphate reductase small chain 2	RNR4	YHEIWAAYK(1)K	1	50	0.00817589	3	450.9	-0.55213	1.0074	1.3784
P32558	FACT complex subunit SPT16	SPT16	LSDK(1)IENK	1	220	0.000138947	2	494.769	-0.37563	1.2435	1.3777	2.1804
P16861	6-phosphofructokinase subunit alpha	PFK1	ENFRHDK(1)GENRNGK	1	814	3.04925e-88	4	436.463	-0.39356	1.6158	1.3773	1.8314
P26321	60S ribosomal protein L5	RPL5	FTK(1)EQYAAESK	1	262	5.95623e-08	2	672.328	-0.019538		1.3772	1.1977
P15274	AMP deaminase	AMD1	HWIGK(1)DFDK	1	761	6.72243e-05	2	594.296	0.10977		1.3769
P10591	Heat shock protein SSA1	SSA1	EEFDDK(1)LK	1	590	3.20206e-05	2	533.259	-0.054294		1.3765
A6ZUA1	ATP-dependent RNA helicase DBP3	DBP3	VVDEEVIEK(1)K	1	21	7.91656e-09	2	615.335	0.15276	0.72112	1.3764	18.359
P00549	Pyruvate kinase 1	CDC19	DVK(1)IIVK	1	236	0.00288576	2	428.779	0.57875		1.3764
P15891	Actin-binding protein	ABP1	ERDFDQAPLK(0.998)PNQSSYK(0.002)PIGK	0.997609	219	6.73857e-52	4	615.818	-0.27069	1.4548	1.3764
P35195	UPF0045 protein ECM15	ECM15	HQTAQDK(1)IDVVLK	1	94	1.10389e-137	3	512.951	0.76273	1.1609	1.3761	1.425
P06101	Hsp90 co-chaperone Cdc37	CDC37	FLFDK(1)MEK	1	94	5.70699e-07	2	699.84	0.84524	1.4664	1.3755	1.5406
P07266	Mitochondrial RNA-splicing protein MRS1	MRS1	LNLQHFQAGSSK(1)FLK	1	356	6.96829e-07	3	587.321	0.0033475	1.4778	1.3755	1.7062
Q04371	UPF0364 protein YMR027W		SNGTK(1)FEQGEVIK	1	48	4.50182e-12	2	739.878	0.58881	0.99115	1.3754	0.96986
P12709	Glucose-6-phosphate isomerase	PGI1	AEGATGGLVPHK(1)VFSGNRPTTSILAQK	1	467	2.6918e-51	4	695.378	-0.080497	1.2675	1.3753	1.2392
Q05530	Glutaredoxin-like protein YDR286C	YDR286C	EVIDDVFERK(1)EFHNK	1	48	0.000636533	4	487.496	0.45271	1.4271	1.3751
Q02486	ARS-binding factor 2, mitochondrial	ABF2	YIQEYK(1)K	1	170	0.000499172	2	507.269	0.091248	1.2609	1.3749	1.2375
P34241	Nucleolar pre-ribosomal-associated protein 1	URB1	TIK(1)ISLVK	1	960	0.000501363	2	472.313	0.26097	1.8821	1.3737	2.7849
P41921	Glutathione reductase	GLR1	EAIEK(1)YGK	1	395	0.00072751	2	490.258	-0.32591	0.89366	1.3733	1.8217
P38241	Pre-mRNA-splicing factor SLT11	ECM2	WK(1)DGNSLSLIVNHK	1	233	9.81116e-13	3	551.63	0.33615		1.3726	1.2121
A6ZTW2	Sensitivity to high expression protein 10	SHE10	SK(1)YDFIVGNTEEK	1	175	2.02358e-09	3	524.591	0.49538	0.90064	1.3708	0.4556
P28777	Chorismate synthase	ARO2	LSTPRDEK(1)DRVEIQSGTEFGK	1	60	2.54503e-40	4	609.311	1.187	1.4205	1.3706	1.8527
P07149	Fatty acid synthase subunit beta	FAS1	NK(1)LVPTLEAK	1	879	1.82683e-05	2	577.843	0.33914	1.2826	1.3706	1.5679
P07806	Valine--tRNA ligase, mitochondrial	VAS1	K(1)VIEQLK	1	485	0.00311398	2	450.282	-0.06963	1.0964	1.3705	1.3787
P15108	ATP-dependent molecular chaperone HSP82	HSP82	AEREK(1)EIK	1	542	1.06941e-29	2	522.788	-1.5477	1.5277	1.3704	1.4195
P38013	Peroxiredoxin type-2	AHP1	SLGVK(1)DTTHIK	1	107	8.54641e-07	3	414.235	-0.21482	1.3183	1.3704	2.3875
P19097	Fatty acid synthase subunit alpha	FAS2	LRK(1)ELVETSEVRK	1	945	1.99122e-06	3	543.649	0.25268	1.5006	1.3703	1.7944
P61830	Histone H3	HHT1	RVTIQK(1)K	1	122	6.63331e-05	2	457.793	-0.58873	1.1938	1.3703
P53852	Cysteine--tRNA ligase		ENDTK(1)FNATVVDK	1	130	4.80245e-05	2	761.873	0.34927	1.1295	1.3698	1.5086
P47143	Adenosine kinase	ADO1	GTSTYPVK(1)PLDSSK	1	278	0.00431783	2	761.393	0.74562		1.3698	1.4571
P0CX43	60S ribosomal protein L1-A	RPL1A	ITSSQVREHVK(1)ELLK	1	14	5.52397e-19	3	603.679	1.147	1.6779	1.3695	1.7061
P36421	Tyrosine--tRNA ligase, cytoplasmic	TYS1	EEK(1)LSPPDLK	1	316	0.00322429	2	599.322	-0.13302	1.1031	1.3695	1.566
P07263	Histidine--tRNA ligase, mitochondrial	HTS1	ISSAVDK(1)LDK	1	239	3.93954e-06	2	559.309	-0.27025	0.94642	1.3694	1.9603
P32499	Nucleoporin NUP2	NUP2	HAADSQNNKPSFVFGQAAAK(1)PSLEK	1	310	1.55304e-138	4	671.841	0.18236	1.0921	1.3691	1.8546
P30822	Exportin-1	CRM1	LLK(1)VINEK	1	864	6.03256e-05	2	499.816	0.33181	1.351	1.3683	1.8192
P20459	Eukaryotic translation initiation factor 2 subunit alpha	SUI2	NYISK(1)RLTPQAVK	1	175	6.7233e-06	2	780.449	-0.095544	1.818	1.3683	2.2275
Q12329	Heat shock protein 42	HSP42	FLK(1)ITELK	1	298	3.52891e-07	2	517.318	-0.66814		1.368	1.3157
P53691	Peptidyl-prolyl cis-trans isomerase CPR6	CPR6	VDLK(1)NFDTVLK	1	210	7.59682e-07	2	667.372	0.063825	1.2754	1.3674	1.7493
P36105	60S ribosomal protein L14-A	RPL14A	WAASSWAK(1)K	1	101	3.83419e-05	2	538.78	0.35978	1.2707	1.367	1.2927
P40093	UPF0160 protein YER156C	YER156C	MNSVK(1)RVK	1	5	4.80522e-10	2	523.295	-0.046363	1.4428	1.3667	4.1247
P27466	Calcium/calmodulin-dependent protein kinase I	CMK1	FHRPYWDSVSNK(1)AK	1	271	3.1614e-13	3	592.965	-0.072046		1.3655
Q08689	N-terminal acetyltransferase A complex subunit NAT5	NAT5	GVNGDEQDAILLK(1)K	1	172	1.69223e-13	3	514.611	0.45165	1.52	1.365	1.7617
P32499	Nucleoporin NUP2	NUP2	K(1)PFSFGTSQPNNTPSFSFGK	1	509	4.29944e-83	2	1109.03	0.23995	1.2402	1.3649	1.4637
P04806	Hexokinase-1	HXK1	TGHIAADGSVYNK(1)YPGFK	1	423	5.48219e-62	3	656.327	-0.1921	0.70587	1.3633
P46944	Trafficking protein particle complex III-specific subunit 85	TRS85	LK(1)NQLNLK	1	670	0.000505003	2	506.811	0.024256		1.3628
P10592	Heat shock protein SSA3	SSA3	SNK(1)ITITNDK	1	498	0.000110895	2	588.317	0.56912	2.1417	1.3626
P32898	Mitochondrial presequence protease	CYM1	DIPRAGDK(1)YSIEQK	1	546	2.97662e-07	3	554.621	0.036915	1.1332	1.3623	1.1893
P05739	60S ribosomal protein L6-B	RPL6B	VVDK(1)ALLAEIK	1	143	1.59306e-31	2	620.879	0.012871	1.3916	1.3621	1.5542
P35194	U3 small nucleolar RNA-associated protein 20	UTP20	IYRK(1)EDDASGNNLLK	1	528	5.60088e-05	3	593.307	0.45668	1.5566	1.3615
P36016	Heat shock protein 70 homolog LHS1	LHS1	LEEK(1)LRLIK	1	798	0.000978378	3	395.252	0.88866		1.3614	0.89514
P32657	Chromo domain-containing protein 1	CHD1	TSLEEGK(1)VLEK	1	195	8.54641e-07	2	637.846	0.47906	1.4708	1.3613	1.8513
P04802	Aspartate--tRNA ligase, cytoplasmic	DPS1	FVDLDEAK(1)DSDK	1	103	9.45658e-24	3	475.224	0.25776	1.236	1.361	1.4378
P26783	40S ribosomal protein S5	RPS5	DELERVAK(1)SNR	1	222	7.6238e-19	3	453.572	1.3346	1.1431	1.361	1.6419
P24276	Protein SSD1	SSD1	DFVENADK(1)YSEK	1	611	5.30468e-05	2	743.838	-1.5597	1.3631	1.3606	1.8899
P16120	Threonine synthase	THR4	DVLPEELK(1)K	1	481	3.83419e-05	2	556.814	0.11037	1.2096	1.3603	1.412
Q12211	tRNA pseudouridine synthase 1	PUS1	HIYDK(1)IYK	1	442	0.000499253	2	561.303	-0.611	1.2823	1.3602	1.6027
Q08548	Lysophospholipid acyltransferase	ALE1	QVTEFFK(1)SK	1	490	0.00100483	2	578.306	0.63665	1.5843	1.3593	1.3297
P06105	Protein SCP160	SCP160	LHTPEENQLTVRGDEK(1)AAK	1	615	9.677e-45	4	545.284	-0.10175	1.384	1.3592	1.9265
Q05948	Uncharacterized SVF1-like protein YLR225C	YLR225C	EVLSEK(1)DHANYTK	1	22	7.38028e-10	3	525.926	-0.020571		1.3591	1.2663
Q08581	Kinetochore protein SLK19	SLK19	LIK(1)NEETLK	1	545	0.0205964	2	565.327	0.30586	0.94298	1.3583	1.3367
P40208	Glucose-induced degradation protein 8	GID8	NGGK(1)DFTYGK	1	25	0.00218767	2	564.77	-0.61327		1.3575
P12683	3-hydroxy-3-methylglutaryl-coenzyme A reductase 1	HMG1	LPLYALEK(1)K	1	637	4.34529e-06	3	372.894	-0.11284	1.4179	1.3568	1.2511
P12945	N-terminal acetyltransferase A complex subunit NAT1	NAT1	ISDSEK(1)YEHSECLMYK	1	198	0.0130985	3	692.968	0.0087036	1.4016	1.356	1.7693
P32558	FACT complex subunit SPT16	SPT16	TVGIPEK(1)DSYQGK	1	136	1.31392e-45	2	732.372	0.41762	1.5974	1.3554	2.5643
P38181	Nucleoporin NUP170	NUP170	IDNDPIEK(1)YVK	1	1486	0.000192121	2	688.359	-0.56843	1.4116	1.3552	1.7684
P38197	UPF0001 protein YBL036C		VPNLYSVETIDSLK(1)K	1	118	0.00011248	3	583.321	0.57868		1.3552
P14906	Protein translocation protein SEC63	SEC63	DFFDK(1)RIK	1	549	6.44495e-05	3	370.87	0.059848		1.355	1.4252
P32582	Cystathionine beta-synthase	CYS4	VTDVIK(1)ILK	1	391	0.000317392	2	535.845	0.069456	1.6626	1.3549	1.7724
P33441	THO complex subunit MFT1	MFT1	NYLK(1)LVDPGLK	1	174	6.44495e-05	2	651.377	-0.27261		1.3548
P10659	S-adenosylmethionine synthase 1	SAM1	AQLDYQK(1)IVRDTIK	1	68	8.38998e-05	3	578.325	-0.093118		1.3546	1.6078
P14120	60S ribosomal protein L30	RPL30	SELEYYAMLSK(1)TK	1	64	1.42079e-05	3	540.932	0.22324	1.7575	1.3545	3.0167
Q00764	Alpha,alpha-trehalose-phosphate synthase [UDP-forming] 56 kDa subunit	TPS1	EVNWEK(1)LYK	1	459	1.85049e-05	2	625.824	1.0505	1.141	1.3537	1.3103
P28272	Dihydroorotate dehydrogenase (fumarate)	URA1	IFERIEK(1)ELK	1	290	3.6015e-06	3	449.594	-0.028348	1.3547	1.3537	1.7868
P39968	Vacuolar protein 8	VAC8	VEDLVK(1)NDDDIINGVRK	1	504	9.41759e-24	3	662.016	0.33907		1.353
P33322	H/ACA ribonucleoprotein complex subunit 4	CBF5	EDSLIK(1)EVETEK	1	419	3.62203e-05	2	731.37	-0.13524	1.3331	1.3525	4.2658
P32657	Chromo domain-containing protein 1	CHD1	HATAYRAK(1)LK	1	1088	0.000661021	3	400.9	-0.31951		1.3524
P22943	12 kDa heat shock protein	HSP12	GFGEK(1)ASEALKPDSQK	0.999996	12	1.47996e-15	3	578.628	0.010504	8.8237	1.3523
Q03246	37S ribosomal protein S17, mitochondrial	MRPS17	DHGVEDPLTLK(1)K	1	216	8.24107e-05	3	465.249	-0.43561	1.0274	1.3523	1.2414
P32844	Exocyst complex component SEC6	SEC6	QDFGFTK(1)SEVK	1	403	0.000196885	2	664.33	-0.6304		1.3518
P26784	60S ribosomal protein L16-A	RPL16A	VSSAEYYAK(1)K	1	170	3.20142e-06	3	396.536	0.013428	1.2989	1.3514	1.3684
P53081	NGG1-interacting factor 3	NIF3	VAVCAGSGSGVFK(1)QLK	1	218	9.15843e-14	2	825.438	0.16931	1.2513	1.3508	1.3743
P49723	Ribonucleoside-diphosphate reductase small chain 2	RNR4	DTEDFQK(1)LTDDQK	1	73	3.78428e-55	3	542.249	0.35896	1.055	1.3505	1.0547
P22354	54S ribosomal protein L20, mitochondrial	MRPL20	LRLDNPQK(1)YTRK	1	132	1.13166e-06	4	394.226	0.33443		1.3504
P07264	3-isopropylmalate dehydratase	LEU1	NFK(1)SLDTFIK	1	81	3.39895e-06	2	627.84	-0.015477	1.5268	1.3501	1.4022
P32589	Heat shock protein homolog SSE1	SSE1	ENEMLAQDK(1)LVAETEDRK	1	562	4.56976e-61	3	726.351	-0.95699	1.2705	1.3501	1.7289
P22138	DNA-directed RNA polymerase I subunit RPA135	RPA135	LLTK(1)SEDGEK	1	1144	6.53195e-09	2	581.304	-0.59986	2.0761	1.3491
Q02776	Mitochondrial import inner membrane translocase subunit TIM50	TIM50	EVDALFEEEK(1)K	1	467	1.07607e-06	2	689.84	0.041845	1.3532	1.3488	1.5789
Q07914	Mitochondrial import inner membrane translocase subunit TIM14	PAM18	STTAFLK(1)GGFDPK	1	101	4.80245e-05	2	705.867	0.51377	1.2139	1.3487	1.2222
P00815	Histidine biosynthesis trifunctional protein	HIS4	AEEEK(1)LTGPIHLDVVK	1	352	2.61191e-07	3	607.332	-0.23149		1.3486	1.3856
P11484	Heat shock protein SSB1	SSB1	STLEPVEQVLK(1)DAK	1	325	1.84618e-24	2	799.935	-0.024098	1.4707	1.3485	1.728
P43593	Ubiquitin carboxyl-terminal hydrolase 6	UBP6	DQWLEEYK(1)K	1	413	0.00230215	2	640.812	0.49025	2.0867	1.3484
P38088	Glycine--tRNA ligase 1, mitochondrial	GRS1	AVK(1)LDDDVVK	1	182	1.6505e-06	2	572.316	-0.10829	1.7382	1.3482	2.1618
Q08225	Probable dipeptidyl peptidase 3		DYLK(1)HLHVYK	1	632	6.21934e-08	3	453.247	0.56413		1.3477	1.582
P32502	Translation initiation factor eIF-2B subunit beta	GCD7	QIDVHLDK(1)NK	1	378	0.00600508	3	417.895	0.084089		1.3472	1.7526
P09457	ATP synthase subunit 5, mitochondrial	ATP5	LENVVK(1)PEIK	1	177	2.1443e-05	2	605.856	0.45446	0.7652	1.3469	1.2056
P25294	Protein SIS1	SIS1	TLQFVIQEK(1)SHPNFK	1	256	4.53516e-35	3	620	-0.074062	1.468	1.3469	1.7564
Q12211	tRNA pseudouridine synthase 1	PUS1	YQDEVDK(1)FK	1	433	2.11549e-05	2	607.29	0.42609	1.2694	1.3468	1.5521
P11412	Glucose-6-phosphate 1-dehydrogenase	ZWF1	HPYAWPVTK(1)PEDTK	1	498	4.13466e-06	3	570.954	0.3656		1.3464	1.0804
P89105	RNA polymerase-associated protein CTR9	CTR9	K(1)NEDNLLAK	1	367	3.02913e-15	2	543.793	0.025157	1.3093	1.346	1.5357
B3LGK1	Ubiquitin carboxyl-terminal hydrolase 4	DOA4	AK(1)DQDLSSLLDK	1	44	4.87945e-31	2	687.859	0.034267	1.226	1.3459	1.0956
Q12250	26S proteasome regulatory subunit RPN5	RPN5	SRDAPIK(1)ADK	1	8	0.000212167	2	592.817	0.069915	1.6888	1.3458	1.5062
Q12250	26S proteasome regulatory subunit RPN5	RPN5	IVNFEK(1)PK	1	404	0.00144711	2	508.792	0.02646	0.99772	1.3457
P33330	Phosphoserine aminotransferase	SER1	DYNNGK(1)FGK	1	141	2.00689e-05	2	542.757	-0.32086	1.1481	1.3456	1.3002
P19097	Fatty acid synthase subunit alpha	FAS2	LYSDLMK(1)FLESSK	1	580	1.65504e-09	2	809.905	0.43179	1.371	1.3456	1.4618
P00044	Cytochrome c iso-1	CYC1	EK(1)DRNDLITYLK	1	95	1.50308e-12	3	517.279	-1.2441	1.5946	1.345	2.0499
P32454	Aminopeptidase 2, mitochondrial	APE2	YEDK(1)LTGETK	1	214	1.82683e-05	2	613.301	0.10033	1.0868	1.3447	1.3476
P16120	Threonine synthase	THR4	TNGK(1)FQVDK	1	375	0.000103341	2	539.78	-0.26334	0.97717	1.3447
P40212	60S ribosomal protein L13-B	RPL13B	EYQSK(1)IIVFPRDGK	1	122	1.72429e-09	4	431.236	-0.52381	1.4367	1.3445	1.641
P40413	T-complex protein 1 subunit epsilon	CCT5	HK(1)LDISSVEEYQK	1	286	1.55595e-07	3	539.942	-0.032159	0.19535	1.3444	1.0859
Q12447	Polyamine N-acetyltransferase 1	PAA1	IIAENTNVAK(1)DK(1)NFAEQK	1	168	9.24978e-82	3	706.367	0.015266	1.2524	1.3443	1.292
P10659	S-adenosylmethionine synthase 1	SAM1	SEIIEK(1)VIPRDMLDENTK	1	216	2.65213e-14	3	730.044	-0.33871		1.3443	1.6745
P17076	60S ribosomal protein L8-A	RPL8A	HWGGGILGNK(1)AQAK	1	241	0.00630936	3	493.6	-0.97324	1.004	1.3438	1.114
P53133	Uncharacterized protein YGL117W	YGL117W	IVNEASDK(1)DSK	1	66	9.32386e-10	2	624.309	1.0722		1.3438
P38011	Guanine nucleotide-binding protein subunit beta-like protein	ASC1	ADDDSVTIISAGNDK(1)MVK	1	176	2.67889e-27	3	646.31	-0.45641	1.1166	1.3437	1.1982
P05739	60S ribosomal protein L6-B	RPL6B	EANLFPEQQTK(1)EIK	1	128	1.98723e-06	3	572.965	0.46251	1.1885	1.3436	0.94389
P22943	12 kDa heat shock protein	HSP12	LNDAVEYVSGRVHGEEDPTK(1)K	1	108	2.95213e-14	4	597.047	-0.56854	0.8376	1.3432
C8Z543	Pentafunctional AROM polypeptide	ARO1	FDK(1)FETESAQLVK	1	1340	0.000987747	2	792.401	-0.59076		1.3432
P17555	Adenylyl cyclase-associated protein	SRV2	HSFADGK(1)FK	1	516	2.14037e-15	2	539.769	-0.15609		1.3425
C7GRR3	Altered inheritance of mitochondria protein 9, mitochondrial	AIM9	EDIERHVEDLQK(1)LHEK	1	579	6.62681e-14	3	687.352	0.56808	1.0172	1.3422	1.2085
P32939	GTP-binding protein YPT7	YPT7	IVSEK(1)SAQELAK	1	140	2.8154e-08	2	672.872	-0.69361		1.3417	1.4795
P15705	Heat shock protein STI1	STI1	AEEARLEGK(1)EYFTK	1	404	1.15321e-29	3	571.621	-0.062553	1.8243	1.3414	2.5519
P07273	Transcription elongation factor S-II	DST1	STNVEISK(1)LVK	1	63	1.43515e-05	3	420.578	0.0026098	1.261	1.3412	0.94387
P39015	Suppressor protein STM1	STM1	KADVPPPSADPSK(1)ARK	1	46	2.26768e-36	3	569.313	-0.10536	5.7248	1.3409	0.46425
P43593	Ubiquitin carboxyl-terminal hydrolase 6	UBP6	FNDDK(1)VSVVEK	1	468	0.000493799	2	661.335	-0.80078		1.3404
P02400	60S acidic ribosomal protein P2-beta	RPP2B	KFATVPTGGASSAAAGAAGAAAGGDAAEEEK(1)EEEAK	1	92	2.3309e-28	3	1107.19	0.34806		1.3404
A7A1V9	54S ribosomal protein L4, mitochondrial	MRPL4	LDELPTVRK(1)YLK	1	303	0.00236598	3	506.296	0.84694		1.3403
P17076	60S ribosomal protein L8-A	RPL8A	LVSTIDANFADK(1)YDEVK	1	225	7.3078e-07	3	657.33	0.42626	1.4029	1.3399	1.6529
P00815	Histidine biosynthesis trifunctional protein	HIS4	DVENNLNMK(1)HLK	1	327	6.76436e-06	3	499.589	0.70186	1.1411	1.3395	1.4612
Q04500	U3 small nucleolar RNA-associated protein 14	UTP14	DSK(1)FEELSTAK	1	359	9.7472e-52	2	648.82	-0.46773		1.3388
P38197	UPF0001 protein YBL036C		IDAK(1)FGTSLK	1	212	0.00202032	2	561.314	0.67546		1.338
P28272	Dihydroorotate dehydrogenase (fumarate)	URA1	EGVK(1)IFERIEK	1	283	0.000189422	3	463.929	0.10752	1.5535	1.3379	1.7757
Q3E792	40S ribosomal protein S25-B	RPS25B	DRAQHAVILDQEK(1)YDRILK	1	46	2.08634e-129	3	785.092	-0.25348	1.3463	1.3378	1.4615
P35842	Acid phosphatase PHO11	PHO11	LLK(1)ESEVQDQK	1	322	0.00819571	2	679.862	0.61894	1.311	1.3376	1.4042
P22141	Proteasome component C11	PRE1	IVDK(1)DGIRQVDDFQAQ	1	186	0.000313471	2	944.974	-0.067193		1.3374	1.3085
P36421	Tyrosine--tRNA ligase, cytoplasmic	TYS1	FGGPITYK(1)SFEEMK	1	303	0.00731007	2	846.403	0.41874		1.3366
P32558	FACT complex subunit SPT16	SPT16	RAALDK(1)EFK	1	806	2.84361e-10	3	373.877	0.18313	1.5204	1.3365	2.0774
P20448	ATP-dependent RNA helicase HCA4	HCA4	GMK(1)TIEQAK	1	495	0.000279192	2	524.279	-0.72537		1.3364	10.768
P40510	D-3-phosphoglycerate dehydrogenase 2	SER33	DIYEK(1)LNQTSAK	1	455	0.000121519	2	726.372	0.080851	1.1115	1.3362	1.3686
P04801	Threonine--tRNA ligase, cytoplasmic	THS1	EYNDK(1)VASMPRVPLK	1	66	0.000239494	3	596.982	0.6155	1.4509	1.3361
Q12211	tRNA pseudouridine synthase 1	PUS1	EFWEEFK(1)K	1	237	0.00827367	2	592.785	0.82937		1.3356
P32377	Diphosphomevalonate decarboxylase	MVD1	YWGK(1)RDTK	1	22	0.00049976	3	365.858	-0.094766	1.563	1.3352	1.5881
P32558	FACT complex subunit SPT16	SPT16	ALADVVQQDK(1)LIENK	1	668	3.02803e-13	3	575.984	-0.10906	1.5645	1.3351	2.0163
Q01976	ADP-ribose pyrophosphatase	YSA1	GK(0.003)PEDAK(0.997)IIEARHVK	0.9966	31	2.10577e-05	4	433.998	-0.20678	1.2623	1.3349
P00330	Alcohol dehydrogenase 1	ADH1	GVIFYESHGK(1)LEYK	1	18	9.79225e-13	3	571.295	0.83488	1.2781	1.3349	1.532
A6ZUK8	Cargo-transport protein YPP1	YPP1	EASNVESK(1)FK	1	664	0.000177865	2	590.796	0.48492		1.3345
P07263	Histidine--tRNA ligase, mitochondrial	HTS1	GQSEETADK(1)IGEYVK	1	265	1.82931e-09	2	848.407	1.035	0.99713	1.3344	1.6818
Q01329	Pre-tRNA-processing protein PTA1	PTA1	ILQK(1)YTLNK	1	403	6.03442e-06	2	581.845	1.204	0.95141	1.3341	2.3141
Q03195	Translation initiation factor RLI1	RLI1	VGELLK(1)LRMEK	1	192	0.000152297	3	453.267	-0.2824	1.3325	1.334	1.2661
P19097	Fatty acid synthase subunit alpha	FAS2	DAK(1)EIYYTPDPSELAAK	1	86	1.9461e-12	2	976.978	-0.12674	1.3591	1.3339	1.4651
P46677	Transcription initiation factor TFIID subunit 1	TAF1	K(1)PFMPLNLK	1	246	0.0185474	2	565.326	1.3579	1.1883	1.3335	0.96309
Q00955	Acetyl-CoA carboxylase	ACC1	FRREK(1)LLDTMNRLDDK	1	2039	3.65931e-24	4	523.78	0.076922	1.504	1.3335	1.7126
P23639	Proteasome component Y7	PRE8	GSVAAK(1)TFLEK	1	172	4.21891e-15	2	596.832	0.26459	1.8775	1.3328
P29453	60S ribosomal protein L8-B	RPL8B	ERLTK(1)EAAAIAEGK	1	111	7.53515e-39	3	510.283	-2.5731	0.98228	1.3327	1.31
P20051	Dihydroorotase	URA4	DSEVASSDK(1)AILFK	1	324	0.000109631	2	776.399	1.1869	1.2914	1.3325	1.589
P0CX43	60S ribosomal protein L1-A	RPL1A	SCGVDAMSVDDLK(1)K	1	91	1.9393e-49	2	783.861	-0.18443	1.5988	1.3325	1.865
P38237	Ubiquitin carboxyl-terminal hydrolase 14	UBP14	LVADK(1)WK	1	749	0.00342735	2	451.261	0.5252		1.3322
P39079	T-complex protein 1 subunit zeta	CCT6	FLDEFK(1)ISK	1	137	0.000620142	2	584.816	0.62524	1.4057	1.3317	1.7677
P00431	Cytochrome c peroxidase, mitochondrial	CCP1	EYANDQDK(1)FFK	1	324	1.04178e-10	2	723.83	-0.2951	1.1535	1.3314	1.0869
P40495	Homoisocitrate dehydrogenase, mitochondrial	LYS12	DK(1)YGQIK	1	231	6.03442e-06	2	447.24	-1.108	0.97954	1.3307	0.94813
P33298	26S protease regulatory subunit 6B homolog	RPT3	TDNTVDK(1)FDFYK	1	423	0.00972867	2	767.857	-0.14942	0.70602	1.3299	0.65981
P47039	Probable kynurenine--oxoglutarate transaminase BNA3	BNA3	VVANK(1)YFTSNTAK	1	24	2.23569e-13	2	742.891	-0.18183	9.9612	1.3296	0.99996
P32589	Heat shock protein homolog SSE1	SSE1	LVELDDK(1)K	1	98	8.81814e-38	2	501.279	1.1508	1.3221	1.3295	1.9357
P36047	Protein phosphatase 1 regulatory subunit SDS22	SDS22	ILSIQSNK(1)LK	1	214	2.68029e-05	2	593.364	1.3415		1.3295	1.3135
P00958	Methionine--tRNA ligase, cytoplasmic	MES1	AEYLFQRIDEK(1)K	1	737	1.44044e-07	2	791.417	-0.0042677	1.4143	1.3293	1.7933
Q04373	Pumilio homology domain family member 6	PUF6	NHAEK(1)LIK	1	384	1.04913e-14	2	497.788	0.20368	0.97384	1.3285	1.3594
P47047	ATP-dependent RNA helicase DOB1	MTR4	IEDEDFLK(1)LMK	1	823	0.000717931	3	480.243	-0.69619		1.3284	1.6143
P53221	60S ribosomal protein L26-B	RPL26B	VNGASVPINLHPSK(1)LVITK	1	103	7.90826e-21	3	677.065	-0.56916	1.0955	1.3282	1.2372
P39111	V-type proton ATPase subunit F	VMA7	DHPYDPEK(1)DSVLK	1	105	5.97443e-19	2	792.881	-0.075572	1.2776	1.3282	1.2041
P36008	Elongation factor 1-gamma 2	TEF4	LDPTK(1)EEDK	1	379	0.000206174	2	558.775	0.58983	1.2586	1.3277	1.6894
Q03195	Translation initiation factor RLI1	RLI1	SPEDVK(1)RYIK	1	203	0.000178609	3	426.235	-0.028451	1.402	1.3276	1.7377
A6ZTA5	Altered inheritance of mitochondria protein 46, mitochondrial	AIM46	SVLK(1)NPDSQSQDK	1	210	1.77789e-09	2	744.37	0.079263	0.94678	1.3275	1.1337
P15705	Heat shock protein STI1	STI1	DYDK(1)AIELFTK	1	23	2.49479e-07	2	692.853	-0.23686	1.4393	1.3273	1.9284
Q02455	Protein MLP1	MLP1	EAIITLK(1)SEK	1	590	0.000202013	2	587.34	0.70128	2.1652	1.3273	1.4843
P38011	Guanine nucleotide-binding protein subunit beta-like protein	ASC1	LTGDDQK(1)FGVPVRSFK	1	53	9.72691e-29	3	612.66	-0.36134	1.2344	1.3272	1.6003
P06106	Protein MET17	MET17	DLPNADK(1)ETDPFK	1	357	8.79221e-12	2	766.367	0.13026	1.2512	1.3271	1.1853
P11484	Heat shock protein SSB1	SSB1	VTAVEK(1)STGK	1	497	3.93954e-06	2	531.295	-0.62576	1.8573	1.3269	1.7857
P26785	60S ribosomal protein L16-B	RPL16B	YEDVVAK(1)LEDK	1	154	4.73181e-15	2	675.843	0.066266	1.1519	1.3267	1.1761
P19097	Fatty acid synthase subunit alpha	FAS2	SLDSIPMSK(1)TIK	1	170	0.000137993	2	689.368	0.35681	1.1469	1.3263	1.8295
P29547	Elongation factor 1-gamma 1	CAM1	DEYK(1)DFK	1	206	0.0153538	2	493.727	0.1055	1.1899	1.3261	1.2073
Q06287	Ribosomal RNA small subunit methyltransferase NEP1	EMG1	LSIRSVNSEEK(1)LLK	1	158	2.32989e-87	3	553.321	0.34957	1.6397	1.3258	1.2371
P53915	Nicotinamide riboside kinase	NRK1	AK(1)YDSINDDK	1	113	0.00218767	2	605.783	0.56607	1.4545	1.3257	1.0435
P32521	Actin cytoskeleton-regulatory complex protein PAN1	PAN1	SNFNNNLIDNSSQDK(1)ISTEEK	1	595	0.000962866	3	813.714	0.45679	0.9577	1.3254
P36421	Tyrosine--tRNA ligase, cytoplasmic	TYS1	LAFK(1)EEK	1	313	0.00322429	2	453.75	0.1361	0.99552	1.3253	1.3744
P38911	FK506-binding nuclear protein	FPR3	NGK(1)VFDK	1	339	0.0110872	2	425.227	-0.76003	1.7026	1.3253	1.5324
P41911	Glycerol-3-phosphate dehydrogenase [NAD(+)] 2, mitochondrial	GPD2	DVDHK(1)ILK	1	265	1.08131e-08	2	505.287	-0.42956	1.1192	1.3252
P38088	Glycine--tRNA ligase 1, mitochondrial	GRS1	VLLVPLSNHK(1)DLVPVTTEVAK	1	580	1.08023e-202	3	772.118	1.398		1.325	1.6537
P36008	Elongation factor 1-gamma 1	CAM1	EIVDGK(1)VLK	1	412	0.00025749	2	521.811	-0.034374	1.4276	1.3249
P11484	Heat shock protein SSB1	SSB1	LLSDFFDGK(1)QLEK	1	360	2.87258e-24	2	791.412	1.0909		1.3249	1.024
P06785	Thymidylate synthase	CDC21	DHIDALK(1)EQITRNPRPFPK	1	257	1.70533e-05	4	580.066	1.0558		1.3249
P40327	26S protease regulatory subunit 4 homolog	RPT2	GSNQK(0.142)PK(0.858)YEPPVQSK	0.858287	22	0.00035859	3	576.969	0.27486	1.9724	1.3246	1.2038
P40327	26S protease regulatory subunit 4 homolog	RPT2	GSNQK(0.5)PK(0.5)YEPPVQSK	0.5	20	0.00035859	3	576.969	0.54474		1.3246
P40081	Putative magnesium-dependent phosphatase YER134C	YER134C	EVEK(1)YGVK	1	150	0.000504132	2	497.266	-0.8458	1.1982	1.3242	1.541
P06169	Pyruvate decarboxylase isozyme 1	PDC1	LLQTPIDMSLK(1)PNDAESEK	1	190	3.8046e-99	3	724.368	-0.11098	1.1949	1.3242	1.2606
P04456	60S ribosomal protein L25	RPL25	AVK(1)ELYEVDVLK	1	100	8.34361e-06	2	724.406	-0.42304		1.324	1.0654
P36049	rRNA-processing protein EBP2	EBP2	GK(1)LIEEASDKK	1	291	1.81825e-15	3	420.566	-0.17298	1.2305	1.3239	1.5929
P17536	Tropomyosin-1	TPM1	YEELK(1)EK	1	26	0.00367854	2	490.75	0.23827	1.2907	1.3236	1.5998
P10592	Heat shock protein SSA1	SSA1	FKEEDEK(1)ESQRIASK	1	528	9.36236e-96	3	622.646	-0.28585	1.2248	1.3235	1.5891
P16861	6-phosphofructokinase subunit alpha	PFK1	GK(1)FGVRTAIPGHVQQGGVPSSK	1	849	2.20378e-65	3	750.41	0.23654	1.4772	1.3233	1.4636
P53090	Aromatic/aminoadipate aminotransferase 1	ARO8	TK(1)YNSDPYQLEQSLYHK	1	415	1.03387e-08	3	719.348	-0.054886	1.0566	1.3231	1.3831
Q07825	Putative Xaa-Pro aminopeptidase FRA1	FRA1	YEFHGEEFK(1)DK	1	302	0.0102749	3	490.889	0.38087		1.323
P02400	60S acidic ribosomal protein P2-beta	RPP2B	GSLEEIIAEGQK(1)K	1	61	0.00176811	3	481.928	0.055456	1.553	1.3227	1.6135
P47103	Peptidyl-prolyl cis-trans isomerase CYP7	CPR7	SPLK(1)DQQYLSYK	1	50	6.46941e-17	2	756.391	-0.68168	1.341	1.3223	0.77715
P48231	Tricalbin-2	TCB2	ITAK(1)SAENLIGVNK	1	990	2.75511e-07	2	750.425	0.35278		1.3222
Q12114	Chitin biosynthesis protein CHS5	CHS5	MQVSQNLEEEK(1)K	1	57	0.000221299	2	752.869	0.036144	1.4292	1.3222	2.5747
P41277	(DL)-glycerol-3-phosphatase 1	RHR2	WAVATSGTRDMAK(1)K	1	123	5.24524e-13	3	527.268	-0.46682		1.3222	1.1047
A6ZRW3	Mitochondrial import receptor subunit TOM70	TOM70	ANFTAEEK(1)DK	1	95	0.000117023	2	597.785	0.35133	1.2116	1.3217	1.4126
P22943	12 kDa heat shock protein	HSP12	GVFQGVHDSAEK(1)GK	1	62	3.1614e-13	2	750.876	0.20602	0.89864	1.3217
P14907	Nucleoporin NSP1	NSP1	STADVK(1)SSDSLK	1	613	0.000156991	2	640.322	1.483		1.3213
P40032	PKHD-type hydroxylase TPA1	TPA1	IWDK(1)TFQDGLK	1	37	4.43774e-05	2	696.862	0.078873	1.4602	1.321	2.4514
P17255	V-type proton ATPase catalytic subunit A	VMA1	K(1)APDGRIVELVK	1	396	3.59501e-68	3	456.273	-0.35741	1.1656	1.3206	1.5816
P53883	Nucleolar protein 13	NOP13	SGASEK(1)DAQGEESTINTPTGDESGEVVK	1	94	0.00454649	3	955.435	0.053427	1.0412	1.3205	1.7312
P20459	Eukaryotic translation initiation factor 2 subunit alpha	SUI2	GYIDLSK(1)RRVSSEDIIK	1	87	4.26471e-05	4	506.031	0.13101	1.3065	1.3202	2.0857
P39714	Diacetyl reductase [(R)-acetoin forming]	BDH1	GFQELMDHK(1)ESNVK	1	365	0.00223961	3	568.607	0.017647		1.3202
B3LU25	KRR1 small subunit processome component	KRR1	DFIAPEEEAYK(1)PNQN	1	312	0.00110184	2	903.913	0.14336	1.385	1.3199	1.739
P00546	Cyclin-dependent kinase 1	CDC28	ALDLRPGQGQRVVALK(1)K	1	40	9.75655e-06	4	473.536	-0.59865	1.1435	1.3196	0.80369
P04802	Aspartate--tRNA ligase, cytoplasmic	DPS1	QYPVEEFK(1)LPK	1	390	0.00275709	2	710.38	0.57134	1.0207	1.319
P38205	Multisite-specific tRNA:(cytosine-C(5))-methyltransferase	NCL1	NWSELVK(1)ENEK	1	32	4.10053e-52	2	709.352	0.21726	1.5312	1.3189	2.122
P47047	ATP-dependent RNA helicase DOB1	MTR4	GDIYK(1)IVK	1	396	0.0025847	2	489.287	-0.177	1.4648	1.3188	2.1033
P04802	Aspartate--tRNA ligase, cytoplasmic	DPS1	RVK(1)FVDLDEAK	1	95	3.90634e-07	2	681.375	-0.11336	1.1742	1.3188	1.1775
P07284	Serine--tRNA ligase, cytoplasmic	SES1	ELTEK(1)EQQEDK	1	93	5.27312e-19	2	709.836	0.17063	1.2275	1.3186	1.767
P35191	DnaJ homolog 1, mitochondrial	MDJ1	DPYDTLGLK(1)K	1	69	3.56429e-07	2	596.316	0.56076	1.1416	1.3186	1.8711
P10592	Heat shock protein SSA1	SSA1	VLRDAK(1)LDK	1	322	1.16674e-58	2	550.327	-0.15076	1.3831	1.3185	2.0137
Q08647	Multisubstrate pseudouridine synthase 7	PUS7	VIHLTDK(1)GFK	1	84	2.06071e-06	3	400.564	0.12711	1.2269	1.3179	1.7612
Q05022	rRNA biogenesis protein RRP5	RRP5	VEAFVPVSK(1)LSDSYLK	1	1208	0.00118992	2	912.493	0.59474		1.3178
P38205	Multisite-specific tRNA:(cytosine-C(5))-methyltransferase	NCL1	IK(1)VEEVQK	1	440	0.000527792	2	507.795	-0.21467	1.2132	1.3177	1.3613
P04840	Mitochondrial outer membrane protein porin 1	POR1	DGPLSTNVEAK(1)LNDK	1	61	4.8371e-13	2	821.918	0.46594	0.86508	1.3174
P0CX23	60S ribosomal protein L20-A	RPL20A	VAEIEK(1)TADVK	1	131	2.80205e-15	2	622.84	2.6588	1.2897	1.3172	1.4826
P25343	Reduced viability upon starvation protein 161	RVS161	LPRAEK(1)ELSLAK	1	170	1.35599e-11	3	466.277	-0.29277		1.3171
P38011	Guanine nucleotide-binding protein subunit beta-like protein	ASC1	SDVMSVDIDK(1)K	1	117	1.92064e-18	2	639.816	1.0775	1.3038	1.317	1.4654
P32333	TATA-binding protein-associated factor MOT1	MOT1	NVVEK(1)DIENSEIADGK	1	1549	9.36602e-18	2	901.444	0.36865		1.3168	3.2271
P38197	UPF0001 protein YBL036C		AK(1)LLPDDIK	1	80	0.000279192	2	527.811	0.39714	1.2826	1.3165	1.7513
P31412	V-type proton ATPase subunit C	VMA5	SDFEK(1)SYETLSK	1	208	1.54151e-11	2	738.349	0.19395	1.0512	1.3163	1.2196
P0CX84	60S ribosomal protein L35-A	RPL35A	ELAELK(1)VQK	1	32	1.45112e-07	2	550.322	0.1541	0.85519	1.3162	0.85111
P13188	Glutamine--tRNA ligase	GLN4	SLEK(1)DEAGK	1	655	0.000248858	2	509.756	0.092635	1.2963	1.3155	1.3677
Q03018	Separin	ESP1	ITK(1)LYINK	1	617	0.00158752	2	517.816	-0.089804	1.6404	1.3151	2.1612
P47047	ATP-dependent RNA helicase DOB1	MTR4	HDLHEDMK(1)QLK	1	864	1.14963e-62	2	718.354	0.18069	1.4716	1.3151	1.8251
P10964	DNA-directed RNA polymerase I subunit RPA190	RPA190	LESFLDK(1)NSK	1	1150	9.80998e-09	2	611.819	-0.085098	1.6555	1.3149	1.8461
Q01939	26S protease regulatory subunit 8 homolog	RPT6	VQPEGK(1)YIVDVAK	1	93	2.2636e-09	3	496.608	0.26267	1.2489	1.3149	1.486
P38144	ISWI chromatin-remodeling complex ATPase ISW1	ISW1	QK(1)LELLK	1	854	0.00346512	2	457.289	0.91	1.7087	1.3148	2.5099
P22203	V-type proton ATPase subunit E	VMA4	STIANK(1)MRLK	1	83	0.00219079	3	407.232	0.18721	3.7839	1.3145
P28241	Isocitrate dehydrogenase [NAD] subunit 2, mitochondrial	IDH2	NLVALK(1)GPLATPIGK	1	100	3.02803e-13	2	767.472	0.33897	2.0734	1.3144	1.0151
P40016	26S proteasome regulatory subunit RPN3	RPN3	SLLPYYHLTK(1)AVK	1	350	2.2636e-09	3	525.636	-0.13943		1.3142	1.7023
Q04372	Type 2A phosphatase-associated protein 42	TAP42	LENINK(1)PLIDK	1	268	4.34352e-07	2	669.885	-0.044639	1.1406	1.3142	1.2175
Q08742	Thiosulfate sulfurtransferase RDL2, mitochondrial	RDL2	LLVDVREPK(1)EVK	1	58	1.96551e-31	3	489.624	-0.22616	1.1978	1.3142	1.0255
P16140	V-type proton ATPase subunit B	VMA2	DHGDVSNQLYAK(1)YAIGK	1	406	9.9278e-25	3	640.987	-0.040506	1.3481	1.314	1.0485
P38822	Protein BZZ1	BZZ1	AENDYNSLQDK(1)TQNELSK	1	331	9.88048e-10	3	713.666	0.08252	1.3252	1.314	1.7526
Q12117	Protein MRH1	MRH1	APVASPRPAATPNLSK(1)DK	1	300	2.33496e-51	3	621.343	-0.26387	5.8843	1.3135	0.38997
P32558	FACT complex subunit SPT16	SPT16	IDDVK(1)FLK	1	229	0.00472133	2	510.292	1.4786		1.3131
P21242	Proteasome component C1	PRE10	AELEK(1)LVDHHPEGLSAREAVK	1	178	0.000326256	5	474.854	-0.012648	1.2995	1.313	2.2714
P25491	Mitochondrial protein import protein MAS5	YDJ1	NPSEEAAEK(1)FK	1	46	1.73135e-22	2	646.312	0.67791	1.6903	1.3128	2.22
C8Z543	Pentafunctional AROM polypeptide	ARO1	NLLHSDDTK(1)HMLTAVHELK	1	454	4.96119e-09	5	452.834	-0.50024	1.0186	1.3126	1.4096
P38708	Putative proline--tRNA ligase YHR020W	YHR020W	SLVFK(1)PK	1	30	0.00229192	2	430.766	0.25693	1.6972	1.3125	2.3441
P40069	Importin subunit beta-4	KAP123	ENDRIK(1)LEK	1	1059	0.000206174	3	396.219	0.50087	1.1649	1.3125	1.3932
Q05958	Sterol regulatory element-binding protein ECM22	ECM22	DAELIEVGGK(1)K	1	24	0.00030587	3	400.887	-0.44929	1.7653	1.3125	0.58346
P38426	Trehalose synthase complex regulatory subunit TPS3	TPS3	EVAK(1)IFDEK	1	873	0.00131128	2	560.798	-0.61644	0.95711	1.3123	0.63058
P40495	Homoisocitrate dehydrogenase, mitochondrial	LYS12	IEK(1)TYIDK	1	155	1.50957e-06	2	526.287	0.49254	1.0782	1.312	1.1239
P0CX31	40S ribosomal protein S24-A	RPS24A	LAEVYK(1)AEK	1	49	4.04871e-13	2	546.8	-0.26669	1.284	1.312	1.6549
P32861	UTP--glucose-1-phosphate uridylyltransferase	UGP1	DTEHLIK(1)K	1	172	5.19531e-06	2	513.285	0.36724		1.3118	1.3813
P38720	6-phosphogluconate dehydrogenase, decarboxylating 1	GND1	VLPGPEVPK(1)DAVK	1	309	2.54551e-07	3	464.27	0.51711	1.1154	1.3115	1.579
P30822	Exportin-1	CRM1	IGGLLK(1)PSELDD	1	1078	8.64813e-05	2	649.846	0.3119	1.2727	1.3114	1.5466
P22203	V-type proton ATPase subunit E	VMA4	MQAFIRK(1)EAEEK	1	26	4.56469e-08	3	507.929	-0.84239	1.4813	1.311	1.3703
P38625	GMP synthase [glutamine-hydrolyzing]	GUA1	ADNIYIEEIK(1)K	1	436	0.000307796	2	689.367	-0.16047	1.1139	1.3108	1.4931
P00958	Methionine--tRNA ligase, cytoplasmic	MES1	YNGVVPK(1)FDPK	1	603	6.17493e-31	2	653.346	-0.52407		1.3107	1.5736
P09436	Isoleucine--tRNA ligase, cytoplasmic	ILS1	SESNAHFSFPK(1)EEEK	1	12	2.2039e-22	3	617.279	-0.29066	1.4813	1.3103	1.9739
P17255	V-type proton ATPase catalytic subunit A	VMA1	KAPDGRIVELVK(1)EVSK	1	407	3.59501e-68	3	604.019	0.88923	1.2774	1.3103	1.5125
P29509	Thioredoxin reductase 1	TRR1	GDGK(1)LLNALRIK	1	221	0.000173081	3	447.273	-0.95574	1.2675	1.31	1.4469
P22203	V-type proton ATPase subunit E	VMA4	LLEPK(1)AIVK	1	136	0.00190631	2	526.839	0.15666	1.0029	1.3099	1.5151
P16474	78 kDa glucose-regulated protein homolog	KAR2	YNDRSVQK(1)DIK	1	131	6.03321e-39	3	469.912	-0.26386	1.2171	1.3095	1.1212
P03965	Carbamoyl-phosphate synthase arginine-specific large chain	CPA2	IALK(1)DIADK	1	829	6.13273e-06	2	514.803	0.57827	0.81694	1.309	1.2637
Q12220	U3 small nucleolar RNA-associated protein 12	DIP2	LDIENDK(1)MGGK	1	237	5.31068e-15	2	631.308	0.29716	1.5597	1.3083	1.3244
A7A1W1	40S ribosomal protein S1-B	RPS1B	FDVGALMALHGEGSGEEK(1)GK	1	240	5.60782e-39	3	697.333	-0.77204	4.4011	1.3082	0.83921
A6ZPV9	Nucleolar protein 9	NOP9	QRK(1)DEFEPSSNSAK	1	17	1.02833e-07	3	555.601	-0.2351	1.4872	1.308	3.9669
P00359	Glyceraldehyde-3-phosphate dehydrogenase 2	TDH2	LNK(1)ETTYDEIK	1	249	5.14929e-30	2	698.354	1.5363	1.2365	1.3074	1.4445
P23254	Transketolase 1	TKL1	LPTYTAK(1)DSAVATRK	1	352	2.96555e-44	3	555.305	0.092776	1.2869	1.3072	1.6147
P39986	Probable cation-transporting ATPase 1	SPF1	ESIK(1)LRPSEDNLQLDGVDK	1	320	3.59947e-06	3	733.381	0.26802	1.0692	1.3071	2.0479
P15108	ATP-dependent molecular chaperone HSC82	HSC82	ALK(1)DILGDQVEK	1	551	1.96398e-31	2	685.88	1.085	1.1999	1.3068	1.4315
P39079	T-complex protein 1 subunit zeta	CCT6	LAASERK(1)FVDAK	1	268	6.27656e-05	2	688.88	0.74874	1.5517	1.3064
P12612	T-complex protein 1 subunit alpha	TCP1	GEIK(1)YPVK	1	197	0.000902405	2	488.279	-0.97775	1.5833	1.3064	1.9123
P10592	Heat shock protein SSA1	SSA1	SQVDEIVLVGGSTRIPK(1)VQK	1	342	0.00109283	3	732.418	-0.13455	1.2507	1.3063	1.54
P19097	Fatty acid synthase subunit alpha	FAS2	QVLDVDPVYK(0.997)DVAK(0.003)PTGPK	0.996535	491	4.34077e-09	3	704.384	-0.011066		1.3059	1.2944
Q02792	5'-3' exoribonuclease 2	RAT1	QQSDK(1)NNELMK	1	478	0.000915708	2	696.825	0.12763	1.2939	1.3058	3.2664
P38431	Eukaryotic translation initiation factor 5	TIF5	ENLPSDVELYK(1)K	1	274	1.17689e-23	2	738.883	-0.028624	1.5306	1.3044	1.7574
P54885	Gamma-glutamyl phosphate reductase	PRO2	ANAEK(1)FMK	1	370	0.00065426	2	490.747	2.654	1.3711	1.3042	1.7037
P38822	Protein BZZ1	BZZ1	DNIYHELEK(1)AK	1	152	2.68397e-07	3	467.905	-0.096572	1.177	1.3041	1.6325
P22147	5'-3' exoribonuclease 1	KEM1	NMHLHPLFLSK(1)ITSK	1	1000	2.83438e-09	3	608.666	0.14356		1.3039	2.3305
P0C2H6	60S ribosomal protein L27-A	RPL27A	VVIVK(1)PHDEGSK	1	27	7.20609e-14	2	675.375	0.39793	1.6655	1.3034	2.2149
Q02199	Nucleoporin NUP49/NSP49	NUP49	IHLYEK(1)K	1	382	0.00311101	3	324.855	0.40747	1.7525	1.303	1.6355
P32337	Importin subunit beta-3	PSE1	VNNK(1)DNSVLK	1	548	2.87836e-05	2	586.817	-0.20388	0.89249	1.3028	1.5145
P38817	ADP-ribosylation factor-binding protein GGA2	GGA2	NDMGYIRDMHRLLK(1)YK	1	162	0.000121656	4	528.519	-0.76655		1.3026	1.536
P07806	Valine--tRNA ligase, mitochondrial	VAS1	LNTAISNLEVENK(1)DVK	1	339	1.09314e-55	2	914.986	0.57408	1.2757	1.3025	1.8018
P39935	Eukaryotic initiation factor 4F subunit p150	TIF4631	TELLDK(1)DEVERK	1	603	8.6124e-13	3	506.267	0.44348	1.0739	1.302	1.2643
P07284	Serine--tRNA ligase, cytoplasmic	SES1	TRFELDELNK(1)K	1	54	6.32422e-15	3	478.924	0.058578	1.3782	1.3019	2.0508
Q06344	Pre-rRNA-processing protein ESF1	ESF1	VDK(1)YGRK	1	55	2.80542e-10	3	303.171	0.35699	0.94865	1.3017	4.1141
P40581	Peroxiredoxin HYR1	HYR1	ELEALYK(1)RYK	1	50	0.000195421	3	452.25	-0.053505	1.1114	1.3016	1.482
P32771	S-(hydroxymethyl)glutathione dehydrogenase	SFA1	EDLAK(1)DQTIVEK	1	254	4.55576e-13	2	715.872	-0.52111	1.4483	1.3014	1.5085
O13516	40S ribosomal protein S9-A	RPS9A	VEDFLERRLQTQVYK(1)LGLAK	1	115	8.94139e-39	4	612.846	-0.041836		1.3014	1.8346
P35719	Uncharacterized protein MRP8	MRP8	ELEK(1)FSK	1	191	0.0152905	2	461.748	0.23965	1.0766	1.3011	0.95679
P00817	Inorganic pyrophosphatase	IPP1	EETLNPIIQDTK(1)K	1	74	1.36275e-18	2	785.92	0.36459	1.2008	1.3008	1.1307
O13516	40S ribosomal protein S9-A	RPS9A	K(1)LDYVLALK	1	92	9.96326e-06	2	552.837	-0.20374	1.2079	1.3006	1.4614
P53184	Nicotinamidase	PNC1	HIK(1)IVDK	1	118	0.00234582	2	447.774	0.34646	1.3444	1.3006	1.098
P20484	Protein MAK11	MAK11	NSK(1)WLLSASEDHK	1	174	1.41225e-05	3	519.595	-0.6973		1.3006	1.8942
P38682	ADP-ribosylation factor GTPase-activating protein GLO3	GLO3	ARDFFLK(1)NNGK	1	98	0.000651061	3	451.242	-0.69181	1.6371	1.3002
P16603	NADPH--cytochrome P450 reductase	NCP1	LTLLSK(1)DK	1	392	0.000510737	2	480.292	0.92728	1.3396	1.2998	1.5152
P10592	Heat shock protein SSA1	SSA1	VQK(1)LVTDYFNGK	1	345	7.45505e-111	2	727.388	-0.08318	1.39	1.2996	1.7699
P53914	UPF0202 protein KRE33	KRE33	RVSDK(1)ELAK	1	685	1.31841e-37	2	544.309	0.68513	1.1633	1.2996	0.42209
P07259	Protein URA2	URA2	ISSFGTK(1)EELPSLVLRQAK	1	902	0.000809762	3	715.735	-0.31154	0.98878	1.2989	1.8081
P15705	Heat shock protein STI1	STI1	EYFTK(1)SDWPNAVK	1	409	3.9392e-11	2	813.894	0.46823	2.114	1.2986
P00445	Superoxide dismutase [Cu-Zn]	SOD1	GSFK(1)DSLIK	1	101	0.000369511	2	518.787	0.57398	1.4909	1.2985	1.8037
P23394	Pre-mRNA-splicing ATP-dependent RNA helicase PRP28	PRP28	YVRK(1)HDPLNSNIFSEAVK	1	559	5.72626e-06	4	540.537	-0.49236	1.5247	1.2984
Q12447	Polyamine N-acetyltransferase 1	PAA1	NFAEQK(1)WIDMERELIK	1	176	5.57307e-10	3	703.354	-0.23575	1.2704	1.2983	1.4033
P40509	Coatomer subunit epsilon	SEC28	VTDNTLLFYK(1)AK	1	37	0.0102028	3	485.601	0.29961		1.2978
A6ZNQ1	ATP-dependent RNA helicase DBP5	DBP5	IDNEK(1)EDTSEVSTK	1	21	7.13563e-07	2	818.881	0.056645	3.4276	1.2973
P19097	Fatty acid synthase subunit alpha	FAS2	TAIDK(1)NGNITYSEEPREK	1	505	1.46425e-14	3	703.015	0.020899	1.2919	1.2973	1.5402
P15624	Phenylalanine--tRNA ligase beta subunit	FRS1	MSLHAVQSK(1)EDK	1	332	0.000169008	3	472.238	-0.79014		1.2962	1.5853
P12945	N-terminal acetyltransferase A complex subunit NAT1	NAT1	ENQWLVRK(1)YK	1	549	0.00065759	3	469.258	-0.49481	1.1085	1.2957	1.6569
P32589	Heat shock protein homolog SSE1	SSE1	LNELIEK(1)ENEMLAQDK	1	553	2.34837e-45	3	658.994	0.40408	1.3107	1.2954	1.5942
P02829	ATP-dependent molecular chaperone HSP82	HSP82	TVK(1)DLTK	1	640	2.89863e-35	2	423.75	-0.061278	1.1479	1.2953	1.6882
P06106	Protein MET17	MET17	QLNDK(1)EK	1	403	2.45454e-35	2	458.74	-0.2901	1.3387	1.2951	1.3075
P40545	1-(5-phosphoribosyl)-5-[(5-phosphoribosylamino)methylideneamino] imidazole-4-carboxamide isomerase	HIS6	IVYAGGAK(1)SVDDLK	1	216	8.77734e-39	2	739.398	0.47574	1.7533	1.2946	2.2446
P21576	Vacuolar protein sorting-associated protein 1	VPS1	TDIQK(1)VLLEK	1	658	0.000212796	2	614.861	-0.2738		1.2941	1.2426
P29453	60S ribosomal protein L8-B	RPL8B	YGLNHVVSLIENK(1)K	1	146	0.00183057	3	552.642	0.68259		1.2938	1.6117
P48164	40S ribosomal protein S7-A	RPS7A	LTRELEK(1)K	1	83	2.76893e-93	2	529.814	0.24936	1.6549	1.2935	2.0829
P38911	FK506-binding nuclear protein	FPR3	NTSGK(1)PFAFK	1	348	5.97961e-05	2	569.798	-0.038859	1.4891	1.2933	1.4812
Q06338	Protein BCP1	BCP1	ANHLSDYVK(1)YLQK	1	128	5.30531e-05	3	540.951	0.44452		1.2933
P38219	Uncharacterized GTP-binding protein OLA1	OLA1	EEMDLITK(1)IIK	1	192	4.50018e-05	3	464.255	-0.49193	1.6018	1.2932	2.0024
P54783	D-arabinono-1,4-lactone oxidase	ALO1	VEEWYGEDLK(1)K	1	491	0.00031828	2	719.348	0.56855	1.1028	1.2932	2.0882
B3LRK1	Golgi to ER traffic protein 2	GET2	NLQDTNK(1)LVK	1	233	0.000470591	2	607.841	0.58482	1.3564	1.2929	0.34673
P54839	Hydroxymethylglutaryl-CoA synthase	ERG13	ALDQVYK(1)SYSK	1	263	1.26907e-05	2	672.346	0.64729	0.84682	1.2927	0.82255
P23254	Transketolase 1	TKL1	SK(1)FGFNPDK	1	278	1.98342e-07	2	541.269	0.25746	1.3233	1.2926	1.745
Q12368	23 kDa U4/U6.U5 small nuclear ribonucleoprotein component	SNU23	VATK(1)PSIESESK	1	171	7.15208e-09	2	659.348	-0.18959	1.1607	1.2926	0.85238
A6ZPJ1	Eukaryotic translation initiation factor 3 subunit B	PRT1	SFHGK(1)RLDLK	1	147	0.0183176	3	414.903	-0.21622	1.6116	1.2919	1.6436
P23254	Transketolase 1	TKL1	YAHQSFGIDRFGASGK(1)APEVFK	1	641	0.000519569	4	614.31	-0.46124		1.2919
P17255	V-type proton ATPase catalytic subunit A	VMA1	VMGK(1)DGRPREVIK	1	313	4.39845e-06	4	382.467	0.33417	1.4738	1.2918	1.5925
P10592	Heat shock protein SSA1	SSA1	EDIEK(1)MVAEAEK	1	514	1.99353e-56	2	717.345	0.18178	1.55	1.2917	1.6178
P36047	Protein phosphatase 1 regulatory subunit SDS22	SDS22	IEGLEK(1)NLK	1	245	0.000706846	2	543.314	0.21095	0.94785	1.2912	1.3272
P25491	Mitochondrial protein import protein MAS5	YDJ1	GMPIPK(1)YGGYGNLIIK	1	320	4.51281e-06	3	593.655	0.29211	1.7591	1.2911	2.1499
P00045	Cytochrome c iso-2	CYC7	EK(1)DRNDLITYMTK	1	99	0.000317126	3	556.947	0.46069		1.2911
P22936	DNA-(apurinic or apyrimidinic site) lyase 1	APN1	SPRK(1)WVSPQYTQEEIDK	1	51	6.86143e-52	3	711.692	-0.087467	1.1547	1.2902	0.96447
P32599	Fimbrin	SAC6	VMPGAVDFK(1)HVNK	1	458	2.54551e-07	3	495.262	-0.78647	1.5141	1.2898	1.3771
P32324	Elongation factor 2	EFT1	RHGMK(1)EEVPGWQEYYDK	1	829	6.99609e-12	4	549.256	0.1708	1.0892	1.2898	1.2144
A6ZV85	Pescadillo homolog	NOP7	K(1)DIDMSK	1	400	0.00311728	2	439.718	-0.67093	1.3122	1.2892	1.5948
P07806	Valine--tRNA ligase, mitochondrial	VAS1	LLK(1)FAAK	1	92	0.00310307	2	416.768	-0.86637	4.4305	1.2891
Q12213	60S ribosomal protein L7-B	RPL7B	STEK(1)ILTPESQLK	1	5	0.000497787	2	779.422	0.25029	0.8688	1.2889	1.1097
P16474	78 kDa glucose-regulated protein homolog	KAR2	NQVNGDLGEK(1)LEEEDK	1	603	7.03192e-10	3	620.294	-0.59435		1.2889	0.85066
P41338	Acetyl-CoA acetyltransferase	ERG10	GFRGK(1)PDTQVTK	1	213	2.39147e-23	3	459.249	-0.8019	1.0612	1.2887	1.5712
A6ZYI0	Adenylate kinase 1	ADK1	EDMK(1)DDVTGEALVQRSDDNADALK	1	156	0.000142242	3	898.412	0.077566	1.1604	1.2885	1.5128
Q12019	Midasin	MDN1	FSTK(1)ENFFK	1	1995	5.08896e-07	2	595.298	0.34093	1.3872	1.2883	1.8029
P20051	Dihydroorotase	URA4	AAVSGK(1)PYFFFGSDSAPHPVQNK	1	250	6.6834e-08	3	831.745	0.57967	1.324	1.2878	1.6405
P05030	Plasma membrane ATPase 1	PMA1	GLDAIDK(1)AFLK	1	424	1.00539e-23	2	616.848	-0.099847	1.2492	1.2878	1.3656
P0CX35	40S ribosomal protein S4-A	RPS4A	ITDFIK(1)FDAGK	1	174	3.96061e-15	2	648.845	1.1816	0.98704	1.2877	1.1756
P48836	V-type proton ATPase subunit G	VMA10	ELK(1)EFEQK	1	55	0.000276364	2	546.782	-0.59738	1.5072	1.2875	1.3596
P07273	Transcription elongation factor S-II	DST1	EFVPTEK(1)LLRETK	1	39	3.66276e-07	3	544.638	-0.021101	1.4677	1.2874	1.5748
A6ZRW1	Pro-apoptotic serine protease NMA111	NMA111	RDNITHK(1)WIEK	1	983	3.6414e-05	3	494.6	-0.8114		1.2874
P38625	GMP synthase [glutamine-hydrolyzing]	GUA1	THHNVGGLLENMK(1)LK	1	369	3.60619e-17	3	583.642	1.1363	1.1843	1.2873	1.4624
P18239	ADP,ATP carrier protein 2	PET9	GGARQFNGLIDVYK(1)K	1	178	0.000557086	3	569.977	0.26254	1.2412	1.2872	1.0437
P04449	60S ribosomal protein L24-A	RPL24A	SAGTQSSK(1)FSK	1	137	4.26106e-24	2	585.293	0.11124		1.2867	0.86733
P17536	Tropomyosin-1	TPM1	NK(1)DLEQENVEK	1	30	1.04004e-10	2	694.339	0.57143	1.1839	1.2865	1.3522
P12945	N-terminal acetyltransferase A complex subunit NAT1	NAT1	EYK(1)ESIK	1	108	0.00995796	2	469.745	-0.81995	1.6333	1.2865	1.5505
Q04344	Hit family protein 1	HNT1	ELLAK(1)LEGSD	1	153	3.25837e-09	2	558.793	0.21968	1.2633	1.2864	1.4388
Q04472	Mitochondrial inner membrane i-AAA protease supercomplex subunit MGR3	MGR3	SLEINK(1)DIESGK	1	218	0.00647325	2	687.859	0.68987		1.2852
P0CX82	60S ribosomal protein L19-A	RPL19A	IDK(1)HLYHVLYK	1	117	9.28173e-24	3	490.942	0.24844	1.3896	1.2852	1.4656
P25386	Intracellular protein transport protein USO1	USO1	IQLEK(1)ITNLSK	1	1318	0.00018399	2	664.893	0.039794	1.5418	1.2846	1.7524
Q04869	Uncharacterized protein YMR315W		AGK(0.5)PVILEK(0.5)PIAANLDQAK	0.5	94	3.6853e-09	3	673.393	-0.34311		1.2846
P16120	Threonine synthase	THR4	DNDK(1)SIQYISLSTAHPAK	1	440	3.48894e-43	3	677.344	-0.18556	1.4208	1.2845	1.2327
A6ZRM0	Adenylosuccinate synthetase	ADE12	GK(1)LVDLLVGK	1	17	0.0023712	2	542.342	0.18636		1.2844
P10592	Heat shock protein SSA1	SSA1	MVAEAEK(1)FK	1	521	1.99353e-56	2	547.781	-0.8627	1.4022	1.284	1.6065
P40005	Prefoldin subunit 2	GIM4	IIELGHDK(1)DEHTIVIK	1	33	1.16567e-05	4	476.264	-0.53464	1.4377	1.2836
Q07825	Putative Xaa-Pro aminopeptidase FRA1	FRA1	MIDTK(1)YDAK	1	254	7.87892e-05	2	571.774	0.035841		1.2832
A6ZQJ1	ATP-dependent RNA helicase eIF4A	TIF1	VEELTTK(1)LRNDK	1	279	2.40971e-37	2	744.407	-1.4245	1.1478	1.283	1.3271
P16649	General transcriptional corepressor TUP1	TUP1	DAYEEEIK(1)HLK	1	78	1.71458e-09	3	472.905	-0.63208	1.2777	1.2829	1.8205
P40545	1-(5-phosphoribosyl)-5-[(5-phosphoribosylamino)methylideneamino] imidazole-4-carboxamide isomerase	HIS6	SVDDLK(1)LVDELSHGK	1	222	8.77734e-39	3	566.297	0.049889		1.2829
P15108	ATP-dependent molecular chaperone HSP82	HSP82	K(1)RVDEGGAQDK	1	627	1.85883e-18	3	415.546	0.10605	1.2809	1.2826	1.3648
P14843	Phospho-2-dehydro-3-deoxyheptonate aldolase, phenylalanine-inhibited	ARO3	QLEK(1)AGLTDDSQK	1	264	8.78635e-19	3	492.251	-0.47646	1.1919	1.2825	1.3989
P0CX31	40S ribosomal protein S24-A	RPS24A	DELREK(1)LAEVYK	1	43	4.04871e-13	3	512.275	0.35569	1.1718	1.2824	1.5038
P16861	6-phosphofructokinase subunit alpha	PFK1	SVATAIENK(1)DFDK	1	555	2.56671e-19	3	493.916	0.48492	1.1986	1.2822	1.4657
P0CX27	60S ribosomal protein L42-A	RPL42A	HTQHK(1)VTQYK	1	24	1.71397e-65	3	437.898	0.3885	1.3106	1.2822
P54839	Hydroxymethylglutaryl-CoA synthase	ERG13	LIK(1)SYNIDTNK	1	110	1.00539e-23	2	675.867	0.86433	0.93987	1.2821	1.0082
P53622	Coatomer subunit alpha	COP1	RTPVK(1)QFK	1	289	0.00430791	2	523.311	0.89689	1.391	1.2821
Q12754	Ribosomal RNA-processing protein 12	RRP12	SFQSK(1)FDK	1	543	0.000865427	2	514.756	0.76961	1.1085	1.2821	1.6768
P06169	Pyruvate decarboxylase isozyme 1	PDC1	DYETHRVATTGEWDK(1)LTQDK	1	520	1.82834e-222	3	812.387	0.083239	1.4132	1.282	1.6597
P22336	Replication factor A protein 1	RFA1	VYYVSK(1)AK	1	259	0.000786979	2	500.279	-0.22366	1.339	1.2817	1.6505
Q06623	HDA1 complex subunit 3	HDA3	ELNEK(1)IGFLK	1	599	0.000122111	2	616.848	-0.21614	1.1665	1.2817	1.2596
P17967	Protein disulfide-isomerase	PDI1	NHDEIVNDPK(1)K	1	394	5.01351e-15	3	450.893	-0.057568		1.2816	0.89292
Q03330	Histone acetyltransferase GCN5	GCN5	LENNVEEIQPEQAETNK(1)QEGTDK	1	42	2.32506e-11	3	895.754	0.61157	1.0986	1.2815	1.3922
P53852	Cysteine--tRNA ligase		ETVLK(1)LYNSLTRSK	1	37	1.40177e-09	3	565.321	0.29952	0.96057	1.2814	1.8137
P54838	Dihydroxyacetone kinase 1	DAK1	YMLPK(1)LLDPNDK	1	245	8.5299e-17	2	752.889	-0.28637	1.2005	1.2811	1.3302
P53049	Oligomycin resistance ATP-dependent permease YOR1	YOR1	DLNFDIK(1)K	1	612	0.00122261	2	517.779	0.45575	1.1099	1.2811	1.988
Q12118	Small glutamine-rich tetratricopeptide repeat-containing protein 2	SGT2	AEDLK(1)MQGNK	1	106	1.17456e-18	2	588.29	0.16733	1.3663	1.2808	1.7597
P41697	Bud site selection protein 6	BUD6	VVSK(1)FFMHAK	1	72	0.00458896	3	417.89	0.19317		1.2807
P48164	40S ribosomal protein S7-A	RPS7A	VLLDSK(1)DVQQIDYK	1	157	1.11358e-49	3	569.305	-0.64506	1.4371	1.2806	1.7566
P32458	Cell division control protein 11	CDC11	SDSLTRDELK(1)LNK	1	182	5.78829e-05	3	520.946	1.0005	1.5305	1.2805	1.5123
P53759	tRNA-dihydrouridine(16/17) synthase [NAD(P)(+)]	DUS1	ADVPLESADK(1)K	1	417	0.00111491	2	607.817	0.71663	0.90583	1.2801	1.9118
P32074	Coatomer subunit gamma	SEC21	NQLAK(1)VELVK	1	243	1.02793e-07	2	592.356	-0.12766	1.2311	1.2797	1.5477
P0C0W9	60S ribosomal protein L11-A	RPL11A	EDTVSWFK(1)QK	1	164	5.90987e-24	2	655.325	-0.069155	1.1627	1.2795	1.5523
P36421	Tyrosine--tRNA ligase, cytoplasmic	TYS1	TNEIATK(1)LEETK	1	388	7.27213e-18	2	709.872	0.83229		1.2794	0.56304
Q03063	Down-regulator of invasive growth 1	DIG1	SAPAQVTQHSK(1)FQPRVQYLGK	1	152	1.40445e-51	4	603.825	-0.28257	1.0219	1.2792	0.9657
P40487	Diphthamide biosynthesis protein 1	DPH1	NLEK(1)NLIAAGK	1	332	5.11174e-11	2	606.851	0.28666	1.6088	1.2791	1.7997
P22217	Thioredoxin-1	TRX1	MIAPMIEK(1)FSEQYPQADFYK	1	42	0.000244603	3	837.392	-0.13394		1.279
P38708	Putative proline--tRNA ligase YHR020W	YHR020W	KDDGEEFEEDDK(1)APSMGAK	0.999899	647	7.6763e-09	3	719.304	0.35982	1.3493	1.2787	1.612
P00925	Enolase 2	ENO2	AAGHDGK(1)VK	1	241	0.000358032	2	462.749	0.055645	1.5582	1.2783	1.6858
P48363	Prefoldin subunit 3	PAC10	FMQESK(1)LATIK	1	55	5.55975e-05	2	677.358	0.28004	1.4372	1.2782	1.6661
Q03880	V-type ATPase assembly factor PKR1	PKR1	DNDELDK(0.5)DANK(0.5)K	0.5	83	0.0012995	3	482.895	0.67862		1.2782
Q03880	V-type ATPase assembly factor PKR1	PKR1	DNDELDK(0.5)DANK(0.5)K	0.5	87	0.0012995	3	482.895	0.67862		1.2782
P53946	Actin-related protein 5	ARP5	VLSVLQNAGFDDERDFK(1)K	1	361	5.2065e-06	3	708.364	0.15911	1.7099	1.2777
P53235	Eukaryotic translation initiation factor 2A	YGR054W	EFK(1)ELLK	1	422	0.00209551	2	474.774	0.36287	1.4572	1.2775	1.5712
Q04217	Probable ATP-dependent RNA helicase DHR1	ECM16	YNK(1)DLETPVSK	1	653	5.61563e-05	2	668.343	0.37909	1.8029	1.2773	2.1814
P48570	Homocitrate synthase, cytosolic isozyme	LYS20	FLRQYSHGK(1)DMNYIAK	1	127	9.65883e-113	3	671.672	-0.16066	1.0301	1.2769	1.1439
Q04697	Glucose-signaling factor 2	GSF2	LRREIADEK(1)EK	1	382	2.07119e-05	3	476.932	0.86905	1.2222	1.2768	1.3441
P38256	Uncharacterized protein YBR096W		EIK(1)PFQK	1	130	0.000835393	2	466.266	0.19533	0.99897	1.2768	1.2512
P25294	Protein SIS1	SIS1	YHPDKPTGDTEK(1)FK	0.999999	44	6.80985e-10	3	568.946	-0.2391	1.6883	1.2767	1.901
Q06493	LETM1 domain-containing protein YLH47, mitochondrial	YLH47	VNVVK(1)EDEASAK	1	383	0.000207024	2	665.846	2.6493	0.79756	1.2766	1.2988
Q08972	[NU+] prion formation protein 1	NEW1	GSAQVDQSK(1)FEDGGNADAVGLK	1	1119	0.000268016	3	745.689	1.2084		1.2764	0.73589
P28263	Ubiquitin-conjugating enzyme E2-24 kDa	UBC8	EYIDK(1)YATK	1	145	0.000373768	2	586.795	0.53948	1.2485	1.2763	1.4185
P41805	60S ribosomal protein L10	RPL10	REAGEVK(1)DDGAFVK	1	191	8.4492e-17	3	521.598	1.5146	1.1325	1.2761	1.2694
P35691	Translationally-controlled tumor protein homolog	TMA19	LQETNPEEVPK(1)FEK	1	108	2.81766e-31	2	865.436	-0.13982	1.2584	1.2761	1.3646
P39077	T-complex protein 1 subunit gamma	CCT3	HAQGNFTTGIDGDK(1)GK	1	488	1.99196e-28	3	563.273	-0.22737	1.4059	1.2759	1.7939
A6ZRW3	Mitochondrial import receptor subunit TOM70	TOM70	RSPESYDK(1)ADESFTK	1	300	7.96504e-28	3	601.279	0.32736	1.5449	1.2758	1.3204
P32589	Heat shock protein homolog SSE1	SSE1	IDIRENPK(1)AYNRILTAAEK	1	262	2.72437e-27	3	753.081	-0.47059	1.4097	1.2756	1.9828
A7A1S5	tRNA-dihydrouridine(47) synthase [NAD(P)(+)]	DUS3	TDENFVFVPK(1)HK	1	657	2.13777e-05	3	501.593	0.61213	0.92153	1.275	4.0698
P38249	Eukaryotic translation initiation factor 3 subunit A	RPG1	EVDK(1)LQETDTANYEAMK	1	744	5.73164e-10	3	681.646	-0.039634	1.3374	1.2745	2.0215
P05739	60S ribosomal protein L6-B	RPL6B	NGDKPHLLK(1)F	1	175	1.24401e-33	2	605.833	0.15284	1.0517	1.2742	1.9786
P40457	Protein MLP2	MLP2	IQEIESIRSCK(1)DSQLK	1	808	4.71704e-46	3	659.342	0.25212	1.8778	1.2742	1.9179
P49954	Probable hydrolase NIT3	NIT3	STTIDTK(1)YGK	1	160	0.00455605	2	578.298	-0.28829		1.2742	1.3177
P22202	Heat shock protein SSA4	SSA4	MVAEAEK(1)FK	1	522	8.29252e-06	2	547.781	-0.8627	1.3918	1.2739	1.598
P16120	Threonine synthase	THR4	NAIEEELAK(1)MK	1	511	0.000921843	2	659.34	0.59001	1.1229	1.2739	1.5029
P14540	Fructose-bisphosphate aldolase	FBA1	TMGAK(1)ITK	1	345	1.19493e-61	2	446.252	-0.94187	1.4292	1.2734	1.5118
P15108	ATP-dependent molecular chaperone HSP82	HSP82	VIRK(1)NIVK	1	394	0.00047957	3	337.894	0.16054	1.4545	1.2734	1.7253
P40069	Importin subunit beta-4	KAP123	SVLLASK(1)VEPESYPK	1	725	3.02803e-13	2	844.959	0.35535		1.273	1.3548
P25694	Cell division control protein 48	CDC48	MAGESESNLRK(1)AFEEAEK	1	298	2.24747e-20	3	695.325	-0.3702	1.4105	1.273	1.4688
P06105	Protein SCP160	SCP160	SVDIPNADSENK(1)DITVQGPQK	1	911	7.81174e-05	3	766.38	0.069291	1.356	1.2729	1.3888
P32494	Chromatin-remodeling complexes subunit NGG1	NGG1	DLQVHRDQPREK(1)RPFDSETENRATENENTQRPDNK(1)K	1	183	1.25376e-295	7	638.313	0.07515	1.3526	1.2726	1.3009
P32494	Chromatin-remodeling complexes subunit NGG1	NGG1	DLQVHRDQPREK(1)RPFDSETENRATENENTQRPDNK(1)K	1	206	1.25376e-295	7	638.313	0.07515	1.3526	1.2726	1.3009
P32457	Cell division control protein 3	CDC3	TVFQQK(1)VSEK	1	455	1.0823e-06	2	618.335	-0.36985	2.8689	1.2721	1.4228
P07260	Eukaryotic translation initiation factor 4E	CDC33	GGK(1)WSFQLRGK	1	114	3.72638e-05	3	435.907	0.63316	1.3733	1.272	1.499
P11484	Heat shock protein SSB1	SSB1	MVNQAEEFK(1)AADEAFAK	1	530	1.16885e-28	3	652.972	0.12659	1.6995	1.2714	1.0675
P32614	Fumarate reductase		LAETK(1)PELVK(1)INLDSK(1)VVDIHEK	1	151	0.000101089	3	915.508	-1.8767	0.85598	1.2712	1.0627
A6ZRW1	Pro-apoptotic serine protease NMA111	NMA111	NVADPLPADALK(1)PRSAK	1	527	3.48399e-07	3	602.335	0.59004		1.2711	1.4549
P16521	Elongation factor 3A	YEF3	AK(1)DILDEFRK	1	401	2.97894e-06	3	426.235	-0.10117	1.3858	1.271	1.822
P46948	Exosome complex component SKI6	SKI6	FSK(1)FERSK	1	83	0.000835361	3	357.526	-0.37916	1.4185	1.2709	1.1129
Q07451	Endoplasmic reticulum transmembrane protein 3	YET3	NFELLK(1)K	1	179	7.09526e-55	2	467.274	0.41225		1.2709
P49723	Ribonucleoside-diphosphate reductase small chain 2	RNR4	DPK(1)NIPLFK	1	143	3.25652e-07	2	557.319	0.28733	1.1575	1.2708	1.0793
P27614	Carboxypeptidase S	CPS1	IAEK(1)YGYGLSK	1	442	6.61907e-07	2	635.838	0.71992		1.2708	0.71479
Q12460	Nucleolar protein 56	NOP56	RK(1)LEDDDEEK	1	457	4.16222e-15	3	440.209	-0.28535	1.2644	1.2703	1.9388
P16474	78 kDa glucose-regulated protein homolog	KAR2	VESRNK(1)LENYAHSLK	1	584	2.38756e-22	3	610.655	0.084096	0.8736	1.27	1.0388
P38625	GMP synthase [glutamine-hydrolyzing]	GUA1	GVTDPEK(1)K	1	302	0.00134448	2	458.243	0.63303	1.2461	1.27	1.4587
P07806	Valine--tRNA ligase, mitochondrial	VAS1	EVEPIPEFIDK(1)TVPGEK	1	128	6.63652e-29	3	657.01	-2.1015		1.27	1.6601
Q05022	rRNA biogenesis protein RRP5	RRP5	NTSLEPSTK(1)K	1	229	0.000237436	2	573.804	0.72158	1.5	1.27	1.3465
P38011	Guanine nucleotide-binding protein subunit beta-like protein	ASC1	TIK(1)VWTIK	1	132	5.35087e-11	2	515.818	-0.39466	1.6316	1.2695	2.135
P11484	Heat shock protein SSB1	SSB1	RLIGRRFDDESVQK(1)DMK	1	87	1.41305e-06	4	538.53	-0.18569	1.4122	1.2695	1.7132
P15108	ATP-dependent molecular chaperone HSP82	HSP82	EIK(1)EYEPLTK	1	545	3.64922e-05	2	646.343	0.14153	1.4002	1.2693	1.6401
P17076	60S ribosomal protein L8-A	RPL8A	LFNK(1)YRPETAAEK	1	96	4.25821e-26	2	804.923	-0.65752	1.3207	1.2693	1.4819
P48231	Tricalbin-2	TCB2	STLDDK(1)NISK	1	812	0.000202013	2	581.801	-0.11385	1.6883	1.2692
Q06631	Protein BFR2	BFR2	GLELNDPK(1)YTGVK	1	79	1.02022e-45	2	738.391	0.55327	0.79523	1.2689	3.8135
P40106	(DL)-glycerol-3-phosphatase 2	HOR2	LEAEIPVK(1)YGEK	1	85	4.5396e-08	3	473.257	-0.14876	1.0136	1.2687	0.86513
A6ZRK4	Cysteine proteinase 1, mitochondrial	LAP3	AVFFGSHTPK(1)FMDK	1	358	2.4669e-13	2	827.408	0.095529	1.0552	1.2685	1.3451
P31116	Homoserine dehydrogenase	HOM6	LSDYDK(1)DLTQLK	1	269	3.25293e-126	2	740.88	-0.16375	1.2986	1.2684	1.455
P12612	T-complex protein 1 subunit alpha	TCP1	YPVK(1)AVNVLK	1	201	2.05436e-25	2	586.856	0.19518	1.6887	1.2681	2.0056
P10591	Heat shock protein SSA1	SSA1	NTISEAGDK(1)LEQADK	1	556	1.414e-160	3	554.272	-0.053298	1.1809	1.268	1.537
P10592	Heat shock protein SSA2	SSA2	NTISEAGDK(1)LEQADK	1	556	1.414e-160	3	554.272	-0.053298	1.1809	1.268	1.537
P23542	Aspartate aminotransferase, cytoplasmic	AAT2	FFSK(1)FFPDK	1	121	0.000420448	2	602.806	0.58343	1.2732	1.2679	1.435
P00958	Methionine--tRNA ligase, cytoplasmic	MES1	FVNAK(1)YNGVVPK	1	596	6.17493e-31	2	689.38	-0.047405	1.6171	1.2677	1.8177
O14467	Multiprotein-bridging factor 1	MBF1	VDRETDIVK(1)PK	1	73	5.094e-07	3	447.917	0.1145	1.5134	1.2676	1.4353
P38249	Eukaryotic translation initiation factor 3 subunit A	RPG1	EREITK(1)MITEVNAK	1	671	0.000645014	3	568.638	0.005884		1.2676
P53691	Peptidyl-prolyl cis-trans isomerase CPR6	CPR6	NIGTEQFK(1)K	1	231	2.52849e-07	2	553.796	0.36875	1.3279	1.2675	1.3654
P29952	Mannose-6-phosphate isomerase	PMI40	NPSAMLGK(1)DIIDK	1	81	7.67733e-65	2	730.377	-0.51628	1.2055	1.2674	1.367
P26784	60S ribosomal protein L16-A	RPL16A	YTTLGK(1)LSTSVGWK	1	140	1.48625e-05	3	528.287	-0.43817	0.93881	1.2673	1.2308
P11412	Glucose-6-phosphate 1-dehydrogenase	ZWF1	SEGPVK(1)FEK	1	7	0.000140224	2	552.782	0.49738	1.403	1.2673	1.2509
P38333	Essential nuclear protein 1	ENP1	SGEGVALPEK(1)VIK	1	209	0.000497217	3	456.929	0.19747	1.5283	1.267	1.8732
P46655	Glutamate--tRNA ligase, cytoplasmic	GUS1	VIYYK(1)DIVVDK	1	555	8.36247e-11	2	698.89	0.91779	1.4342	1.267	1.7767
P21560	Protein CBP3, mitochondrial	CBP3	TIAK(1)YEALDK	1	313	3.93954e-06	2	597.324	0.83788	1.2119	1.2668	0.95966
P10592	Heat shock protein SSA2	SSA2	RLIGRNFNDPEVQGDMK(1)HFPFK	1	86	1.11587e-14	4	676.592	0.55087	1.5644	1.2666
Q05022	rRNA biogenesis protein RRP5	RRP5	TIEYVK(1)AK	1	1712	0.0162155	2	497.284	0.61818		1.2666	2.4147
P16861	6-phosphofructokinase subunit alpha	PFK1	IVEK(1)FPK	1	132	0.00333687	2	451.771	1.2541	1.3104	1.2665	1.438
P53183	Putative uncharacterized oxidoreductase YGL039W	YGL039W	VIGSGRSQEK(1)NDGLLK	1	41	0.00162495	3	581.651	-0.22467		1.2661	0.83984
Q03690	Clustered mitochondria protein 1	CLU1	NTFK(1)DVTDEEK	1	176	0.000179776	2	684.32	0.19799	0.88355	1.2657
P04807	Hexokinase-2	HXK2	TGHIAADGSVYNRYPGFK(1)EK	1	428	7.08314e-39	4	563.783	-0.050822	1.3223	1.2657	1.0875
Q12460	Nucleolar protein 56	NOP56	VK(1)FSVQK	1	164	2.82688e-13	2	439.261	0.48654	1.093	1.2652	2.8593
P25567	RNA-binding protein SRO9	SRO9	EPSPLDK(1)YFVRSK	1	359	9.89685e-06	3	536.619	0.14512	1.2154	1.2649	1.546
P38708	Putative proline--tRNA ligase YHR020W	YHR020W	SDMMK(1)FLNNFEDSQK	1	130	5.12579e-06	3	636.61	-0.0093354		1.2644	1.7983
P39976	D-lactate dehydrogenase [cytochrome] 3	DLD3	DTTDSK(1)LISEGMMAK	1	335	2.42899e-17	3	562.264	0.30191	1.1867	1.2643	1.5911
P0C0W9	60S ribosomal protein L11-A	RPL11A	AQNPMRDLK(1)IEK	1	13	0.000156437	3	495.601	-0.33011		1.264	1.1248
P29547	Elongation factor 1-gamma 1	CAM1	FADK(1)PLSPPQK	1	213	3.39122e-05	2	635.346	-0.43333	1.1441	1.264
P36421	Tyrosine--tRNA ligase, cytoplasmic	TYS1	EFQEASEK(1)GYPVATPQK	1	353	2.58095e-22	2	975.976	0.31045	1.3587	1.2637	1.9619
Q06629	HDA1 complex subunit 2	HDA2	RLSGTSLYNEK(1)HK	1	177	0.00405476	3	525.614	-0.29529		1.263	1.4662
P10591	Heat shock protein SSA1	SSA1	LK(1)ELQDIANPIMSK	1	592	3.20206e-05	3	553.299	0.56173	0.98142	1.2626
Q08245	Protein ZEO1	ZEO1	KEEQNIADGVEQK(1)K	1	69	3.91361e-19	3	553.285	-0.14446	5.1706	1.2623	0.68313
Q05506	Arginine--tRNA ligase, cytoplasmic		AIDLFK(1)EK	1	310	0.000696096	2	503.284	-0.80019	1.4425	1.2621	1.634
P17255	V-type proton ATPase catalytic subunit A	VMA1	FFEPSRGEK(1)EVHGEFEK	1	1049	1.00133e-62	4	524.254	0.32877	1.2703	1.2618	1.352
P32499	Nucleoporin NUP2	NUP2	K(0.042)TETNAK(0.958)PFSFSSATSTTEQTK	0.958162	245	1.93029e-79	3	811.731	-0.06565	1.2813	1.2614	1.4292
P10592	Heat shock protein SSA1	SSA1	GETK(1)NFTPEQISSMVLGK	1	110	1.44684e-08	3	675.338	0.076931	1.2418	1.2611	1.5279
P29453	60S ribosomal protein L8-B	RPL8B	NPLTHSTPK(1)NFGIGQAVQPK	1	32	0	3	726.055	-0.082832	0.75486	1.261	1.179
P38281	Actin patches distal protein 1	APD1	VFDSK(1)LQEHGLYRDNSDYRAEGVK	1	230	1.54349e-23	4	717.853	-1.1003	1.7713	1.2609	2.0572
A6ZM02	40S ribosomal protein S1-B	RPS1B	VK(1)LRVDEVQGK	1	85	1.20226e-23	3	438.258	0.16758		1.2608	1.229
P30657	Proteasome component PRE4	PRE4	WDFAK(1)DIK	1	256	0.000229265	2	532.774	0.13952	2.6126	1.2608	1.1434
P35691	Translationally-controlled tumor protein homolog	TMA19	GYMK(1)AVK	1	92	9.45349e-19	2	419.728	-0.41053	1.4648	1.2608	1.5863
P53235	Eukaryotic translation initiation factor 2A	YGR054W	LDNYGLRLFK(1)HDLK	1	150	0.000128058	4	444.247	-0.015677	1.318	1.2606	1.914
P41814	tRNA (adenine(58)-N(1))-methyltransferase non-catalytic subunit TRM6	GCD10	FANYSEK(1)FIK	1	290	4.00246e-05	2	644.832	-0.19729	1.0662	1.2604	1.6136
P54000	RNA polymerase II transcriptional coactivator SUB1	SUB1	AVAEQEK(1)EAK	1	230	0.000131174	2	572.796	0.41269	1.177	1.2602	3.7112
A7A1W1	40S ribosomal protein S1-B	RPS1B	EIENATK(1)DIFPLQNIHVRK	1	202	3.59947e-06	4	577.567	-0.31298		1.2599	1.1082
P19097	Fatty acid synthase subunit alpha	FAS2	GRPYTGWVDSK(1)TK	1	1079	7.2154e-06	3	512.932	0.11806	1.3155	1.2597	1.4824
P28274	CTP synthase 2	URA8	IALVGK(1)YTNLK	1	311	1.29776e-15	2	631.379	0.00020174	1.2894	1.2596	1.5389
P32597	Nuclear protein STH1/NPS1	STH1	ENTQEESTSQENGGAK(1)VEEEVK	1	1179	0.00743823	3	822.037	0.17809	1.4382	1.2596	2.6833
P33322	H/ACA ribonucleoprotein complex subunit 4	CBF5	ADGK(1)LDK	1	367	0.00434757	2	394.711	-0.18646	1.3906	1.2596	2.5836
P38130	Probable mannosyltransferase KTR3	KTR3	SALLIRK(1)YQK	1	19	0.00773039	3	421.259	-0.36516		1.2593
P32836	GTP-binding nuclear protein GSP2/CNR2	GSP2	TITFHRK(1)K	1	144	0.000773044	3	358.214	-0.4331	1.5861	1.2591
P07806	Valine--tRNA ligase, mitochondrial	VAS1	LLQGNLDPREVEK(1)AK	1	742	1.4709e-09	3	584.66	-0.8897	1.2519	1.259	1.6695
P0CX55	40S ribosomal protein S18-A	RPS18A	LRDDLERLK(1)K	1	117	1.01927e-91	3	443.261	0.14719	1.5551	1.259	1.7721
P26637	Leucine--tRNA ligase, cytoplasmic	CDC60	DHEDVTK(1)FK	1	153	6.56423e-59	3	387.524	-0.18222	14.114	1.2589
P36421	Tyrosine--tRNA ligase, cytoplasmic	TYS1	IDLLEEPK(1)QVK	1	244	3.15659e-05	3	451.926	-0.13762	1.3566	1.2589	1.7787
P06779	DNA repair protein RAD7	RAD7	ISENISK(1)WQK	1	182	0.000187823	2	637.841	0.64803		1.2589
P53622	Coatomer subunit alpha	COP1	QVGVVK(1)LEPLK	1	935	0.000823755	2	626.387	-1.1983		1.2588
P39743	Reduced viability upon starvation protein 167	RVS167	SMEEIFK(1)PISGK	1	79	4.47411e-06	2	712.361	0.6656	1.1026	1.2588	1.0589
A6ZRW3	Mitochondrial import receptor subunit TOM70	TOM70	NDFDK(1)ALK	1	483	0.000500069	2	496.756	0.52083	1.2726	1.2587	1.5481
Q03330	Histone acetyltransferase GCN5	GCN5	LESNK(1)YQK	1	385	3.04882e-06	2	526.275	1.2852	1.2805	1.2586	1.4021
P02994	Elongation factor 1-alpha	TEF1	MDSVK(1)WDESRFQEIVK	1	159	4.21061e-45	3	680.335	0.72239	1.432	1.2584	1.6857
P41805	60S ribosomal protein L10	RPL10	WGFTNLDRPEYLK(1)K	1	183	5.32824e-35	3	603.649	-0.30176	1.3133	1.2576	1.7792
P19097	Fatty acid synthase subunit alpha	FAS2	VRK(1)LSQYVQEMALGGPITK	1	521	0.0135764	3	726.065	-0.12011	1.5435	1.2571	1.6781
P0CX31	40S ribosomal protein S24-A	RPS24A	AEK(1)DAVSVFGFRTQFGGGK	1	52	9.10468e-06	3	681.681	0.054343		1.2567	1.3054
P05740	60S ribosomal protein L17-A	RPL17A	GLDATK(1)LYVSHIQVNQAPK	1	111	4.92625e-73	3	708.72	-0.20947	1.0361	1.2563	1.1544
P41811	Coatomer subunit beta'	SEC27	IWNSSTYK(1)VEK	1	261	0.000192115	2	698.859	-2.4163		1.2562
Q05543	Regulator of Ty1 transposition protein 103	RTT103	RTHDMIGHDDANDIPEK(1)K	1	353	3.63542e-09	4	538.254	-0.1958		1.2561	1.9375
P38697	Inosine-5'-monophosphate dehydrogenase 2	IMD2	EK(1)YGFAGFPVTTDGK	1	143	1.1225e-22	2	829.907	0.61645	0.97507	1.2547	3.806
P06843	Protein SPT2	SPT2	ERPHFNK(1)PGFK	1	159	0.000239557	3	466.914	-0.22611	1.3747	1.2544
P43577	Glucosamine 6-phosphate N-acetyltransferase	GNA1	IILDCDEK(1)NVK	1	138	6.34595e-16	2	694.858	-0.72233	1.166	1.2542	0.99693
P05747	60S ribosomal protein L29	RPL29	GVDPK(1)FRRNHK	1	38	2.60014e-25	4	349.696	0.48065	1.0292	1.2542
P22147	5'-3' exoribonuclease 1	KEM1	FTTDSEEK(1)VRDLAK	1	529	9.86116e-13	3	560.953	0.48127		1.2541	1.7733
A6ZUX3	Golgi to ER traffic protein 1	GET1	WISK(1)FAPGNELSK	1	31	0.00789789	2	759.901	0.48484		1.2541
Q02206	Chromatin structure-remodeling complex subunit RSC4	RSC4	YLPGK(1)HPK	1	25	6.58089e-09	2	491.279	-0.18706	1.1902	1.254	1.1689
Q02206	Chromatin structure-remodeling complex subunit RSC4	RSC4	LATEAGGSDERPK(1)YLPGK(1)HPK	1	20	6.58089e-09	4	584.556	-0.11159		1.254
A7A1I2	Protein HRI1	HRI1	SEFLLSYGK(1)EVNK	1	212	4.49386e-07	2	778.404	0.69656		1.254
P46784	40S ribosomal protein S10-B	RPS10B	HEEIDTK(1)NLYVIK	1	38	1.88544e-90	3	548.626	-0.15933	1.2773	1.2539	1.4344
A6ZXM9	ATPase GET3	GET3	VIYELEDK(1)E	1	353	2.17724e-05	2	590.293	-0.53193	1.205	1.2539	1.3826
P02829	ATP-dependent molecular chaperone HSP82	HSP82	ALK(1)EILGDQVEK	1	555	0.000178307	2	692.888	-0.67312		1.2539
P47116	Serine/threonine-protein kinase PTK2/STK2	PTK2	SSYRQK(1)DVYALK	1	279	0.000125355	3	500.6	0.19871		1.2539
Q12460	Nucleolar protein 56	NOP56	YGLIYHSGFISK(1)ASAK	1	366	2.14703e-22	3	595.317	0.29853		1.2539	0.27712
P32582	Cystathionine beta-synthase	CYS4	NSSAVITDGLK(1)PIHIVTK	1	492	5.19128e-05	3	645.702	-0.95916	1.1635	1.2534	1.4517
P48231	Tricalbin-2	TCB2	EVDEINEK(1)K	1	798	0.000395962	2	573.288	1.4243	1.503	1.2533	1.4775
P23292	Casein kinase I homolog 2	YCK2	TEAPQLK(1)DEYRTYK	1	117	1.6168e-18	3	595.3	-0.080279	1.4012	1.2532	1.5395
Q06440	Coronin-like protein	CRN1	SGK(1)FVRASK	1	4	1.25468e-07	2	532.298	-0.076827	4.185	1.253	1.7704
Q12363	Transcriptional modulator WTM1	WTM1	SLTFSNVVVPDK(1)K	1	48	4.17471e-35	2	738.409	0.073226	0.78208	1.253	0.68145
P04456	60S ribosomal protein L25	RPL25	LARAPK(1)YASK	1	45	2.34876e-07	2	573.835	-0.16286	1.1471	1.253	1.3179
P05694	5-methyltetrahydropteroyltriglutamate--homocysteine methyltransferase	MET6	ATETEK(1)AVDVTALEMVK	1	110	1.98988e-06	3	631.656	0.21591	1.9783	1.2527	1.5537
P43621	Coatomer subunit delta	RET2	LADSIDVRDK(1)SFQFK	1	343	3.42965e-06	3	604.316	0.70188		1.2524
P17076	60S ribosomal protein L8-A	RPL8A	QDASPK(1)PYAVK	1	128	4.42156e-19	2	623.327	-0.073318	1.1786	1.2524	1.3248
P00817	Inorganic pyrophosphatase	IPP1	ETHDSWK(1)QLIAGK	1	228	2.0943e-54	3	518.935	0.16454	1.3492	1.2523	1.4946
P05737	60S ribosomal protein L7-A	RPL7A	ILTPESQLK(1)K	1	14	1.86103e-09	2	599.856	-0.23331	1.0523	1.2523	0.89347
Q12213	60S ribosomal protein L7-B	RPL7B	ILTPESQLK(1)K	1	14	4.16395e-05	2	599.856	-0.23331	1.0523	1.2523	0.89347
P41807	V-type proton ATPase subunit H	VMA13	VRNGDVNAK(1)QEK	1	414	0.00197085	3	467.248	-0.43674		1.2522
Q12159	RNA annealing protein YRA1	YRA1	EMADYFEK(1)K	1	225	0.000357444	2	601.774	0.23809	0.82919	1.2521	2.627
P25369	LAS seventeen-binding protein 5	LSB5	GK(1)FSTDDEEATSK	1	240	3.01447e-13	2	728.826	0.22297	1.128	1.252	1.1965
A6ZV85	Pescadillo homolog	NOP7	YSETSEADK(1)DVNK	1	533	1.28118e-54	3	509.898	0.14108	1.0974	1.2516	2.47
P38687	Signal recognition particle subunit SRP68	SRP68	NLFPLK(1)PK	1	531	0.000680309	2	499.805	0.036341	0.92657	1.2516	1.3477
P38272	SWI5-dependent HO expression protein 3	SHE3	NENENLNSIFERK(1)NK	1	105	0.000138875	3	630.982	0.63433		1.2513
P00950	Phosphoglycerate mutase 1	GPM1	DK(1)AETLK	1	98	0.00048534	2	423.732	-1.2324	1.1976	1.251	1.3366
P38219	Uncharacterized GTP-binding protein OLA1	OLA1	DIEFAQK(1)ALEGAEK	1	162	8.40771e-60	3	530.939	0.22108	1.3568	1.2509	1.7928
P26786	40S ribosomal protein S7-A	RPS7A	AELRPLQFK(1)SIREIDVAGGK	1	44	1.4553e-39	3	757.094	-0.75749		1.2506	1.1098
P39076	T-complex protein 1 subunit beta	CCT2	ILIANTTLDTDK(1)VK	1	242	9.2359e-17	2	793.954	0.24484	1.3012	1.2504	1.5168
Q12230	Sphingolipid long chain base-responsive protein LSP1	LSP1	LSQLVK(1)TEK	1	63	5.85033e-07	2	544.322	0.6756	1.2007	1.2503	1.4068
P12945	N-terminal acetyltransferase A complex subunit NAT1	NAT1	RNPDNFK(1)YYK	1	276	8.13941e-09	3	462.898	1.168	1.0892	1.2501	1.5657
Q05948	Uncharacterized SVF1-like protein YLR225C	YLR225C	ILEVGSSVNDHAVK(1)FPSTK	1	324	7.49976e-14	3	690.7	-0.17823		1.2499
A6ZT54	Cruciform DNA-recognizing protein 1	CRP1	LANK(1)DDTFQFK	1	54	3.52078e-15	2	684.843	0.10712	1.1376	1.2497	1.3708
P48589	40S ribosomal protein S12	RPS12	VPLIK(1)VADAK	1	90	3.32443e-09	2	548.342	0.056107	1.4095	1.2497	1.8274
P10592	Heat shock protein SSA3	SSA3	LIPRNSTIPTK(1)K	1	421	0.000409908	3	470.621	-0.39016	1.8886	1.2496
P29547	Elongation factor 1-gamma 1	CAM1	ALK(1)LDVK	1	25	0.00203735	2	414.763	-0.19354	1.3535	1.2496	1.0852
P14120	60S ribosomal protein L30	RPL30	TK(1)VYYFQGGNNELGTAVGK	1	66	1.42079e-05	2	1044.52	0.27213	1.5715	1.2486	1.4842
P38061	60S ribosomal protein L32	RPL32	TK(1)FLSPSGHK	1	64	4.40536e-05	3	381.877	1.0847	0.55178	1.2483	0.91062
P23254	Transketolase 1	TKL1	WNK(1)LFSEYQK	1	314	1.04767e-95	2	692.848	0.20686	1.2768	1.2482	1.667
P38088	Glycine--tRNA ligase 1, mitochondrial	GRS1	FNEIK(1)DIK	1	321	0.000419451	2	524.787	-1.9142	1.2427	1.2479	1.5
P38625	GMP synthase [glutamine-hydrolyzing]	GUA1	GMNDSTVWMSHGDK(1)LHGLPTGYK	1	141	6.80069e-09	4	652.051	0.11538	1.6899	1.2477	2.0761
P04801	Threonine--tRNA ligase, cytoplasmic	THS1	IVLK(1)DGAVK	1	80	0.000206174	2	492.808	0.38562	1.439	1.2474	1.7626
P00931	Tryptophan synthase	TRP5	VLSK(1)DEFFAFQK	1	272	0.000199549	3	500.929	0.47087	1.1584	1.2473	1.3872
P06169	Pyruvate decarboxylase isozyme 1	PDC1	LTQDK(1)SFNDNSK	1	525	1.82834e-222	2	719.844	0.81872	1.2794	1.2471	1.4473
P53852	Cysteine--tRNA ligase		AEPK(1)EFLQLTDK	1	630	4.99576e-07	2	730.885	0.010231	1.3206	1.2469	1.9555
A6ZKL2	Methionine aminopeptidase 2	MAP2	TVLK(1)YEDVMK	1	186	4.34018e-05	2	634.334	0.059469	1.2019	1.2469	1.4978
P23254	Transketolase 1	TKL1	GDK(1)LISPLK	1	671	4.21334e-05	2	506.805	0.72977		1.2463	1.6241
P38972	Phosphoribosylformylglycinamidine synthase	ADE6	SAEQLEK(1)FEK	1	1270	3.39895e-06	2	625.817	0.039502	1.2163	1.2458	1.1589
P41805	60S ribosomal protein L10	RPL10	FPGQQK(1)IILSK	1	164	3.51811e-87	2	650.885	0.16239	1.591	1.2456	1.184
P33201	mRNA turnover protein 4	MRT4	LVTLAQTDK(1)K	1	17	3.35695e-13	2	579.84	0.93048	1.2116	1.2455	0.5419
A6ZQI5	Phosphatidylinositol transfer protein SFH5	SFH5	FDNDSEK(1)QVFDK	1	9	1.08821e-11	2	757.344	-0.31543	1.253	1.2455	1.7606
P00925	Enolase 2	ENO2	SK(1)WLTGVELADMYHSLMK	1	272	1.21664e-26	3	728.355	-0.20839		1.2455	1.7754
P16965	ATPase-stabilizing factor 15 kDa protein	STF2	ADPK(1)YFSHTGNYGESPNHIK	1	17	9.4668e-72	4	576.772	0.022458		1.2452
Q06440	Coronin-like protein	CRN1	ELK(1)PEPVSIATDRK	1	539	7.2047e-14	3	542.302	-0.15097	1.2952	1.2449	1.4711
P39936	Eukaryotic initiation factor 4F subunit p130	TIF4632	VVK(1)DLDPNIK	1	635	1.78504e-05	2	591.84	0.226		1.2446
P36008	Elongation factor 1-gamma 2	TEF4	TPFAEVK(1)LAEK	1	206	3.84351e-07	2	637.853	-0.28298	1.3123	1.2444	1.2077
P19097	Fatty acid synthase subunit alpha	FAS2	SAYK(1)FFHNGMIYNK	1	1686	1.0422e-49	2	881.425	0.70135	1.4633	1.2438	1.7834
P10664	60S ribosomal protein L4-A	RPL4A	VFAAEK(1)LGSK	1	338	4.73987e-157	2	546.308	0.42143	0.932	1.2438	2.0323
P53848	Folic acid synthesis protein FOL1	FOL1	FIGHITK(1)DVDAK	1	775	1.01022e-16	3	462.586	0.089429	10.484	1.2436	1.0482
P15705	Heat shock protein STI1	STI1	AEGNK(1)FYK	1	271	0.000500524	2	499.751	1.4968	1.6725	1.2433	0.64522
P53072	tRNA acetyltransferase TAN1	TAN1	DLADPK(1)NMVK	1	149	0.000208143	2	594.8	0.069338	1.6024	1.2433	1.7088
P07260	Eukaryotic translation initiation factor 4E	CDC33	TVLSDSAHFDVK(1)HPLNTK	1	36	8.63759e-27	3	684.357	4.7886	1.3288	1.2431	1.6224
P23254	Transketolase 1	TKL1	ADDVK(1)QLK	1	273	1.4746e-187	2	479.764	0.26836	1.2292	1.2431	1.6327
P33315	Transketolase 2	TKL2	ADDVK(1)QLK	1	273	1.32622e-09	2	479.764	0.26836	1.2292	1.2431	1.6327
P27472	Glycogen [starch] synthase isoform 2	GSY2	SSDK(1)VMLK	1	422	0.0025037	2	475.255	1.5225		1.243
P22147	5'-3' exoribonuclease 1	KEM1	ITSK(1)FMITDATGK	1	1004	2.67936e-19	2	727.882	0.83706	1.4724	1.2429	1.8504
P16521	Elongation factor 3A	YEF3	ALLPHLTNAIVETNK(1)WQEK	1	142	1.73761e-279	2	1124.11	-0.39817	1.2313	1.2428	1.6568
P09938	Ribonucleoside-diphosphate reductase small chain 1	RNR2	EMEK(1)EEPLLNEDK	1	74	1.92791e-09	2	823.385	0.30338	1.2088	1.2426	0.9409
Q03629	Uncharacterized protein YML079W	YML079W	GEDELK(1)HLVGPEK	1	186	8.29408e-19	3	498.26	0.045528	1.1948	1.2424	1.6193
P38636	Metal homeostasis factor ATX1	ATX1	VLTK(1)LEPDVSK	1	28	1.17514e-15	2	635.866	-0.88367	1.0996	1.2422	1.2074
P10622	60S acidic ribosomal protein P1-beta	RPP1B	ALEGK(1)DLK	1	51	0.000489531	2	458.261	0.044019	0.88306	1.242	0.91409
P0CX37	40S ribosomal protein S6-A	RPS6A	AEK(1)AEIRK	1	223	0.000494918	3	329.526	0.70236	2.3005	1.242	0.78681
Q03532	ATP-dependent RNA helicase HAS1	HAS1	TVYQIDK(1)LDLAK	1	467	0.000127255	2	724.903	-0.46457	1.3817	1.2419	2.1353
A6ZWL1	Nascent polypeptide-associated complex subunit beta-1	EGD1	DDGK(1)VMHFNK	1	70	0.000187471	3	411.529	0.014939	1.4935	1.2418	1.3455
P23254	Transketolase 1	TKL1	TILK(1)PGVEANNK	1	303	1.04767e-95	3	442.586	-0.66591	1.2497	1.2414	1.4857
P36017	Vacuolar protein sorting-associated protein 21	VPS21	VAREEGEK(1)LAEEK	1	140	4.78246e-05	3	510.598	0.61375		1.2412	1.3391
P33309	Protein DOM34	DOM34	STDLVK(1)LK	1	64	0.000997017	2	473.284	0.79386	1.408	1.2412	1.4411
P39926	Protein SSO2	SSO2	LIQDYRIIDSNYK(1)EESK	1	141	1.83869e-05	3	719.367	-0.34958		1.241
P25386	Intracellular protein transport protein USO1	USO1	EVSELEDK(1)LK	1	1280	0.000616112	2	616.324	0.08851	0.17914	1.2409
P17555	Adenylyl cyclase-associated protein	SRV2	EYRESDPNAVEWVK(1)K	1	219	1.19325e-13	4	473.735	1.0359	1.1446	1.2406
P38088	Glycine--tRNA ligase 1, mitochondrial	GRS1	VDGVDGEVELDDK(1)LVK	1	509	1.55592e-14	3	591.304	-0.36173	1.4029	1.2405	1.3214
P0CX23	60S ribosomal protein L20-A	RPL20A	RQYVK(1)QFLTK	1	141	3.70226e-09	3	451.594	0.40095	1.1026	1.2405	1.3753
P11633	Non-histone chromosomal protein 6B	NHP6B	QPYESK(1)AQADK	1	79	2.59469e-05	2	653.817	0.036796	1.3584	1.239	1.2009
P53107	Ran-specific GTPase-activating protein 30	YRB30	ASDFVSENNRK(1)YEK	1	178	0.000633314	3	576.944	0.083312		1.2386	1.067
P36008	Elongation factor 1-gamma 2	TEF4	DEAK(1)PADDAAPAK	1	240	1.92599e-13	2	670.82	0.54441	1.4049	1.2385	1.9802
P04802	Aspartate--tRNA ligase, cytoplasmic	DPS1	FLGK(1)LVRDK	1	432	2.44576e-14	3	373.229	-0.40515	1.3131	1.2383
Q03640	Tricalbin-3	TCB3	K(1)TLDPVWNEDAK	1	1176	1.57563e-20	2	729.367	0.048575	2.076	1.2383
P25343	Reduced viability upon starvation protein 161	RVS161	TIDK(1)EYDMEERRYK	1	28	3.3039e-07	4	480.231	-0.81006	1.5421	1.2382	1.7446
P39015	Suppressor protein STM1	STM1	VNQGWGDDK(1)K	1	114	0.000101231	2	594.786	-0.34727	2.2951	1.238	0.87683
P53954	GDP-Man:Man(3)GlcNAc(2)-PP-Dol alpha-1,2-mannosyltransferase	ALG11	DMLNK(1)LFK	1	224	0.00102338	2	533.784	0.15975	1.3267	1.2377	1.4295
P11412	Glucose-6-phosphate 1-dehydrogenase	ZWF1	KPHGEADDSK(1)VEQFFK	0.999999	80	3.61642e-23	3	635.311	-0.11825	1.6562	1.2377	1.66
P33201	mRNA turnover protein 4	MRT4	ALGEK(1)REEEYK	1	80	0.00209408	3	465.237	-0.84518		1.2376
P17076	60S ribosomal protein L8-A	RPL8A	YRPETAAEK(1)K	1	105	4.25821e-26	3	412.219	0.027031	0.79485	1.2373	1.0997
Q04223	Uncharacterized protein YMR130W		LK(1)EDYPQYGK	1	71	0.000195421	2	641.819	0.18802	1.2174	1.2367	1.6637
A6ZM02	40S ribosomal protein S1-B	RPS1B	K(1)VVDPFTRK	1	19	0.000112878	3	377.889	-0.28806	4.265	1.2366	0.95873
P38720	6-phosphogluconate dehydrogenase, decarboxylating 1	GND1	FDDVDGK(1)PLVEK	1	246	3.02388e-08	3	468.573	-0.038155	1.0923	1.2364	1.3645
P06105	Protein SCP160	SCP160	LASNLDEEK(1)VK	1	331	3.16668e-15	2	644.343	0.4431	1.1227	1.2358	1.3706
P46655	Glutamate--tRNA ligase, cytoplasmic	GUS1	ELVIK(1)NFAK	1	89	2.8188e-16	2	552.327	0.98571	1.3097	1.2354	1.8271
Q06252	Uncharacterized protein YLR179C		FTPFDK(1)SQLSAEDK	1	64	2.49755e-17	3	552.27	0.29562	1.1576	1.2354	1.5157
P40016	26S proteasome regulatory subunit RPN3	RPN3	NLLK(1)FITSNHK	1	94	3.16668e-15	2	678.885	-0.69409	1.3423	1.2353	1.5722
P00560	Phosphoglycerate kinase	PGK1	VLENTEIGDSIFDK(1)AGAEIVPK	1	258	6.61408e-100	3	796.416	0.13808		1.2351
P47079	T-complex protein 1 subunit theta	CCT8	GEEK(1)QIDAMMK	1	282	8.23782e-07	2	661.31	0.9536		1.2348	1.7539
Q03213	High-osmolarity-induced transcription protein 1	HOT1	LHGESATK(1)PNINSDLHYRILK	1	608	1.10796e-110	4	612.83	0.075886	1.6149	1.2347	2.3634
P33297	26S protease regulatory subunit 6A	RPT5	AMEVDEK(1)PTETYSDVGGLDK	1	175	3.65907e-09	3	748.007	0.067768	1.3528	1.2346	1.2672
P32589	Heat shock protein homolog SSE1	SSE1	LEEEYAPFASDAEK(1)TK	1	598	3.35317e-07	2	935.441	0.86933	1.2632	1.2343	1.7142
P48164	40S ribosomal protein S7-A	RPS7A	IQK(1)VLLDSK	1	151	2.16937e-10	2	543.332	-0.11873	1.2639	1.234	1.305
P15705	Heat shock protein STI1	STI1	SFARIGNAYHK(1)LGDLK	1	348	4.09676e-05	4	458.751	0.62292	1.5696	1.2338
P17255	V-type proton ATPase catalytic subunit A	VMA1	K(1)SDFTLYHTWPVRVPRPVTEK	1	207	8.82549e-07	5	520.482	0.3721		1.2338
Q08689	N-terminal acetyltransferase A complex subunit NAT5	NAT5	LLK(1)FAEDK	1	113	0.000504329	2	503.284	0.50297		1.2337	1.5319
P05030	Plasma membrane ATPase 1	PMA1	STRSVEDFMAAMQRVSTQHEK(1)ET	1	916	4.75386e-08	4	678.319	-0.72976		1.2336
P53743	Pre-rRNA-processing protein ESF2	ESF2	ISSK(1)DDIFSK	1	34	2.26316e-09	2	591.306	0.22876	0.76165	1.2335	4.6709
P53043	Serine/threonine-protein phosphatase T	PPT1	NEGNVFVK(1)EK	1	24	6.5161e-05	2	603.312	-0.75406	1.7315	1.2331	1.4146
Q12402	Protein YOP1	YOP1	IVAPLTDRYILRDVSK(1)TEK	1	158	1.67232e-09	3	753.762	-0.14002	3.0602	1.233	0.72772
P48606	Tubulin-specific chaperone A	RBL2	SVDPYDLK(1)K	1	49	3.52415e-05	2	553.79	-0.20689	0.9379	1.2325	0.92288
P46784	40S ribosomal protein S10-B	RPS10B	DFNQAK(1)HEEIDTK	1	31	6.35117e-19	3	539.59	-0.58039	1.2006	1.2322	1.2707
P16622	Ferrochelatase, mitochondrial	HEM15	TIAK(1)YIAK	1	81	0.000490991	2	475.289	-0.13305	1.0142	1.2322	1.0782
Q07478	ATP-dependent RNA helicase SUB2	SUB2	TAVFYGGTPISK(1)DAELLK	1	173	0.000415101	3	651.351	-0.049293	1.5362	1.2322
Q12387	N-terminal acetyltransferase B complex subunit MDM20	MDM20	QSPGK(1)FDYNK	1	53	0.000207411	2	613.296	1.5899	1.6345	1.232	1.5875
Q06142	Importin subunit beta-1	KAP95	NELVSK(1)DSVK	1	72	4.61228e-05	2	580.812	0.81403		1.2319
Q12377	26S proteasome regulatory subunit RPN6	RPN6	SIEFAK(1)REK	1	126	4.16339e-05	2	575.317	0.40219	1.2295	1.2319	0.97743
P0CX23	60S ribosomal protein L20-A	RPL20A	DLK(1)FPLPHRVQK	1	149	1.14132e-24	4	380.724	0.047842	1.1066	1.2314	1.2558
P25491	Mitochondrial protein import protein MAS5	YDJ1	HEISASLEELYK(1)GRTAK	1	129	3.43233e-17	3	658.681	0.20381	1.3181	1.2314
P0CX43	60S ribosomal protein L1-A	RPL1A	ELLK(1)YSNETK	1	18	1.40589e-18	2	633.832	0.23069	1.1449	1.2313	1.5291
Q12211	tRNA pseudouridine synthase 1	PUS1	VTGAQGEETADK(1)SGPAVQK	1	477	4.22371e-21	3	638.985	-1.1748	0.96959	1.2312	0.93393
P33313	Hsp70/Hsp90 co-chaperone CNS1	CNS1	ALAYEGEPHEIAENFK(1)K	1	87	1.41078e-12	3	663.33	-1.1734		1.2311	1.7424
Q12496	Uncharacterized protein YOL098C		QREAEFDDEK(1)K	1	483	1.61575e-10	3	479.56	-0.93422	1.2069	1.231	1.6357
P06105	Protein SCP160	SCP160	AANK(1)IFESILNSPSSK	1	622	4.16166e-06	3	583.312	-0.54351		1.2308	1.9657
P32589	Heat shock protein homolog SSE1	SSE1	YK(1)IDIRENPK	1	254	3.39895e-06	3	439.91	-0.48345		1.2305	1.6778
P26637	Leucine--tRNA ligase, cytoplasmic	CDC60	RGFYK(1)PIVTVPGK	1	367	0.000839867	3	501.961	-0.19854	1.2234	1.2305	1.3828
Q12230	Sphingolipid long chain base-responsive protein LSP1	LSP1	ITDEIAHLK(1)YK	1	157	4.73181e-15	3	458.254	0.39836	0.67205	1.2304	1.1231
P53833	Ribonucleases P/MRP protein subunit POP3	POP3	YRPTSVK(1)LLK	1	180	2.29429e-07	3	416.255	-0.532	1.3769	1.2303	4.5657
P41920	Ran-specific GTPase-activating protein 1	YRB1	K(0.004)AEK(0.996)PETK	0.995627	36	0.0100762	2	486.772	-0.27603		1.2302
P04456	60S ribosomal protein L25	RPL25	VIEQPITSETAMK(1)K	1	74	5.81993e-20	3	539.624	-0.27519	0.95747	1.2301	1.0864
P06105	Protein SCP160	SCP160	ILAIVK(1)EETK	1	254	0.000162195	2	593.358	-0.042807	1.4042	1.23	1.4694
P47117	Actin-related protein 3	ARP3	EFNK(1)FDK	1	279	0.00284537	2	485.237	0.77665	1.3455	1.2298	1.5666
Q00955	Acetyl-CoA carboxylase	ACC1	MLSTDDK(1)EK	1	2225	0.000420448	2	562.761	0.097486	1.3269	1.2298	2.0429
P22137	Clathrin heavy chain	CHC1	IYIDSNNSPEK(1)FLK	1	898	2.52849e-07	3	570.63	-0.46747	1.1531	1.2294	1.4976
P36008	Elongation factor 1-gamma 2	TEF4	K(1)DVDACFVK	1	124	2.24092e-10	2	562.276	-0.13857	1.2913	1.2294	1.6962
P31115	tRNA pseudouridine(38/39) synthase	DEG1	LEDRSVMEPVEVVNAK(1)YSK	1	432	1.56236e-05	3	751.047	0.21442		1.2294	3.4847
P49723	Ribonucleoside-diphosphate reductase small chain 2	RNR4	TTFFEK(1)K	1	318	0.00311073	2	471.75	0.45976	2.7919	1.2293	0.52687
P40215	External NADH-ubiquinone oxidoreductase 1, mitochondrial	NDE1	WMPELSK(1)EIK	1	310	0.00180857	2	659.839	0.65578		1.2293	1.0385
P38708	Putative proline--tRNA ligase YHR020W	YHR020W	K(0.5)SDMMK(0.5)FLNNFEDSQK	0.5	125	9.65833e-06	3	679.308	0.085286		1.2291	1.6997
P10664	60S ribosomal protein L4-A	RPL4A	TGTK(1)PAAVFTETLK	1	350	6.62588e-18	3	502.612	-0.31701	1.1358	1.229	1.2919
Q12460	Nucleolar protein 56	NOP56	GNTPK(1)YGLIYHSGFISK	1	354	2.14703e-22	3	642.004	0.27632	0.9466	1.2289	2.6688
Q99260	GTP-binding protein YPT6	YPT6	SDLSDERQISTEEGEK(1)K	1	141	6.16529e-12	3	664.983	-0.78777	1.256	1.2288	1.4092
P39995	Chromatin modification-related protein EAF5	EAF5	LFK(1)SPDGSIIK	1	208	0.000186105	2	623.856	0.15502		1.2286
P48836	V-type proton ATPase subunit G	VMA10	TDAAK(1)EIDSYK	1	41	8.24408e-24	2	641.812	0.22557	2.2777	1.2285	1.2185
P39109	Metal resistance protein YCF1	YCF1	LYAWEK(1)PYREK	1	504	0.00582186	3	508.933	1.2722		1.2285
P38999	Saccharopine dehydrogenase [NADP(+), L-glutamate-forming]	LYS9	DK(1)YGIYLK	1	435	0.0200176	2	521.284	0.50864	0.99875	1.2283	1.334
P40368	Nucleoporin NUP82	NUP82	LHENWNSRFGK(1)VDIQK	1	269	1.30049e-13	4	504.013	-0.043719	1.4514	1.2283
Q08245	Protein ZEO1	ZEO1	LEETK(1)ESLQNK	1	23	1.94301e-272	2	680.851	-0.0012281	5.4231	1.228	0.53284
P53072	tRNA acetyltransferase TAN1	TAN1	YRK(1)YNVQQLYESK	1	268	4.00312e-07	3	587.637	0.51282	1.1598	1.2277	1.6011
P33892	Translational activator GCN1	GCN1	LIDEIFK(1)NIK	1	383	6.5161e-05	2	637.871	0.45282	1.2206	1.2275	1.4845
P00498	ATP phosphoribosyltransferase	HIS1	SDK(1)SLIATIK	1	206	0.000795742	2	559.327	0.57236	1.2326	1.2272
P53072	tRNA acetyltransferase TAN1	TAN1	GEETGK(1)DLSSGETK	1	100	1.0807e-12	2	740.344	0.33862	1.2261	1.2271	0.98512
P41338	Acetyl-CoA acetyltransferase	ERG10	NLK(1)PLAIIK	1	275	0.000373013	2	526.347	-0.082128	1.1816	1.2267	1.3934
P53090	Aromatic/aminoadipate aminotransferase 1	ARO8	IIHDLK(1)YK	1	129	0.00125023	3	357.878	-0.021292	0.5978	1.2265	0.98122
P15705	Heat shock protein STI1	STI1	ESEPMEVDEDDSK(1)IEADK	1	259	4.60567e-09	3	703.3	-0.67112	1.3654	1.2264	1.8995
P15108	ATP-dependent molecular chaperone HSP82	HSP82	SPIIK(1)ELK	1	623	0.000489453	2	485.303	-0.21303	1.3068	1.2262	1.4119
Q04170	Uncharacterized protein YDR391C	YDR391C	FNK(1)DFIDDLNARVK	1	114	3.86113e-75	3	579.637	-0.047019	1.046	1.2262	0.97146
P15019	Transaldolase	TAL1	ARHIIK(1)LFEQEGVSK	1	129	3.75583e-23	3	599.672	-0.13299	1.1456	1.2262	1.3079
P53064	RNA polymerase-associated protein RTF1	RTF1	ETNNEK(1)DIAK	1	418	0.000205146	2	602.296	-0.86751	1.4256	1.2262	1.6945
P36037	Protein DOA1	DOA1	FLTASADK(1)TIK	1	160	0.000299807	2	618.845	0.55848	1.3696	1.2261	1.766
P38426	Trehalose synthase complex regulatory subunit TPS3	TPS3	IFDEK(1)VERLPGSYYK	1	878	0.00131128	3	629.328	0.38713	0.97746	1.2261	1.7307
P17106	Centromere-binding protein 1	CBF1	ETDEANIEK(1)WTLQK	1	280	9.32505e-39	2	873.931	0.43157	1.2313	1.2259	1.5197
A6ZUX3	Golgi to ER traffic protein 1	GET1	EINNLK(1)DEIQSENK	1	86	8.6124e-13	2	858.426	-0.7065	1.0451	1.2256	1.5634
P38203	U6 snRNA-associated Sm-like protein LSm2	LSM2	LDNISCTDEK(1)K	1	49	4.38773e-10	2	682.822	0.93806	1.3482	1.2253	1.2453
P38707	Asparagine--tRNA ligase, cytoplasmic	DED81	QLNPNFK(1)APK	1	388	0.000170168	2	599.833	0.44253	1.1546	1.2252	1.5168
P05738	60S ribosomal protein L9-A	RPL9A	FIEVRNFLGDK(1)K	1	121	1.70646e-17	2	754.417	-0.24898	0.99055	1.2251	1.219
P14743	Glycylpeptide N-tetradecanoyltransferase	NMT1	VVEEGPIDK(1)PK	1	61	1.59833e-10	2	626.843	0.15027		1.2244	1.386
P40069	Importin subunit beta-4	KAP123	QLAGVEARK(1)LVSK	1	65	6.3013e-05	3	480.956	-1.1124	1.8384	1.2243	1.1747
Q12496	Uncharacterized protein YOL098C		SLLQK(1)FEIDNPSK	1	509	2.79121e-07	2	780.917	0.60617	1.2626	1.2241	1.6707
P10659	S-adenosylmethionine synthase 1	SAM1	IGYDDSAK(1)GFDYK	1	84	1.77789e-09	2	760.849	-0.68678		1.2237
P13188	Glutamine--tRNA ligase	GLN4	VSDSLYK(1)LIK	1	36	0.000189075	2	604.35	0.85406		1.2236	1.3487
P23615	Transcription elongation factor SPT6	SPT6	IVDNPFDK(1)TNPEK	1	789	4.49386e-07	3	520.263	-0.6749	1.1633	1.2235	1.5972
P04147	Polyadenylate-binding protein, cytoplasmic and nuclear	PAB1	GFGFVNYEK(1)HEDAVK	1	268	3.41311e-17	3	594.621	0.82558	1.2899	1.2234	1.5858
P10591	Heat shock protein SSA1	SSA1	LEQADK(1)DTVTK	1	562	1.414e-160	2	645.333	0.37036	0.82269	1.2233	1.1989
P00958	Methionine--tRNA ligase, cytoplasmic	MES1	IQADLTVK(1)PK	1	183	6.95836e-05	2	577.843	-0.1877	1.0999	1.223	1.7771
P26637	Leucine--tRNA ligase, cytoplasmic	CDC60	LFSEQTLDDNK(1)K	1	980	0.00014786	2	740.37	0.58795	1.3424	1.2228	1.534
P35178	Ribosomal RNA-processing protein 1	RRP1	K(1)LVDEYIK	1	144	0.000776765	2	525.298	-1.8539	1.1951	1.2221	1.4112
Q06103	26S proteasome regulatory subunit RPN7	RPN7	DNAEK(1)TLGK	1	152	0.00253773	2	509.264	0.3758	1.3394	1.222
Q08446	Protein SGT1	SGT1	LSHEVDPK(1)AVSLK	1	250	0.00785554	3	488.94	-0.13011	1.2951	1.222
P41807	V-type proton ATPase subunit H	VMA13	YGDDTVK(1)FFQEDPK	1	115	0.000590305	2	865.899	-0.30439		1.2219	1.4501
A6ZRW3	Mitochondrial import receptor subunit TOM70	TOM70	NNEDEK(1)LK	1	324	7.54189e-52	2	516.254	0.72722	1.0732	1.2218	0.86311
A6ZVE9	Regulator of rDNA transcription 14	RRT14	YLNK(1)LIK	1	117	0.00200389	2	467.292	-0.38253	1.3184	1.2218	3.0059
P14540	Fructose-bisphosphate aldolase	FBA1	FFDPRVWVREGEK(1)TMGAK	1	340	1.19493e-61	4	549.532	0.49388	1.2752	1.2216	1.7781
P40413	T-complex protein 1 subunit epsilon	CCT5	DRK(1)DVDFDLIK	1	217	0.000143497	3	469.249	0.066246		1.2215	1.4381
P35844	Protein KES1	KES1	VK(1)LQGYNQIK	1	160	0.000470591	2	616.854	0.011205	1.2562	1.2214
P40060	Ino eighty subunit 5	IES5	DPESVIDK(1)EIRK	1	12	0.000127255	3	490.931	0.38197	0.94136	1.2213	1.0856
P38249	Eukaryotic translation initiation factor 3 subunit A	RPG1	LLK(1)DGLHQYK	1	69	2.05742e-10	3	419.571	-0.28869	1.5111	1.221	1.9279
P16862	6-phosphofructokinase subunit beta	PFK2	INK(1)NVEAHLK	1	69	8.01276e-19	3	403.231	0.052521	1.1079	1.2207	1.2611
Q00402	Nuclear migration protein NUM1	NUM1	ENPDMEFLK(1)EK	1	631	0.000547023	2	711.334	0.31242	1.6849	1.2206	1.3416
Q12080	Ribosome biogenesis protein NOP53	NOP53	AREDERIALEK(1)YK	1	257	3.11491e-05	4	416.476	-0.33836	1.5969	1.2205	1.9299
P40069	Importin subunit beta-4	KAP123	QFQTEEMK(1)HK	1	1084	0.000199627	3	449.884	-0.64193	1.4988	1.2204	1.5903
P53163	54S ribosomal protein L12, mitochondrial	MNP1	ENVAK(1)DDAEK	1	174	0.000152835	2	580.775	-1.2296	0.95268	1.2203	0.9067
A6ZYI0	Adenylate kinase 1	ADK1	LDQMLK(1)EQGTPLEK	1	108	8.59938e-17	2	836.435	0.43987	1.0562	1.2202	1.3399
P04147	Polyadenylate-binding protein, cytoplasmic and nuclear	PAB1	HEDAVK(1)AVEALNDSELNGEK	1	274	3.41311e-17	3	737.357	0.089849		1.2202
P32589	Heat shock protein homolog SSE1	SSE1	AYNRILTAAEK(1)LK	1	273	3.10364e-77	3	511.631	-0.0082071	1.2377	1.22	1.5342
P07259	Protein URA2	URA2	LYVPPADNK(1)HIELQTGPDGK	1	214	4.60493e-09	3	745.387	0.29215	1.2425	1.22
P15454	Guanylate kinase	GUK1	ELK(1)DFIFAEK	1	180	4.00246e-05	2	641.34	0.59373	1.2864	1.2199	1.5786
P16550	Protein APA1	APA1	FIQTETTK(1)TK	1	33	0.000138645	2	619.835	-0.10265		1.2199	1.4526
P38968	Protein transport protein SEC31	SEC31	NAYFAK(1)YGSK	1	562	0.000117023	2	595.796	1.4899	2.2447	1.2197	1.6343
A6ZYI0	Adenylate kinase 1	ADK1	EQGTPLEK(1)AIELK	1	116	8.59938e-17	2	749.412	0.22962	1.0256	1.2197	1.1376
A6ZRW3	Mitochondrial import receptor subunit TOM70	TOM70	DK(1)YALALK	1	97	0.000513616	2	482.279	-0.11986	1.2646	1.2195	1.3382
P53221	60S ribosomal protein L26-B	RPL26B	LVITK(1)LHLDK	1	108	9.40249e-19	3	407.924	-0.77989	1.2891	1.219	1.5987
P38009	Bifunctional purine biosynthesis protein ADE17	ADE17	RNDAIINQSTFK(1)EIVSQNK	1	400	0.000383434	3	749.729	0.43253		1.2189
P38115	D-arabinose dehydrogenase [NAD(P)+] heavy chain	ARA1	DPK(1)GISGLVK	1	143	2.42302e-05	2	528.308	0.58135	1.0001	1.2183	1.1514
P35691	Translationally-controlled tumor protein homolog	TMA19	SFLTYIK(1)GYMK	1	88	9.45349e-19	3	470.244	-0.35599	1.4923	1.2178	1.5056
P14742	Glucosamine--fructose-6-phosphate aminotransferase [isomerizing]	GFA1	VSALK(1)EEITK	1	63	1.78504e-05	2	580.332	0.22322		1.2177
P35691	Translationally-controlled tumor protein homolog	TMA19	K(1)SFLTYIK	1	81	0.000958712	2	521.303	0.1912	1.5535	1.2176	1.4491
P02829	ATP-dependent molecular chaperone HSP82	HSP82	LEEVDEEEEK(0.903)K(0.097)PK	0.902996	253	1.18436e-13	3	548.605	0.20866	1.3154	1.2175	1.2808
Q03921	Protein dopey	DOP1	SNDDSSLDATNHNSYK(1)FK	1	1148	4.35593e-20	3	695.643	0.49479	1.3977	1.2171	1.6112
P06169	Pyruvate decarboxylase isozyme 1	PDC1	GSIDEQHPRYGGVYVGTLSK(1)PEVK	1	269	2.12554e-32	4	665.344	0.33755	1.0274	1.217	1.0729
P05759	Ubiquitin-40S ribosomal protein S31	RPS31	LAVLSYYK(1)VDAEGK	1	107	1.03879e-16	2	799.427	0.40982	1.4906	1.2168	1.9062
P38219	Uncharacterized GTP-binding protein OLA1	OLA1	K(1)EEMDLITK	1	184	0.000336608	2	574.797	-0.066244	1.4713	1.2166	2.0606
P38219	Uncharacterized GTP-binding protein OLA1	OLA1	QK(0.5)K(0.5)EEMDLITK	0.5	183	0.0193373	3	468.918	-0.62114	1.9796	1.2166	1.7704
P38910	10 kDa heat shock protein, mitochondrial	HSP10	TASGLYLPEK(1)NVEK	1	38	6.17538e-39	3	530.951	0.063626	4.8209	1.2164	1.0556
P17967	Protein disulfide-isomerase	PDI1	DFLK(1)GDASPIVK	1	358	5.99495e-05	2	666.364	-1.4241	1.6416	1.2164
Q08215	Peroxisomal membrane protein PEX15	PEX15	TLPK(1)LSPTLK	1	221	0.00148	2	570.355	-0.98697	1.1826	1.2162	1.1228
P16521	Elongation factor 3A	YEF3	YK(1)GNFTEFVK	1	622	0.000170168	2	637.824	0.12354		1.2161	2.1471
A6ZNU5	Ribose-5-phosphate isomerase	RKI1	RAAAYRAVDENLK(1)FDDHK	1	35	2.02773e-09	4	541.025	-0.25221		1.215
P26637	Leucine--tRNA ligase, cytoplasmic	CDC60	AIVEEK(1)K	1	465	0.00625361	2	429.75	0.70995	1.294	1.2149	1.4439
Q02776	Mitochondrial import inner membrane translocase subunit TIM50	TIM50	DK(1)FYGDHK	1	365	0.0188067	3	351.166	0.099604		1.2149	1.1447
P47047	ATP-dependent RNA helicase DOB1	MTR4	EAPRLK(1)PELAEPLK	1	956	1.37397e-07	3	544.982	0.026443	1.6319	1.2141	2.0095
P40825	Alanine--tRNA ligase, mitochondrial	ALA1	LNVHELSELNDAK(1)VPK	1	510	5.12181e-18	3	616.667	-0.24475	2.317	1.2138	1.688
P38431	Eukaryotic translation initiation factor 5	TIF5	LSSFILK(1)NPPDSVSGSK	1	142	5.93025e-52	2	909.486	-0.25765	1.4162	1.2136	1.804
P10664	60S ribosomal protein L4-A	RPL4A	RTHVLK(1)K	1	314	0.00311238	2	462.293	0.5879	1.2944	1.2136
P32582	Cystathionine beta-synthase	CYS4	FVDDEWLK(1)K	1	335	9.52748e-06	2	611.311	-0.61371	1.2973	1.2136	1.4336
P15019	Transaldolase	TAL1	EAGDK(1)ISYISDESK	1	287	9.86116e-13	2	792.375	0.12136	1.3386	1.2135	1.3166
Q06440	Coronin-like protein	CRN1	VEK(1)PISESEK	1	438	0.000117644	2	594.311	1.4604	1.3781	1.2134	1.4472
A6ZV85	Pescadillo homolog	NOP7	SALNADEANTDETEK(1)EEEQEK	1	310	5.60874e-06	3	808.017	0.37694	1.3492	1.2133	1.6379
P53622	Coatomer subunit alpha	COP1	MLTK(1)FESK	1	6	0.00559534	2	521.268	0.32723	1.4038	1.2133
P48164	40S ribosomal protein S7-A	RPS7A	VQTK(1)LTRELEK	1	76	1.75111e-30	3	462.937	0.089878	1.173	1.2132	1.7734
P53927	Ribosome biogenesis protein 15	NOP15	TSTK(1)ETVTK	1	11	0.000287903	2	518.78	0.26334	1.0398	1.2131	2.7517
P53854	Pre-mRNA-splicing factor CWC25	CWC25	DK(1)PETLK	1	61	7.07994e-65	2	436.74	0.4322		1.2129	1.3138
P25651	Monopolin complex subunit CSM1	CSM1	QLQK(1)QIDSLNAQVK	1	48	2.97662e-07	3	552.309	-0.34518		1.2124	1.684
P00549	Pyruvate kinase 1	CDC19	IMYVDYK(1)NITK	1	131	1.16986e-81	3	477.251	0.1503	1.2609	1.2123	1.4796
P0CX43	60S ribosomal protein L1-A	RPL1A	VTDVRSTIK(1)FQLK	1	156	1.56701e-13	3	526.307	0.33682	0.85395	1.2122	1.4433
P19881	4-nitrophenylphosphatase	PHO13	ISHDYPRPK(1)FYIDK	1	295	7.91739e-10	4	455.989	-0.52731		1.2121	0.8534
P49017	2-methoxy-6-polyprenyl-1,4-benzoquinol methylase, mitochondrial	COQ5	DHFINK(1)LDAGK	1	100	0.000198125	2	650.338	0.64624		1.2121
A6ZXU0	ATP-dependent RNA helicase DBP10	DBP10	EK(1)LDFLAK	1	672	2.5305e-06	2	503.284	-0.038121	1.0166	1.212	1.6594
P00950	Phosphoglycerate mutase 1	GPM1	GQQEAARAGELLK(1)EK	1	44	1.16398e-96	3	557.3	-0.87805	1.3445	1.2119	1.5001
Q08208	Nucleolar protein 12	NOP12	VAFVQQK(1)FHK	1	227	1.63953e-18	3	425.24	0.3491	1.2581	1.2118	1.7126
P32521	Actin cytoskeleton-regulatory complex protein PAN1	PAN1	ISTEEK(1)SLFYK	1	601	7.59682e-07	2	693.861	-0.25414	1.138	1.2115	1.2396
P06169	Pyruvate decarboxylase isozyme 1	PDC1	K(1)LIDLTQFPAFVTPMGK	1	233	8.22347e-17	2	982.532	1.0363		1.2115
P32589	Heat shock protein homolog SSE1	SSE1	TK(1)LQGMLNK	1	600	2.68073e-10	2	537.802	-0.017677	1.3259	1.2114	1.7054
P43597	Uncharacterized protein YFR016C	YFR016C	TEFIK(1)VK	1	830	0.0101232	2	453.768	2.4281		1.2113
Q03558	NADPH dehydrogenase 2	OYE2	IFK(1)AIHENK	1	103	0.00611355	3	381.217	0.28392		1.2108	0.9284
Q02792	5'-3' exoribonuclease 2	RAT1	HRLEK(1)DNEEEEIAK	1	522	2.29433e-210	3	594.627	-0.077315	1.1246	1.2101	2.2813
P10664	60S ribosomal protein L4-A	RPL4A	QVLLRLNPYAK(1)VFAAEK	1	332	4.73987e-157	3	668.054	-0.20628	1.0597	1.21	2.7401
P29547	Elongation factor 1-gamma 1	CAM1	DFK(0.997)FADK(0.003)PLSPPQK	0.997348	209	0.0153538	3	553.963	-0.013765		1.2099
P35691	Translationally-controlled tumor protein homolog	TMA19	AK(1)LQETNPEEVPK	1	97	1.40153e-09	3	508.935	-0.30316	1.1937	1.2098	1.2096
P07284	Serine--tRNA ligase, cytoplasmic	SES1	EQQEDK(1)DLK	1	99	5.27312e-19	2	587.783	-0.03262	1.2226	1.2095	1.4002
P07283	Phosphomannomutase	SEC53	TLAK(1)LRNK	1	41	0.000704693	2	493.311	-0.27488	1.3018	1.2094
P48589	40S ribosomal protein S12	RPS12	LVEGLANDPENK(1)VPLIK	1	85	8.32075e-07	3	631.023	0.24976	1.3764	1.2093	1.4451
P40533	Protein TED1	TED1	NAPLQK(1)DLTFVDK	1	48	0.00116334	2	765.912	-0.18044		1.2092
Q00955	Acetyl-CoA carboxylase	ACC1	RYK(1)FTVAK	1	631	0.000486233	2	527.806	0.75486	1.4875	1.209
P35691	Translationally-controlled tumor protein homolog	TMA19	FEK(1)GAQTYVK	1	111	2.81766e-31	2	606.817	0.042037	1.5927	1.2089	1.5119
A6ZP47	ATP-dependent RNA helicase DED1	DED1	VLYVENQDK(1)K	1	386	1.4206e-13	2	639.34	0.28427	1.1639	1.2084	1.1697
P37291	Serine hydroxymethyltransferase, cytosolic	SHM2	QAATPEFK(1)EYQTQVLK	1	316	9.7909e-19	3	641.667	0.69943	1.036	1.2082	0.97957
P53141	Myosin light chain 1	MLC1	AFQVFDK(1)ESTGK	1	95	1.08131e-08	3	466.902	-0.054453	1.1364	1.2078	0.72508
P35177	Transcriptional activator SPT7	SPT7	K(1)DTEDGLQDK	1	680	1.84682e-33	2	595.78	0.27645	1.1813	1.2078	1.703
P25441	DNA-directed RNA polymerase III subunit RPC4	RPC53	DSSSNGGGSAK(1)PSLK	1	25	3.78273e-06	2	717.347	-0.43847		1.2075
Q04500	U3 small nucleolar RNA-associated protein 14	UTP14	VNVIDK(1)DSSK	1	686	1.37907e-13	2	573.804	0.52924	1.0498	1.2074	1.7963
C8Z543	Pentafunctional AROM polypeptide	ARO1	WFK(1)ELTLHK	1	343	0.000158637	3	415.233	-0.32296	1.1687	1.2071	1.7723
P19882	Heat shock protein 60, mitochondrial	HSP60	ITK(1)DGVTVAK	1	72	1.38743e-11	2	537.314	0.64308	1.5443	1.2068	1.3494
P22140	Choline/ethanolaminephosphotransferase 1	EPT1	SYK(1)YQSEDRSLVSK	1	17	3.04258e-06	3	577.956	-0.0054067	1.5182	1.2068	1.6914
Q02776	Mitochondrial import inner membrane translocase subunit TIM50	TIM50	MIEEEK(1)EK	1	417	0.00196535	2	539.26	1.415	1.1785	1.2068
Q12211	tRNA pseudouridine synthase 1	PUS1	ADFDDEK(1)DK	1	39	0.000117023	2	562.741	0.20301	0.93108	1.2063	2.4687
P29952	Mannose-6-phosphate isomerase	PMI40	MQPLK(1)FDRSSGNGK	1	333	2.01069e-23	3	536.272	-0.57561	1.3011	1.2062	1.2043
P32898	Mitochondrial presequence protease	CYM1	ITALDEQDK(1)K	1	509	3.23113e-11	2	601.817	0.69638	1.1041	1.206	1.2671
P10664	60S ribosomal protein L4-A	RPL4A	TGTKPAAVFTETLK(1)HD	1	360	6.62588e-18	3	586.64	0.27121	1.1014	1.206	1.7867
P38801	Exosome complex protein LRP1	LRP1	ALDELK(1)PEIEK	1	22	4.37802e-07	2	663.861	0.12726	1.1497	1.2058
P35177	Transcriptional activator SPT7	SPT7	ALESYRQK(1)IEQNSIMK	1	797	0.00113898	3	666.01	0.12902		1.2057	1.5818
P0CX27	60S ribosomal protein L42-A	RPL42A	RCK(1)HFELGGEK	1	89	8.34341e-07	3	468.235	-1.4272	1.3587	1.2056	1.6174
P35177	Transcriptional activator SPT7	SPT7	DADAAK(1)K(1)DTEDGLQDK	1	679	7.62812e-12	2	902.416	0.35148	1.123	1.2055	1.703
P15108	ATP-dependent molecular chaperone HSP82	HSP82	EVEK(1)EVPIPEEEK	1	215	1.55242e-54	3	532.938	0.07408	1.4431	1.2055	1.6968
P17255	V-type proton ATPase catalytic subunit A	VMA1	ILEVEFDGK(1)K	1	206	8.82549e-07	3	407.224	0.075662	1.1094	1.2054	1.2829
P53252	Sphingolipid long chain base-responsive protein PIL1	PIL1	LSQLVK(1)IEK	1	63	2.44096e-10	2	550.34	0.73881	1.4994	1.2052	1.3017
P39958	Rab GDP-dissociation inhibitor	GDI1	QVSGSYVFK(1)QGK	1	120	1.10125e-07	2	685.359	0.80595	1.0344	1.2048	1.3908
P54885	Gamma-glutamyl phosphate reductase	PRO2	RLDLFK(1)GDK	1	72	0.000737876	2	567.319	0.010589		1.2048	1.2902
P15790	Casein kinase II subunit alpha	CKA1	VGRGK(1)YSEVFQGVK	1	50	2.0773e-07	3	532.623	-0.050518		1.2047
P38707	Asparagine--tRNA ligase, cytoplasmic	DED81	SDATEPK(1)LFVFK	1	45	4.34596e-12	3	475.254	-0.26071	1.7707	1.2045	1.4625
P00950	Phosphoglycerate mutase 1	GPM1	DKAETLK(1)K	1	103	0.00048534	2	487.779	0.40941		1.2043	1.7536
P22035	Myb-like DNA-binding protein BAS1	BAS1	ENK(1)NIDMTDGK	1	234	0.000771518	2	653.801	-0.52186	1.0741	1.2042	1.7344
Q05942	Ribosome assembly protein 3	RSA3	SDHVFSK(1)GNDEDK	1	68	4.82115e-07	3	507.227	0.33842	0.91772	1.2035	2.2675
P12686	37S ribosomal protein MRP13, mitochondrial	MRP13	LK(1)PFIYRPK	1	62	0.0018574	3	401.913	0.62519	0.73096	1.2034
P10592	Heat shock protein SSA1	SSA1	GRLSK(1)EDIEK	1	509	9.43017e-34	2	608.83	0.10393	1.304	1.2033	1.5334
P24276	Protein SSD1	SSD1	VNSTVAEK(1)IYTK	1	897	0.000127255	2	697.88	0.58316	1.3352	1.2031
P50107	Lactoylglutathione lyase	GLO1	EIEVK(1)YGDK	1	287	0.000563953	2	561.788	-0.15816		1.2029	1.5247
P50623	SUMO-conjugating enzyme UBC9	UBC9	DHPFGFYAK(1)PVK	1	27	7.5226e-08	3	483.25	0.01998	1.2626	1.2028	1.4778
P02309	Histone H4	HHF1	SGRGK(1)GGK(1)GLGK	1	9	2.69135e-68	3	409.898	0.076025	1.4005	1.2027	1.8687
P38934	Nuclear segregation protein BFR1	BFR1	DVDMGK(1)LQEK	1	272	2.23102e-10	2	602.798	0.30096	1.5118	1.2027	1.7098
P32499	Nucleoporin NUP2	NUP2	K(0.671)TETNAK(0.329)PFSFSSATSTTEQTK	0.670711	239	1.93029e-79	3	811.731	-0.22979	1.2265	1.2027	1.4839
P04456	60S ribosomal protein L25	RPL25	YASK(1)AVPHYNRLDSYK	1	49	1.06941e-29	4	489.251	0.95759	0.95618	1.2025	0.96317
Q02486	ARS-binding factor 2, mitochondrial	ABF2	SQLDLMK(1)IIGDK	1	148	1.39562e-54	2	709.882	0.43398	1.5043	1.2025	1.2399
P17536	Tropomyosin-1	TPM1	NEELTVK(1)YEDAK	1	181	9.64495e-12	3	494.244	0.41247	1.1846	1.2018	1.3783
P00359	Glyceraldehyde-3-phosphate dehydrogenase 2	TDH2	AVGK(1)VLPELQGK	1	217	6.09749e-05	2	640.882	0.38193	1.5611	1.2017	1.7895
Q05881	Uncharacterized protein YLR287C	YLR287C	LYEGDPK(1)RK	1	339	0.00264191	3	383.208	0.73153		1.2017
P38934	Nuclear segregation protein BFR1	BFR1	KHEELLSK(1)QEEQTK	1	419	7.1596e-30	3	590.307	-0.30258	1.4416	1.2014	1.4419
P32565	26S proteasome regulatory subunit RPN2	RPN2	QYTK(1)DEQFYTK	1	119	3.38419e-05	2	746.851	0.32228	1.3037	1.2012	1.4903
P17255	V-type proton ATPase catalytic subunit A	VMA1	AVANGANWSK(1)LADSTGDVK	1	1024	0.000185746	3	649.325	0.84545	1.2262	1.2007	1.2163
P38167	Protein ECM21	ECM21	SHEENEK(1)PVYDPK	1	794	0.00400386	3	538.586	-0.0043948		1.2006
P15019	Transaldolase	TAL1	DYK(1)GEADPGVISVK	1	208	1.40177e-09	2	760.386	0.1664	1.1702	1.2003	1.1935
P53549	26S protease subunit RPT4	RPT4	K(0.007)LEGTIEYQK(0.993)L	0.993468	436	0.0173369	2	682.377	0.55762		1.2
P15108	ATP-dependent molecular chaperone HSP82	HSP82	DDQLEYLEEK(1)RIK	1	188	1.31275e-90	3	574.297	-1.1184	1.399	1.1997	1.6584
P06105	Protein SCP160	SCP160	ITITGAPENVEK(1)AEK	1	996	4.24607e-13	3	547.961	0.011406	1.2933	1.1997	1.6511
A6ZWL1	Nascent polypeptide-associated complex subunit beta-1	EGD1	DDTK(1)LQSQLAK	1	43	4.68261e-19	2	644.841	0.24443	1.2939	1.1997	1.3719
P23254	Transketolase 1	TKL1	TILKPGVEANNK(1)WNK	1	311	1.04767e-95	3	585.325	-0.38052	1.0947	1.1993	1.6095
P32771	S-(hydroxymethyl)glutathione dehydrogenase	SFA1	GRSEMGGLIK(1)DYQK	1	341	1.93502e-10	3	541.943	0.04142	2.1585	1.199	1.5896
P32504	Centromere DNA-binding protein complex CBF3 subunit A	CBF2	LRTSGK(1)YAETVK	1	806	6.46941e-17	2	697.886	-0.087663	0.79845	1.1989	7.6956
P00549	Pyruvate kinase 1	CDC19	SVIDNARK(1)SEELYPGRPLAIALDTK	1	69	2.11462e-11	4	700.382	-1.2594	1.257	1.1989	2.0893
Q07478	ATP-dependent RNA helicase SUB2	SUB2	ALVREK(1)YIDLSHVK	1	202	1.11812e-17	3	571.661	0.14279	1.2403	1.198	1.5679
P32597	Transcription regulatory protein SNF2	SNF2	VIQAGK(1)FDNK	1	1240	1.15078e-13	2	581.317	0.11006	1.2734	1.198	1.7276
Q03323	COMPASS component SDC1	SDC1	ISK(1)LENVNLAATVGGSQTRK	1	107	3.18503e-83	3	710.062	-0.28862	2.4001	1.1977	1.063
P47133	ER membrane protein complex subunit 2	EMC2	TELLEK(1)ALK	1	225	0.000320094	2	543.824	0.26185	1.0563	1.1976	0.91896
Q08235	Ribosome biogenesis protein BRX1	BRX1	SSIYK(1)ALAGK	1	6	1.53148e-10	2	561.314	0.62357	1.7141	1.1975	14.308
P39683	Nicotinate phosphoribosyltransferase	NPT1	ISHHYHDVLK(1)LPK	1	316	8.35729e-46	4	407.978	-0.33014		1.1973	0.86506
P38013	Peroxiredoxin type-2	AHP1	MPQTVEWSK(1)LISENK	1	41	6.37513e-55	3	611.313	0.98419	1.3417	1.1968	1.794
Q12114	Chitin biosynthesis protein CHS5	CHS5	ILEK(0.967)YGTHK(0.033)PESPVLK	0.966771	73	5.1949e-05	4	471.017	0.39935		1.1968	2.0837
P32599	Fimbrin	SAC6	MNIVK(1)LQRK	1	5	1.91947e-05	2	607.358	-0.076747	6.3324	1.1967	0.78697
P41921	Glutathione reductase	GLR1	NVETDK(1)LK	1	272	0.00238832	2	494.769	0.25647	1.0283	1.1967	1.1474
P11075	Protein transport protein SEC7	SEC7	GFLK(1)DDSPISIAK	1	856	7.62803e-06	2	716.888	-0.60167		1.1966	1.5375
P39958	Rab GDP-dissociation inhibitor	GDI1	DTGK(1)FEGVK	1	274	8.31574e-05	2	511.761	-0.14028	1.1759	1.1964	1.3108
P23254	Transketolase 1	TKL1	TIAFYK(1)GDK	1	668	4.21334e-05	2	542.787	-0.075876	1.3092	1.1959	1.5478
Q04869	Uncharacterized protein YMR315W		AGK(0.002)PVILEK(0.998)PIAANLDQAK	0.997959	100	3.6853e-09	3	673.393	0.010409	1.1441	1.1958	1.0287
P19882	Heat shock protein 60, mitochondrial	HSP60	DK(1)FENMGAK	1	86	0.000314095	2	541.253	-0.26125	0.94836	1.1956	1.0164
C8Z543	Pentafunctional AROM polypeptide	ARO1	EK(1)LLDGNK	1	1352	0.00167626	2	479.764	0.36913	1.1334	1.1954	1.5321
P36027	Cell wall integrity sensor MID2	MID2	VVTAYRANK(1)FTK	1	272	0.000180369	3	480.605	-0.070679	0.81815	1.1954
P29509	Thioredoxin reductase 1	TRR1	VDLSSK(1)PFK	1	95	1.63241e-05	2	531.795	-0.1361	1	1.1952	1.1748
P11632	Non-histone chromosomal protein 6A	NHP6A	ALTPEEK(1)QPYEAK	1	67	9.53539e-05	2	773.393	1.1064		1.1951
P32908	Structural maintece of chromosomes protein 1	SMC1	NALHTERLHELK(1)K	1	472	4.16709e-05	4	408.481	0.45462	2.0915	1.1947	2.1545
P00358	Glyceraldehyde-3-phosphate dehydrogenase 2	TDH2	YDSTHGRYAGEVSHDDK(1)HIIVDGHK	1	63	0	7	412.056	-0.53267	1.0528	1.1943	1.6602
P31688	Trehalose-phosphatase	TPS2	DAFTK(1)DIDSK	1	323	1.82683e-05	2	591.288	0.45961	0.82542	1.1942	1.1242
P07260	Eukaryotic translation initiation factor 4E	CDC33	SEDK(1)EPLLRIGGK	1	172	1.56755e-13	2	742.409	0.04815	1.3793	1.1941	1.5935
P14922	General transcriptional corepressor CYC8	CYC8	SEVSNQSPAVVESNTNNTSQEEK(1)PVK	1	784	2.47807e-08	3	948.788	0.75587	1.1018	1.1941	1.2321
P14907	Nucleoporin NSP1	NSP1	NNNETSK(1)PAFSFGAK	1	357	4.17372e-05	2	827.397	0.38674	1.5385	1.1934	1.2486
P19097	Fatty acid synthase subunit alpha	FAS2	TKEPVDDK(1)DVK	1	1087	7.90924e-11	2	658.341	0.22165	1.279	1.1927	1.3199
P15108	ATP-dependent molecular chaperone HSP82	HSP82	RVDEGGAQDK(1)TVK	1	637	2.89863e-35	2	722.873	0.69668	1.3264	1.1926	1.6462
P53184	Nicotinamidase	PNC1	TDMNK(1)YLEK	1	147	2.41179e-21	2	592.287	0.020014	1.1307	1.1925	1.1264
Q00055	Glycerol-3-phosphate dehydrogenase [NAD(+)] 1	GPD1	DVDHK(1)VLK	1	216	0.000281305	2	498.28	0.58424		1.1924	1.2147
Q05022	rRNA biogenesis protein RRP5	RRP5	IAEK(1)YVLLDLGNK	1	1101	7.62803e-06	3	506.624	0.52893		1.1923
P22137	Clathrin heavy chain	CHC1	SLSILK(1)EEK	1	1535	0.000206174	2	544.814	0.77702	1.3236	1.192	1.4009
P33299	26S protease regulatory subunit 7 homolog	RPT1	VATEK(1)DFLK	1	441	7.07183e-06	2	546.8	0.37194	1.2455	1.1913	1.6184
P41338	Acetyl-CoA acetyltransferase	ERG10	DEEPARLHVEK(1)LRSARTVFQK	1	231	2.39147e-23	4	638.599	0.17365	1.1921	1.1913	1.2094
P48589	40S ribosomal protein S12	RPS12	QLGEWAGLGK(1)IDREGNARK	1	105	2.01691e-72	4	535.787	-2.7253	4.6538	1.1908	1.3673
P22936	DNA-(apurinic or apyrimidinic site) lyase 1	APN1	NDTLQK(1)LGAK	1	316	2.07616e-10	2	565.314	-0.26197	1.0656	1.1907	1.5713
Q04779	Transcriptional regulatory protein RCO1	RCO1	ELLEK(1)DSK	1	87	0.000902405	2	502.269	0.19258	1.109	1.1903	1.5203
P46655	Glutamate--tRNA ligase, cytoplasmic	GUS1	FAAIFDNGDK(1)EQVAK	1	72	1.60375e-07	2	847.923	0.49517	1.1727	1.1899	1.324
P04147	Polyadenylate-binding protein, cytoplasmic and nuclear	PAB1	DADGK(1)LK	1	257	0.00447472	2	394.711	0.5484	1.0373	1.1899	1.7
P39936	Eukaryotic initiation factor 4F subunit p130	TIF4632	TELFDK(1)EEVERK	1	563	8.6124e-13	3	522.267	0.6959		1.1898	1.248
A6ZZ25	Eukaryotic translation initiation factor 3 subunit G	TIF35	IEDGVK(1)YK	1	29	0.00101208	2	497.266	-0.19472	2.1009	1.1896	1.3698
P40165	NAD(P)H-hydrate epimerase		VVSSK(1)LAAEIDK	1	10	2.69006e-05	2	651.369	0.31072		1.1896
P17076	60S ribosomal protein L8-A	RPL8A	ERLTK(1)EAAAVAEGK	1	111	7.97372e-31	2	757.912	-0.33633	1.0223	1.1895	1.0851
P12709	Glucose-6-phosphate isomerase	PGI1	HMK(1)EFSEQVRSGEWK	1	139	6.0461e-13	3	645.972	-0.072057	1.5022	1.1891	1.2319
Q12754	Ribosomal RNA-processing protein 12	RRP12	IRSQVNSK(1)LENQK	1	26	3.85939e-05	3	529.293	0.037351	1.1708	1.1886
P23201	Protein SPA2	SPA2	SDQDYADK(1)NFK	1	1425	8.99402e-05	2	686.804	0.10105		1.1883	1.7553
P00931	Tryptophan synthase	TRP5	DVQSVAEVLPK(1)LGPK	1	690	4.96544e-17	3	541.31	0.1343	1.338	1.1882	1.1535
P02994	Elongation factor 1-alpha	TEF1	ETSNFIK(1)K	1	177	0.000167516	2	504.772	0.88958	1.2118	1.1879	1.867
P24280	SEC14 cytosolic factor	SEC14	ELLK(1)QIPAENLPVK	1	253	1.56489e-09	2	817.48	0.21718	1.3916	1.1878	1.4853
P40018	Small nuclear ribonucleoprotein-associated protein B	SMB1	TQLDK(1)LRPRK	1	60	0.000198774	4	324.949	0.034729	1.1725	1.1876
P14906	Protein translocation protein SEC63	SEC63	NLNDDK(1)DFFDK	1	544	6.44495e-05	2	706.82	1.8344	0.94619	1.1875
P05030	Plasma membrane ATPase 1	PMA1	AK(1)DALTK	1	437	0.00221007	2	394.729	-0.091547	1.0451	1.1875
P39935	Eukaryotic initiation factor 4F subunit p150	TIF4631	FK(1)LIDIK	1	839	0.00227273	2	459.787	0.21863		1.1872
Q99383	Nuclear polyadenylated RNA-binding protein 4	HRP1	TQHILDGK(1)VIDPK	1	226	8.51546e-10	2	753.42	-0.60623	1.0363	1.1871	1.6017
P15108	ATP-dependent molecular chaperone HSP82	HSP82	RAPFDLFESK(1)K	1	335	5.30884e-07	3	460.582	-0.002468	2.697	1.1871	1.063
Q02821	Importin subunit alpha	SRP1	LLEVAEYK(1)TK	1	398	5.68086e-07	2	618.348	-0.3353	1.2621	1.1871	1.669
P25386	Intracellular protein transport protein USO1	USO1	ELDEK(1)YQILNSSHSSLK	1	777	0.0167712	3	678.344	0.014113		1.1869	1.6614
P53252	Sphingolipid long chain base-responsive protein PIL1	PIL1	IAYLK(1)YK	1	157	1.89629e-21	2	470.779	0.27646	2.2653	1.1869	1.0819
P06101	Hsp90 co-chaperone Cdc37	CDC37	AILENEK(1)DFQSLK	1	462	3.79899e-05	2	788.914	0.82117		1.1867
P0CX53	60S ribosomal protein L12-A	RPL12A	VGEDIAK(1)ATK	1	48	3.32613e-30	2	537.295	0.44165	1.4451	1.1867	1.401
P38261	Exocyst complex component EXO84	EXO84	NVEGAQK(1)FINSTK	1	337	6.7233e-06	3	493.26	-0.10671	7.8362	1.1866	0.69295
P04801	Threonine--tRNA ligase, cytoplasmic	THS1	MFHYSK(1)YK	1	240	0.000150816	3	382.52	-0.083293	1.1566	1.1865	1.12
Q08446	Protein SGT1	SGT1	ALYDEK(1)EPLK	1	18	0.000466752	2	624.33	0.25538		1.1864	1.7891
P05453	Eukaryotic peptide chain release factor GTP-binding subunit	SUP35	AYFETEK(1)RRYTILDAPGHK	1	337	5.80652e-09	4	585.055	0.14524	1.3601	1.1862
P40581	Peroxiredoxin HYR1	HYR1	SEFYK(1)LAPVDK	1	6	3.40597e-10	2	690.856	0.065409	1.1681	1.186	1.417
Q04401	Acetate non-utilizing protein 9, mitochondrial	ACN9	WK(1)DATLSSETLEK	1	85	0.00074403	2	775.391	0.59165		1.1859	1.0431
P39730	Eukaryotic translation initiation factor 5B	FUN12	VDK(1)EAEQYAEQEGIK	1	817	9.67502e-06	3	593.62	-0.15834		1.1858	1.7828
C7GRR3	Altered inheritance of mitochondria protein 9, mitochondrial	AIM9	DGNEK(1)EFVK	1	286	0.000488687	2	554.269	0.83876	3.0736	1.1857	1.0541
P0C0V8	40S ribosomal protein S21-A	RPS21A	MENDK(1)GQLVELYVPRK	1	5	3.96268e-36	2	1010.01	0.1134	1.2524	1.1856	1.3543
P15108	ATP-dependent molecular chaperone HSP82	HSP82	RIK(1)EVIK	1	191	1.31275e-90	2	464.303	-0.097455	1.31	1.1856	1.5328
P38087	Carrier protein YMC2, mitochondrial	YMC2	SIIQNDDLRK(1)PK	1	274	1.84875e-05	3	490.275	0.83888	1.2165	1.1854
Q03690	Clustered mitochondria protein 1	CLU1	DVTDEEK(1)LK	1	183	0.000206174	2	559.782	-0.16135	1.0893	1.1853
P53064	RNA polymerase-associated protein RTF1	RTF1	DIAK(1)YSAQLRNFEK	1	422	1.62394e-22	3	575.637	-0.3093	1.326	1.185	1.4552
P22276	DNA-directed RNA polymerase III subunit RPC2	RET1	LSIDK(1)VLK	1	405	0.000489531	2	479.303	0.0040435	1.3912	1.1849	2.0325
P05453	Eukaryotic peptide chain release factor GTP-binding subunit	SUP35	SELPK(1)VEDLK	1	214	3.93954e-06	2	600.33	0.10731		1.1848	0.78214
P28321	Serine hydrolase YJU3	YJU3	NENNYIQK(1)NFAK	1	235	0.000143564	2	762.876	0.87256		1.1848
Q05515	Survival factor 1	SVF1	EDEK(1)EDEEEEEYK	1	381	0.000408864	2	871.842	0.79254	1.486	1.184	1.526
P17536	Tropomyosin-1	TPM1	DLEQENVEK(1)ENQIK	1	39	1.04004e-10	3	586.623	0.90572	1.1646	1.1839	1.3873
P36775	Lon protease homolog, mitochondrial	PIM1	IVPDEK(1)DTDNDVEPTRDDEIVNK	1	118	1.85323e-23	4	675.323	0.25404	1.3635	1.1833	1.401
P12709	Glucose-6-phosphate isomerase	PGI1	LATELPAWSK(1)LQK	1	20	7.22051e-55	3	509.624	0.95232	1.1769	1.1833	1.324
Q12680	Glutamate synthase [NADH]	GLT1	YAVGNVFFK(1)K	1	133	1.6814e-06	2	607.832	1.2387	1.2384	1.1829	1.8253
P41057	40S ribosomal protein S29-A	RPS29A	ANDIGFNK(1)FR	1	54	2.1697e-10	3	408.544	-0.2504	1.0013	1.1828	0.56881
P40509	Coatomer subunit epsilon	SEC28	FDELVRK(1)YDTSN	1	291	2.51231e-68	2	764.868	-1.4962	1.4131	1.1828	1.331
P19454	Casein kinase II subunit alpha'	CKA2	EAMDHK(1)FFK	1	332	0.00348744	3	398.859	0.51885		1.1827	1.7396
P00359	Glyceraldehyde-3-phosphate dehydrogenase 3	TDH3	YDSTHGRYAGEVSHDDK(1)HIIVDGKK	1	63	0	5	574.683	-0.16505	1.2521	1.1827	1.5488
P47006	DNA-directed RNA polymerase I subunit RPA34	RPA34	HLK(1)NFPLNGDNK	1	36	0.000662768	3	480.253	0.17258		1.1826	1.6106
P16120	Threonine synthase	THR4	FQVDK(1)SIIEGASK	1	380	0.000103341	2	732.391	0.32429	1.174	1.1824	1.4877
P38295	Medium-chain fatty acid ethyl ester synthase/esterase 2	EHT1	DYEFDQSTTSFDK(1)K	1	127	2.95206e-15	2	876.884	0.35816	1.3495	1.1815	1.634
Q12387	N-terminal acetyltransferase B complex subunit MDM20	MDM20	EIQK(1)LIK	1	729	0.00342735	2	457.289	0.056704	1.4052	1.1811	1.7197
P00560	Phosphoglycerate kinase	PGK1	ELPGVAFLSEK(1)K	1	415	9.39356e-17	3	453.922	-1.1786	1.1716	1.181	1.3542
P40825	Alanine--tRNA ligase, mitochondrial	ALA1	IDGPGFEK(1)AK	1	475	0.000117023	2	552.29	0.73502	1.0996	1.181	1.0598
Q04344	Hit family protein 1	HNT1	SEIPSFK(1)LIETK	1	39	6.23801e-06	2	717.398	0.23061	0.83736	1.1809	1.3703
P38348	DNA mismatch repair protein HSM3	HSM3	VENDK(1)LITAIEK	1	151	6.44053e-24	3	472.264	-0.19121	1.4227	1.1806	1.8457
P38817	ADP-ribosylation factor-binding protein GGA2	GGA2	ISESDLAVLK(1)PSNQLK	1	180	0.000787041	3	595.332	0.27201	1.0561	1.1806	1.324
P32915	Protein transport protein SEC61	SEC61	RETSIYRELK(1)K	1	415	0.000306964	3	488.944	-0.46572	1.4372	1.1806	2.093
P00549	Pyruvate kinase 1	CDC19	GPEIRTGTTTNDVDYPIPPNHEMIFTTDDK(1)YAK	1	116	8.00428e-184	4	949.452	-0.60874		1.1804
P47143	Adenosine kinase	ADO1	DK(1)FSERLLNENEK	1	92	3.68959e-35	3	555.281	0.33045	1.244	1.1803	1.3534
P00359	Glyceraldehyde-3-phosphate dehydrogenase 2	TDH2	AAAEGK(1)LK	1	267	0.000498095	2	415.243	0.26121	1.156	1.1802	1.4575
A6ZN26	Eukaryotic translation initiation factor 3 subunit C	NIP1	LNDEK(1)TIFVVEK	1	773	8.34361e-06	2	738.901	0.83553	1.1721	1.1801	1.5441
P47006	DNA-directed RNA polymerase I subunit RPA34	RPA34	DVPK(1)VEGLK	1	162	0.00113395	2	513.795	0.51871	0.62466	1.1795	0.43567
Q12495	Chromatin assembly factor 1 subunit p90	RLF2	GDLPRK(1)WVIK	1	583	0.00073468	3	418.584	-0.47608		1.1795	2.5372
P32377	Diphosphomevalonate decarboxylase	MVD1	AIVEK(1)DFATFAK	1	244	2.8154e-08	2	691.372	0.21613	1.3082	1.1795	1.6152
P40016	26S proteasome regulatory subunit RPN3	RPN3	FTSTITK(1)YK	1	366	0.000230082	2	565.808	0.13052	1.3058	1.1791	1.4188
P43593	Ubiquitin carboxyl-terminal hydrolase 6	UBP6	WYK(1)FNDDK	1	463	0.000493799	2	579.267	-1.0241		1.1791	0.66409
Q12690	60S ribosomal protein L13-A	RPL13A	EYQSK(1)IIVFPRNGK	1	122	1.98723e-06	3	574.318	0.43092	1.5598	1.179	1.7193
P05694	5-methyltetrahydropteroyltriglutamate--homocysteine methyltransferase	MET6	DIRINRNK(1)FNK	1	459	2.63849e-10	3	487.276	-0.70019	1.7869	1.179	1.8007
P47143	Adenosine kinase	ADO1	FSERLLNENEK(1)AGVK	1	103	2.73694e-97	3	592.648	-0.11867	1.3337	1.1788	1.4335
P05737	60S ribosomal protein L7-A	RPL7A	LSNPSGGWGVPRK(1)FK	1	219	4.87954e-29	3	557.97	-0.16294	0.81555	1.1788	1.0662
P15565	tRNA (guanine(26)-N(2))-dimethyltransferase, mitochondrial	TRM1	LSFAPNEQSGNIEK(1)LRK	1	544	9.34615e-09	3	658.353	0.023407		1.1786	1.4118
P35691	Translationally-controlled tumor protein homolog	TMA19	GAQTYVK(1)K	1	118	0.000739398	2	468.761	2.1669	1.5587	1.1784	1.7036
P15705	Heat shock protein STI1	STI1	LRNAEK(1)ELK	1	380	2.98281e-15	3	381.556	-0.34508	1.2356	1.1784	1.8545
P39954	Adenosylhomocysteinase	SAH1	SFREK(1)HIEFQK	1	386	2.07409e-33	3	497.597	0.22542	1.4443	1.1784	1.736
P15625	Phenylalanine--tRNA ligase alpha subunit	FRS2	DPLTADLPDDK(1)TYMDNIK	1	294	4.96737e-06	3	708.333	0.10065		1.1784	1.5612
P43588	26S proteasome regulatory subunit RPN11	RPN11	RIEEEK(1)ELTEEELK	1	259	4.04868e-14	3	606.311	0.18386		1.1783
P38351	RNA polymerase II-associated protein 1	PAF1	TDK(1)WQHPVK	1	170	2.31846e-05	3	394.209	-0.37237	0.88973	1.1783	1.6872
P50095	Inosine-5'-monophosphate dehydrogenase 3	IMD3	AAVRDYK(1)TALEFAK	1	8	1.23648e-07	2	833.944	-0.1227		1.178
P42945	U3 small nucleolar RNA-associated protein 10	UTP10	VYSVLLDETSDK(1)K	1	1173	0.00180731	3	513.603	0.036599	2.0618	1.178	1.6771
P33892	Translational activator GCN1	GCN1	SNLNADYK(1)SLISK	1	394	0.000192365	2	747.894	0.4019	0.99649	1.1779	1.6587
P00560	Phosphoglycerate kinase	PGK1	TVTDK(1)EGIPAGWQGLDNGPESRK	1	302	1.07926e-226	3	833.082	-0.087879	1.2635	1.1778	1.4438
P09436	Isoleucine--tRNA ligase, cytoplasmic	ILS1	LGITGK(1)DDVFK	1	104	1.76693e-08	2	617.838	0.20799	1.0542	1.1777	0.96458
P06105	Protein SCP160	SCP160	SDK(1)VNDVVYIRGTK	1	1195	9.07665e-30	3	545.962	0.85835	1.2411	1.1774	1.1923
P35844	Protein KES1	KES1	NSFK(1)ARIYK	1	247	2.49426e-05	2	584.827	-0.53327	1.2539	1.1773	1.6254
Q3E764	Translation machinery-associated protein 7	TMA7	SGK(1)PLVGGGIK	1	51	0.000158198	2	527.816	-0.02467	1.1686	1.177	1.2437
P0CX37	40S ribosomal protein S6-A	RPS6A	EDDVRDFVIRREVTK(1)GEK	1	164	0.00540119	4	559.045	-0.89867	1.0639	1.1769	1.5625
Q08647	Multisubstrate pseudouridine synthase 7	PUS7	QEK(1)INQTRDANGVENWGYGPSK	1	198	1.77492e-09	3	845.074	-1.1652	1.3196	1.1768
P07806	Valine--tRNA ligase, mitochondrial	VAS1	DVK(1)SRTLLSVPGYDEK	1	342	1.09314e-55	3	616.995	0.40975	1.0355	1.1766	1.7345
P06105	Protein SCP160	SCP160	DITVQGPQK(1)FVK	1	920	1.08131e-08	2	701.39	-0.21138	1.8497	1.1766	1.1954
P04807	Hexokinase-2	HXK2	QGFIFK(1)NQDLSK	1	329	2.87258e-24	2	733.886	-0.26524	1.221	1.1765	1.2439
P47110	DNA polymerase delta subunit 3	POL32	DRDDK(1)ETSRQNELRK	1	179	0.000393704	4	483.744	-1.0321	1.253	1.1763	1.7428
Q12074	Spermidine synthase	SPE3	SK(1)YQDVLIFK	1	42	2.60175e-11	2	641.856	0.58593		1.1763
P06169	Pyruvate decarboxylase isozyme 1	PDC1	GYK(1)PVAVPARTPANAAVPASTPLK	1	345	6.28101e-69	3	806.788	0.19507	1.2637	1.1763	1.4582
P35719	Uncharacterized protein MRP8	MRP8	EFK(1)DIPDLK	1	137	0.000287903	2	573.806	0.079994	0.91392	1.1763	0.94146
P53221	60S ribosomal protein L26-B	RPL26B	FAVQVDK(1)VTK	1	84	2.54824e-25	2	588.835	-0.048746	1.0934	1.1762	1.4513
P47119	Inosine triphosphate pyrophosphatase	HAM1	SNNEIVFVTGK(1)LK	1	15	3.95989e-14	2	916.481	-0.087791	1.3017	1.176	1.2825
P40016	26S proteasome regulatory subunit RPN3	RPN3	YK(1)QLLLK	1	368	0.00229601	2	474.3	1.0161	0.93538	1.1757	2.4199
Q00955	Acetyl-CoA carboxylase	ACC1	TLDDK(1)LK	1	2185	0.00227273	2	437.748	-0.10085	1.4843	1.1756	1.7916
P16862	6-phosphofructokinase subunit beta	PFK2	TTDTYPSLPK(1)PLNRPQK	1	190	5.99187e-12	3	666.693	1.1791	1.2893	1.1754	1.2578
Q03558	NADPH dehydrogenase 2	OYE2	DFK(0.007)PQALGDTNLFK(0.993)PIK	0.992607	19	0.00138424	3	658.695	-0.59529		1.1754
P53252	Sphingolipid long chain base-responsive protein PIL1	PIL1	ITDK(1)IAYLK	1	152	1.89629e-21	2	553.826	-0.12643	1.2014	1.1753	1.1079
P42073	RNA end formation protein 2	REF2	NSLLLRK(1)DRGGLPYK	1	509	7.81676e-15	3	591.344	-0.30026	1.0726	1.1753	1.5917
P0C0W1	40S ribosomal protein S22-A	RPS22A	VIIK(1)FLQVMQK	1	36	2.17858e-05	3	468.948	-0.58336	1.1626	1.1752	1.2139
P53278	Uncharacterized protein YGR130C	YGR130C	ITDLTK(1)DEK	1	153	0.000554384	2	552.793	-0.09879		1.1752
P07278	cAMP-dependent protein kinase regulatory subunit	BCY1	SIRNNFLFNK(1)LDSDSK	1	187	6.43842e-14	3	647.334	0.74698		1.1751	1.1376
P32582	Cystathionine beta-synthase	CYS4	DLHLK(1)PVVSVK	1	375	5.61453e-31	3	426.259	-0.17184	1.4277	1.1746	1.5628
P15108	ATP-dependent molecular chaperone HSP82	HSP82	EVPIPEEEK(0.5)K(0.5)DEEK	0.5	225	0.000173434	3	580.956	0.0026076		1.1744
P32471	Elongation factor 1-beta	EFB1	ASTDFSK(1)IETLK	1	8	1.73798e-24	2	712.369	0.11793	1.3627	1.1739	1.6448
P41819	Dimethyladenosine transferase	DIM1	QVSAEK(1)HLSSVFK	1	22	4.50405e-46	3	501.272	0.036521	2.2803	1.1738	5.4554
P28272	Dihydroorotate dehydrogenase (fumarate)	URA1	ESVVVK(1)PK	1	214	0.00154269	2	464.279	0.42298	1.3009	1.1737	1.7919
A6ZYI0	Adenylate kinase 1	ADK1	RLAAYHAQTEPIVDFYK(1)K	1	194	5.95584e-61	3	731.388	-1.2164	1.1876	1.1735	1.1092
Q03690	Clustered mitochondria protein 1	CLU1	K(0.003)DDVK(0.997)PELANK	0.997216	1240	0.000395226	2	649.851	0.69678		1.1735	2.2501
P23254	Transketolase 1	TKL1	LSK(0.984)DK(0.016)PTLIK	0.983503	238	9.45071e-05	3	395.58	0.37499	1.1217	1.1734	1.5266
P05747	60S ribosomal protein L29	RPL29	YPSLK(1)GVDPK	1	33	2.60014e-25	2	573.314	0.54517	0.66729	1.1732	1.8995
P38934	Nuclear segregation protein BFR1	BFR1	AK(1)FSSTAEAK	1	105	0.000152835	2	541.28	1.0284	4.2653	1.1732	0.96854
P54885	Gamma-glutamyl phosphate reductase	PRO2	AFVHK(1)DLDIK	1	447	6.6023e-05	3	409.896	-0.26809	1.2962	1.1726	1.3624
P00359	Glyceraldehyde-3-phosphate dehydrogenase 2	TDH2	ELDTAQK(1)HIDAGAK	1	108	0	2	769.894	0.49259	1.4195	1.1724	1.7964
P39520	Protein IFH1	IFH1	EVNGSGTTTTQQALSFK(1)FK	1	254	1.49678e-05	3	696.02	-0.70589	0.39023	1.1724	1.1429
Q12118	Small glutamine-rich tetratricopeptide repeat-containing protein 2	SGT2	YAQGKPEEALEAYK(1)K	0.999983	194	4.98475e-06	3	589.637	0.14261	2.22	1.172	1.4366
P13382	DNA polymerase alpha catalytic subunit A	POL1	SSIK(1)RVNGNDESSHDAGISK	1	180	4.19477e-39	4	536.515	0.12483		1.172	9.1626
P31373	Cystathionine gamma-lyase	CYS3	VTDIQK(1)VADLIK	1	160	1.53178e-95	2	692.906	1.0814	1.7095	1.172	1.7029
P12709	Glucose-6-phosphate isomerase	PGI1	LQK(1)IYESQGK	1	23	7.22051e-55	2	618.335	0.015085	1.2258	1.1719	1.387
P00549	Pyruvate kinase 1	CDC19	EFGILK(1)K	1	474	0.000407197	2	438.763	0.15763	1.2736	1.1717	1.7145
P23254	Transketolase 1	TKL1	MTTTIGYGSLHAGSHSVHGAPLK(1)ADDVK	1	268	1.4746e-187	4	723.863	-0.13934	1.3962	1.1715	1.8485
P25386	Intracellular protein transport protein USO1	USO1	IQLEK(1)EATETK	1	1131	0.000491755	2	666.356	-0.052932		1.1715
P31373	Cystathionine gamma-lyase	CYS3	VADLIK(1)K	1	166	1.53178e-95	2	414.763	0.11958	1.1819	1.171	1.3139
P47054	Nucleoporin NUP192	NUP192	VISNLVPK(1)LESSRTK	1	663	0.0027417	3	571.668	0.15286		1.1707
Q12449	Hsp90 co-chaperone AHA1	AHA1	LVGVEAGSVK(1)DK	1	37	3.6546e-05	2	622.348	0.87769		1.1707	2.0408
P16120	Threonine synthase	THR4	AIFGDK(1)EFNSK	1	228	1.18712e-23	2	649.325	-0.3331	1.2798	1.1705	1.3986
P39744	Nucleolar complex protein 2	NOC2	K(1)SPNLAAFDFEHNIK	1	534	5.325e-44	3	591.637	-0.14788	1.477	1.1705
P10664	60S ribosomal protein L4-A	RPL4A	AVGAHSDLLK(1)VLK	1	180	3.10663e-13	3	464.945	0.27037	0.9293	1.1702	0.96822
P41277	(DL)-glycerol-3-phosphatase 1	RHR2	LEGEIPEK(1)YGEHSIEVPGAVK	1	85	3.62525e-97	4	581.551	0.67691	1.3038	1.1701	1.0529
P07275	Delta-1-pyrroline-5-carboxylate dehydrogenase, mitochondrial	PUT2	IQSGVVEGK(1)YRDYPRIIGETGGK	1	307	0.0137886	4	641.842	-0.48354		1.17
P0CX23	60S ribosomal protein L20-A	RPL20A	QFLTK(1)DLK	1	146	3.70226e-09	2	517.798	0.64832	0.96451	1.17	1.4931
P07149	Fatty acid synthase subunit beta	FAS1	K(1)NPNWLEEYHPK	1	557	4.33453e-35	3	532.932	0.25806	1.284	1.1699
A6ZPY2	Translation machinery-associated protein 22	TMA22	DVK(1)VETIDAK	1	179	0.000140106	2	580.314	1.4502	1.3325	1.1698	1.5181
Q07878	Vacuolar protein sorting-associated protein 13	VPS13	VTRSQK(1)DLFTLK	1	982	9.83103e-05	3	493.284	0.026622		1.1698	1.3545
P38701	40S ribosomal protein S20	RPS20	NAEQHNLVK(1)K	1	52	0.000327557	3	408.223	-0.62709	1.5802	1.1697	1.0446
P46655	Glutamate--tRNA ligase, cytoplasmic	GUS1	K(1)VIDPIAPRHTAIVNPVK	1	503	3.58618e-99	2	1005.6	-0.70492	1.3884	1.1696	1.84
A7A1W1	40S ribosomal protein S1-B	RPS1B	NLLTNFHGMDFTTDK(1)LRSMVRK	1	109	0.000756552	5	540.475	0.29413		1.1694
P17558	37S ribosomal protein PET123, mitochondrial	PET123	ELELEK(1)LNK	1	142	1.91429e-07	2	579.324	0.063492	1.181	1.1687	1.1931
P32324	Elongation factor 2	EFT1	FGVDK(1)AK	1	237	0.00425433	2	403.724	0.12756		1.1687	1.1385
P00817	Inorganic pyrophosphatase	IPP1	ADAPIDK(1)SIDK	1	275	2.18675e-10	2	607.817	-0.45651	1.1399	1.1684	1.1344
P31787	Acyl-CoA-binding protein	ACB1	QATVGDNDK(0.939)EK(0.061)PGIFNMK	0.93938	42	0.000116999	3	678.67	-0.27049	1.5192	1.1682	1.2046
P31787	Acyl-CoA-binding protein	ACB1	QATVGDNDK(0.5)EK(0.5)PGIFNMK	0.5	44	6.57665e-26	3	684.002	0.27312	1.1953	1.1682
A7A1I2	Protein HRI1	HRI1	DSGK(1)SEFLLSYGK	1	203	4.49386e-07	2	736.867	0.34603	1.2415	1.1679	1.5045
P89886	Translation machinery-associated protein 20	TMA20	K(1)SQIELIK	1	46	0.000161377	2	500.805	0.59476	1.142	1.1677	1.4246
A7A1W1	40S ribosomal protein S1-B	RPS1B	QPK(1)FDVGALMALHGEGSGEEK	1	222	1.39783e-14	3	753.363	-0.28803	1.0782	1.1676	1.1735
P36080	Ribosomal RNA-processing protein 14	RRP14	DAKPVVLPGEK(1)FK	0.999975	87	1.02154e-05	3	490.617	-0.045066	1.1718	1.1675	5.4201
Q02776	Mitochondrial import inner membrane translocase subunit TIM50	TIM50	DVRPILNSFEDK(1)K	1	348	0.000862447	3	534.954	0.68772		1.1672
P07283	Phosphomannomutase	SEC53	EHQIRAK(1)FVEALK	1	163	3.28601e-65	3	537.639	-0.26407	0.93473	1.1667	1.3021
P38934	Nuclear segregation protein BFR1	BFR1	EIEK(1)LNLDYSNK	1	437	1.01022e-16	3	503.259	0.36364	1.2996	1.1663	1.8135
P32496	26S proteasome regulatory subunit RPN12	RPN12	ALLFFNNEK(1)ETEK	1	215	4.00149e-06	2	812.914	0.1537	1.3298	1.1662	1.4465
Q12109	Tryptophan--tRNA ligase, cytoplasmic	WRS1	HK(1)LTINDVK	1	153	9.24158e-11	2	555.319	0.58609	1.4848	1.1661	2.319
P40212	60S ribosomal protein L13-B	RPL13B	AEAEAEK(1)K	1	197	2.13777e-05	2	459.232	0.56699		1.1657	0.82062
P35723	Endoplasmic reticulum transmembrane protein 1	YET1	YFDEK(1)NQPGNVAAAEASK	1	190	1.45029e-05	3	660.981	0.43609	3.0156	1.165	0.86179
P02994	Elongation factor 1-alpha	TEF1	YAWVLDK(1)LK	1	62	1.08359e-15	2	589.334	-0.057052	1.1922	1.1648	1.3781
P40991	Putative ribosomal RNA methyltransferase Nop2	NOP2	SRK(1)EEEEVVEEDK	1	61	2.27087e-07	3	549.928	0.2415		1.1647	2.6465
P53622	Coatomer subunit alpha	COP1	MNEGYK(1)NFK	1	999	8.55038e-06	2	586.774	-0.42274	1.6701	1.1642	1.3135
P32288	Glutamine synthetase	GLN1	EMRQPGGMK(1)YIEQAIEK	1	265	6.14966e-52	3	689.34	-0.76462	1.2742	1.164	1.5328
Q12199	Type 2A phosphatase activator TIP41	TIP41	EFEGK(1)YQDVLAK	1	314	0.0011333	2	734.87	-0.47985		1.1639
Q04344	Hit family protein 1	HNT1	AMK(1)LDTYNVLQNNGK	1	94	4.02554e-28	3	584.298	0.49727		1.1638	1.5248
P41920	Ran-specific GTPase-activating protein 1	YRB1	ERGTGDCK(1)FLK	1	112	8.58866e-19	3	451.559	0.26851	1.312	1.1636	1.1403
P14540	Fructose-bisphosphate aldolase	FBA1	K(1)FFDPRVWVREGEK	1	327	2.27425e-72	4	459.495	-0.0062283	1.6594	1.1635	1.8238
P0CX33	40S ribosomal protein S30-A	RPS30A	SQTPK(1)VEK	1	20	0.00222926	2	479.764	0.18425	0.87031	1.1635	0.93241
P19097	Fatty acid synthase subunit alpha	FAS2	NIQSK(1)DSYITIETAK	1	1741	1.25154e-30	2	1026.52	-0.37608	1.9909	1.1633	1.4697
Q03690	Clustered mitochondria protein 1	CLU1	KFISHVQAFEK(1)K	1	311	1.68375e-11	3	501.949	-0.19107	1.2657	1.1629	1.5739
Q99383	Nuclear polyadenylated RNA-binding protein 4	HRP1	TGK(1)IFVGGIGPDVRPK	1	244	2.44228e-10	3	561.658	0.82053		1.1626	1.8692
Q04371	UPF0364 protein YMR027W		YHGSILHK(1)DLQK	1	371	3.6562e-17	4	370.953	0.39778		1.1624	1.6179
P26785	60S ribosomal protein L16-B	RPL16B	IFEGIPPPYDK(1)K	1	113	0.0123252	3	482.594	-0.4062		1.1622	1.6517
P31787	Acyl-CoA-binding protein	ACB1	DRYK(1)WEAWENLK	1	55	6.57665e-26	3	560.611	0.59828	1.3543	1.162	1.4126
P40462	Protein TMA108	TMA108	IEK(1)FINLEK	1	905	5.85033e-07	2	588.337	0.096109		1.162
P10592	Heat shock protein SSA3	SSA3	ITITNDK(1)GRLSK	1	505	4.34596e-12	3	463.268	-0.70148	1.1256	1.1618	1.1181
P05373	Delta-aminolevulinic acid dehydratase	HEM2	DYLK(1)PLVAK	1	76	2.82073e-05	2	544.821	0.51653	1.1935	1.1618	1.2756
P34216	EH domain-containing and endocytosis protein 1	EDE1	YQDLSNK(1)DTDLTDREK	1	808	9.50767e-56	3	661.648	0.22576	1.3155	1.1614	1.4612
P38903	Serine/threonine-protein phosphatase 2A 56 kDa regulatory subunit delta isoform	RTS1	NLRINNDK(1)DQYTIK	1	721	7.04795e-08	3	592.979	0.31964		1.1614
Q12118	Small glutamine-rich tetratricopeptide repeat-containing protein 2	SGT2	AMANK(1)DYELAINK	1	116	1.23965e-26	3	508.257	0.12864	1.575	1.161	1.7945
P32657	Chromo domain-containing protein 1	CHD1	STK(1)LMAMYDK	1	1454	0.000168339	2	631.294	0.20023	1.5929	1.161	2.1325
P07263	Histidine--tRNA ligase, mitochondrial	HTS1	GK(1)LQVSLK	1	50	0.000501363	2	457.787	0.16826	2.8596	1.1609	0.58008
P09436	Isoleucine--tRNA ligase, cytoplasmic	ILS1	DADK(1)LIIK	1	376	6.50873e-09	2	479.284	0.29711	1.0529	1.1607	1.4507
P00549	Pyruvate kinase 1	CDC19	DK(1)EDLRFGVK	1	196	7.61838e-43	3	416.891	0.11283	1.2471	1.1605	1.4599
P04807	Hexokinase-2	HXK2	HFISELEK(1)GLSK	1	54	6.44053e-24	2	715.388	-0.10342	1.3066	1.1599	1.4902
P35844	Protein KES1	KES1	TELEETQRELRK(1)EEEAK	1	348	0.00251874	3	720.697	0.079534	1.6241	1.1597	1.4376
P40413	T-complex protein 1 subunit epsilon	CCT5	LQTYEQDK(1)FK	1	305	5.28014e-05	2	671.338	0.30571	1.485	1.1597	2.0914
P22203	V-type proton ATPase subunit E	VMA4	TNIVRNETNNIDGNFK(1)SK	1	63	4.17051e-98	3	702.691	0.058624	1.188	1.1594	1.1315
P12709	Glucose-6-phosphate isomerase	PGI1	NWFLSK(1)TGNDPSHIAK	1	240	6.62054e-36	3	619.648	-0.65274	1.1644	1.1593	1.2759
P46655	Glutamate--tRNA ligase, cytoplasmic	GUS1	EQVAK(1)WVNLAQK	1	77	9.99529e-07	2	728.401	-0.45479		1.1593
Q02486	ARS-binding factor 2, mitochondrial	ABF2	EFDEK(1)LPPK	1	113	0.00046229	2	572.798	-0.17731	0.90402	1.1592
A6ZZJ1	Myosin-3	MYO3	LRDYGTK(1)LLAGK	1	765	0.000148516	3	459.601	0.83367		1.1591	2.1163
P05453	Eukaryotic peptide chain release factor GTP-binding subunit	SUP35	EEKPVQTEEK(1)TEEK	0.999618	205	5.42378e-09	3	582.62	0.36338	3.8585	1.1589	1.023
P30624	Long-chain-fatty-acid--CoA ligase 1	FAA1	EIHEESK(1)SVMK	1	72	0.000166031	3	458.89	-0.042138	1.2636	1.1585	1.4398
Q00055	Glycerol-3-phosphate dehydrogenase [NAD(+)] 1	GPD1	DFRGEGK(1)DVDHK	1	211	2.82837e-11	3	482.232	-0.91629	1.1702	1.1584	1.1918
Q01329	Pre-tRNA-processing protein PTA1	PTA1	GILNFDPSK(1)GNSK	1	342	5.08985e-19	2	709.867	-0.036467	1.0364	1.1583	1.3196
P06738	Glycogen phosphorylase	GPH1	YVEDK(1)EFLK	1	584	6.3669e-07	2	606.811	0.054654		1.1579
P14832	Peptidyl-prolyl cis-trans isomerase	CPR1	FPDENFK(1)K	1	87	1.08299e-85	2	533.764	0.2929	1.2718	1.1579	1.3352
P43639	Casein kinase II subunit beta	CKB1	HFK(1)ELEEYVERK	1	219	0.000158666	3	550.283	0.18417		1.1578	1.6182
Q04062	26S proteasome regulatory subunit RPN9	RPN9	DSK(1)DFDESLK	1	90	1.6505e-06	2	613.283	0.077953	1.1755	1.1577	1.3415
P43593	Ubiquitin carboxyl-terminal hydrolase 6	UBP6	VRDELRK(1)VEK	1	362	0.000162138	3	438.589	0.72243	1.4517	1.1577	1.5686
P32583	Suppressor protein SRP40	SRP40	VDEVPK(1)LSVK	1	13	6.36164e-05	3	385.892	-0.1893	0.78933	1.1571	4.9727
P36015	Synaptobrevin homolog YKT6	YKT6	QLDTYISK(1)YQDPSQADAIMK	1	131	6.73817e-39	3	791.714	0.56983	1.4337	1.1568
Q12460	Nucleolar protein 56	NOP56	LVLFIK(1)DK	1	224	0.000786979	2	509.321	-0.54726	1.0102	1.1565	1.2869
P54839	Hydroxymethylglutaryl-CoA synthase	ERG13	TFVNVAK(1)PFHK	1	352	3.90464e-12	3	443.915	0.19164	1.1585	1.1564	1.2123
P31539	Heat shock protein 104	HSP104	VLQDAAK(1)IQK	1	101	0.000138645	2	578.34	0.27891	1.0887	1.1564	1.2515
P40414	Tropomyosin-2	TPM2	K(1)NQDLEQQLEDSEAK	1	87	1.27591e-27	3	606.29	-0.34946	3.6302	1.1562	0.92103
P38249	Eukaryotic translation initiation factor 3 subunit A	RPG1	IVDAAK(1)AEYEARMADRK	1	765	0.00287497	4	495.506	-0.050189	1.3439	1.1561	1.4724
Q02792	5'-3' exoribonuclease 2	RAT1	NNELMK(1)DISK	1	484	2.48787e-07	2	625.308	-0.34078	0.61645	1.1561	3.4193
P07149	Fatty acid synthase subunit beta	FAS1	LQK(1)IDIIELQK	1	1921	7.61528e-05	3	461.613	0.16154	1.5748	1.156	2.0233
Q08647	Multisubstrate pseudouridine synthase 7	PUS7	NFEDK(1)SVRTK	1	154	1.93565e-05	3	422.554	0.22971		1.1558
Q08971	UPF0368 protein YPL225W	YPL225W	KFTEEELK(1)TK	1	77	1.40327e-13	3	432.234	0.25275	1.0981	1.1557	1.4373
Q06224	Endoribonuclease YSH1	YSH1	EEIAAK(1)IEPIK	1	503	4.43798e-15	2	641.866	0.52604	1.1983	1.1556	1.334
P19097	Fatty acid synthase subunit alpha	FAS2	HQHGDK(1)VDIFEIPETGEYSVK	1	1151	6.61509e-16	4	618.303	0.35992	1.3133	1.1556	1.2494
P12709	Glucose-6-phosphate isomerase	PGI1	DAK(1)RFEK	1	43	1.03055e-29	2	468.251	-0.33237	1.1095	1.1556	1.2988
P21538	DNA-binding protein REB1	REB1	QYSELQK(1)DSMLDSSLNK	1	322	8.443e-44	3	681.989	-0.50821	1.8499	1.1556	5.6508
P36159	Ribonuclease Z	TRZ1	GPLFAK(1)LTK	1	225	0.000378119	2	508.811	0.25653	0.97396	1.1556	1.6446
Q08773	ISWI chromatin-remodeling complex ATPase ISW2	ISW2	FVLDVDPK(1)YAK	1	77	0.000662068	2	668.861	0.0039841		1.1553
P30657	Proteasome component PRE4	PRE4	NLQVENMK(1)WDFAK	1	251	0.000229265	2	840.906	0.45334		1.1553	1.8066
P12709	Glucose-6-phosphate isomerase	PGI1	RFEK(1)LNK	1	47	1.88944e-08	2	488.782	0.082471	0.90485	1.1549	0.97279
P07284	Serine--tRNA ligase, cytoplasmic	SES1	EDASGLLAEK(1)EK	1	80	1.08821e-11	2	666.338	0.83378	1.3752	1.1548	1.5972
P0C0W9	60S ribosomal protein L11-A	RPL11A	QK(1)YDADVLDK	1	166	1.42184e-18	2	618.809	-0.13471	1.06	1.1547	1.1992
A6ZRZ6	Actin cytoskeleton-regulatory complex protein END3	END3	LEQFEIK(1)K	1	10	0.000202986	2	538.803	0.15466		1.1546	1.3614
Q04894	NADP-dependent alcohol dehydrogenase 6	ADH6	LVSEK(1)DIK	1	317	0.000499172	2	487.282	0.648	1.1414	1.1545
P38708	Putative proline--tRNA ligase YHR020W	YHR020W	WFDDK(1)IK	1	238	0.0049242	2	497.256	-0.52655	1.1273	1.1542	1.2165
P53073	ER membrane protein complex subunit 4	EMC4	HLLDTK(1)YIEK	1	17	1.99093e-10	2	651.359	-0.05492		1.1538	1.7395
P14742	Glucosamine--fructose-6-phosphate aminotransferase [isomerizing]	GFA1	LIPGQIK(1)QVLK	1	549	5.61154e-07	2	639.911	0.18639	1.2741	1.1538	1.5212
Q00055	Glycerol-3-phosphate dehydrogenase [NAD(+)] 1	GPD1	AAEK(1)PFK	1	33	0.00220709	2	416.732	0.23053		1.1533	1.1164
P47075	Vacuolar transporter chaperone 4	VTC4	GK(1)YTVDQVFAK	1	311	3.22714e-15	2	649.343	0.20505	1.9457	1.1532	1.6709
P53860	Phosphatidylinositol transfer protein PDR16	PDR16	NK(1)SEDDLKPLEEEEK	0.999999	69	2.18046e-09	3	615.63	-0.44522	1.1634	1.1532	1.2319
A6ZR25	Topoisomerase I damage affected protein 2	TDA2	LVLEK(1)LEK	1	57	0.000510737	2	507.316	0.26817	1.3802	1.153	1.5127
P32499	Nucleoporin NUP2	NUP2	DSDK(1)PSLPSAVDGENDKK	1	453	1.23341e-19	3	648.645	1.1748	1.5637	1.153	1.4469
Q01976	ADP-ribose pyrophosphatase	YSA1	IIYK(1)DPNGK	1	55	1.62077e-15	2	545.301	-0.35888	1.1469	1.1529	0.90946
P46947	Pre-mRNA-splicing factor CWC26	BUD13	IDDSSFSRSK(1)YEDEK	1	146	2.82344e-06	3	616.615	0.055275	1.3114	1.1528	2.4007
Q07589	Uncharacterized protein YDL144C	YDL144C	GLLK(1)FDEK	1	345	0.00526146	2	496.277	0.11749	2.373	1.1528	1.0324
P32939	GTP-binding protein YPT7	YPT7	TSLMHRYVNDK(1)YSQQYK	1	32	2.69582e-23	3	735.025	-0.14343	1.7756	1.1526
P00359	Glyceraldehyde-3-phosphate dehydrogenase 3	TDH3	VINDAFGIEEGLMTTVHSLTATQK(1)TVDGPSHK	1	184	1.08478e-152	5	691.749	0.35126		1.1524
P40106	(DL)-glycerol-3-phosphatase 2	HOR2	YGEK(1)SIEVPGAVK	1	89	1.15532e-13	2	709.88	0.096722	1.0226	1.1523	0.7115
P38009	Bifunctional purine biosynthesis protein ADE17	ADE17	TLHPAVHGGILARDIDSDEK(1)DLK	1	87	8.16846e-85	4	636.337	0.30198		1.1522	0.68642
A6ZQR2	Enolase-phosphatase E1	UTR4	DVK(1)DPILK	1	75	0.00570289	2	485.284	0.14056	1.2479	1.1519
P19097	Fatty acid synthase subunit alpha	FAS2	SGSLTFNSK(1)NIQSK	1	1736	1.25154e-30	2	776.902	-0.59279	1.8584	1.1518	1.8066
A6ZKU1	Actin cytoskeleton-regulatory complex protein SLA1	SLA1	VYILDDK(1)K	1	386	0.000773814	2	518.29	0.22234	1.4994	1.1517	1.6551
P36069	Probable phosphomutase PMU1	PMU1	NWK(1)ELYHAIPRNTK	1	38	2.75511e-07	4	453.744	0.2789		1.1516
P33399	La protein homolog	LHP1	K(1)QFDLQREASK	1	215	3.89459e-15	3	464.581	-0.47323	1.7463	1.1514	2.1849
P16550	Protein APA1	APA1	SAFDNGNLK(1)FIQTETTK	1	25	1.13125e-08	3	652.662	0.70032	1.6144	1.1511	1.7676
P32324	Elongation factor 2	EFT1	GDEK(1)DLEGK	1	312	2.26585e-15	2	516.746	-0.39475	1.2201	1.1511	1.5
P26784	60S ribosomal protein L16-A	RPL16A	LK(1)YHDFLRK	1	53	0.00113395	3	421.24	0.82134	1.1354	1.1507	1.1044
P0CX29	40S ribosomal protein S23-A	RPS23A	SSPFGGSSHAK(1)GIVLEK	1	50	1.40543e-11	3	581.641	0.083416	1.1783	1.1497	1.0849
P39979	N-acetyltransferase HPA3	HPA3	TDK(1)VLYK	1	171	4.3467e-13	2	454.758	0.24304	1.5478	1.1497	0.97972
P11484	Heat shock protein SSB1	SSB1	VQK(1)LLSDFFDGK	1	351	2.87258e-24	2	719.882	-0.84415		1.1493	1.5685
P53115	Putative DNA helicase INO80	INO80	EDK(1)DISDFSK	1	12	0.000569224	2	613.283	0.20364	0.81082	1.1491	1.7326
P02994	Elongation factor 1-alpha	TEF1	RTIEK(1)FEK	1	41	3.56404e-21	2	546.806	-0.21006	1.4498	1.1485	1.4826
P22137	Clathrin heavy chain	CHC1	QLFEK(1)WLK	1	454	0.00532566	2	567.321	-0.069603		1.1485
P35177	Transcriptional activator SPT7	SPT7	LTSVIPEGEK(1)EK	1	629	8.60434e-24	3	457.917	-0.80036	1.2065	1.1478	1.3656
Q07478	ATP-dependent RNA helicase SUB2	SUB2	QEERIARYK(1)AFK	1	350	3.26261e-17	4	395.969	-0.23216	2.0071	1.1473	0.93627
P15891	Actin-binding protein	ABP1	NDDDK(1)VIK	1	303	0.000500524	2	494.751	0.1132	4.9699	1.1473	0.57146
Q06252	Uncharacterized protein YLR179C		LNK(1)EDIIK	1	11	3.18578e-21	2	507.795	-0.16001	1.2898	1.1473
Q04409	Putative glucokinase-2	EMI2	GLNNTSVGEEK(1)TVDK	1	56	5.95943e-05	2	816.907	0.67117		1.1471
P07280	40S ribosomal protein S19-A	RPS19A	QVGVGK(1)LNK	1	75	3.91335e-72	2	492.795	-0.080397	1.0246	1.147	1.221
P06738	Glycogen phosphorylase	GPH1	DFVK(1)FYGPSK	1	525	0.00123101	2	615.314	0.97837		1.147
P22515	Ubiquitin-activating enzyme E1 1	UBA1	WARLEFEK(1)K	1	682	0.00656065	3	416.896	-0.13034		1.1464	1.2714
P0CX31	40S ribosomal protein S24-A	RPS24A	QFVVDVLHPNRANVSK(1)DELREK	1	37	1.30326e-41	4	659.604	0.65725	0.83309	1.1464	1.1841
Q12377	26S proteasome regulatory subunit RPN6	RPN6	ACQVLK(1)YMLLSK	1	263	7.8568e-08	2	756.402	0.23774	1.3324	1.1462	1.6789
P35844	Protein KES1	KES1	ASFTK(1)SLMLTVK	1	173	0.000265599	2	684.384	0.029615	1.2537	1.1461	1.4537
P35997	40S ribosomal protein S27-A	RPS27A	AK(1)LSEGTSFRRK	1	72	0.000207024	3	474.6	0.39267	2.1697	1.1458
Q12680	Glutamate synthase [NADH]	GLT1	VIPTDYK(1)K	1	1551	0.000204873	2	503.284	0.15935	1.8332	1.1456
P07264	3-isopropylmalate dehydratase	LEU1	LLK(1)FDNVPK	1	758	2.23702e-10	2	558.327	-0.036209	1.9952	1.1455	3.1259
A6ZQJ1	ATP-dependent RNA helicase eIF4A	TIF1	K(1)DELTLEGIK	1	226	3.11458e-35	2	594.33	0.45386	1.2289	1.1454	1.3631
P00925	Enolase 2	ENO2	YDLDFK(1)NPESDK	1	264	2.25799e-110	2	756.846	0.46173	1.2294	1.1446	1.3297
P15454	Guanylate kinase	GUK1	VIVNDDLDK(1)AYK	1	174	1.36763e-30	3	478.921	0.56469	1.5983	1.1443	1.6043
P40825	Alanine--tRNA ligase, mitochondrial	ALA1	TLDRGERLFEK(1)YASAASK	1	425	7.93932e-20	4	521.775	0.093573	1.6113	1.144	1.9407
A6ZUA1	ATP-dependent RNA helicase DBP3	DBP3	EEIADK(1)K	1	9	0.013306	2	437.729	0.59368		1.1439	3.8551
P23615	Transcription elongation factor SPT6	SPT6	RQK(1)YEDLEHDQLDSTRIHPEDYHLATK	1	1007	1.26433e-36	6	564.111	0.19278	1.0121	1.1434	1.1657
Q06505	Transcription factor SPN1	SPN1	EEHNDQSLQPTVENRASK(1)DRDSSATPSSRQELEEK	1	113	2.17407e-28	6	674.153	-0.14674	1.104	1.1432
P38771	Ribosome-recycling factor, mitochondrial	RRF1	LHDQFQK(1)VEK	1	223	9.31513e-09	3	438.566	-0.77527	1.0562	1.1431	1.1617
P16861	6-phosphofructokinase subunit alpha	PFK1	IIRMPLVESVK(1)LTK	1	543	3.3039e-07	3	557.008	-0.19946	1.3748	1.1431	1.4251
Q04175	Importin beta SMX1	SXM1	NLQNEDAGK(1)YEK	1	918	7.62812e-12	2	725.844	0.33541	1.0937	1.1428	1.2803
P28707	Co-chaperone protein SBA1	SBA1	YPYIK(1)TDFDK	1	118	8.20015e-09	2	666.33	0.46824	1.8577	1.1428	0.87455
P38764	26S proteasome regulatory subunit RPN1	RPN1	VPEDIYK(1)SHLDNSK	1	359	4.32846e-13	3	562.949	0.013677	1.5384	1.1422	1.7615
P48606	Tubulin-specific chaperone A	RBL2	DQEAHVAK(1)LK	1	36	3.41761e-06	3	394.216	0.21352	1.6495	1.1422	1.4203
P32589	Heat shock protein homolog SSE1	SSE1	HFTSK(1)LVELDDKK	1	91	8.81814e-38	3	534.623	0.23309	1.4652	1.1422	1.7753
P16862	6-phosphofructokinase subunit beta	PFK2	AVAEAIQAK(1)DFK	1	548	2.06012e-30	2	666.862	0.35365	1.2344	1.1419	1.1273
P07253	Cytochrome B pre-mRNA-processing protein 6	CBP6	IQNK(1)MVDEK	1	90	1.43029e-05	2	573.795	0.50263	2.4051	1.1419	0.72432
P39976	D-lactate dehydrogenase [cytochrome] 3	DLD3	RHDDEK(1)LTAFLK	1	323	6.27656e-05	3	505.604	0.50112	0.62125	1.1418	2.3561
P32582	Cystathionine beta-synthase	CYS4	FIK(1)FDENSK	1	465	9.64884e-06	2	585.295	-0.34676	1.3041	1.1416	1.3985
P15625	Phenylalanine--tRNA ligase alpha subunit	FRS2	FK(1)PYNFNSQGVQISSGALHPLNK	1	211	1.40424e-33	4	647.837	0.58286		1.1413	1.5671
Q02455	Protein MLP1	MLP1	SFEEDK(1)IK	1	1472	0.00238832	2	519.261	0.16177	1.6492	1.1412	1.5485
Q02206	Chromatin structure-remodeling complex subunit RSC4	RSC4	DIFK(1)DFIK	1	78	0.00429951	2	534.292	0.72289		1.1412	1.4838
Q03690	Clustered mitochondria protein 1	CLU1	EIVGEK(1)SELK	1	96	1.78504e-05	2	587.322	1.4306	1.1746	1.1411	1.788
P07261	Glycolytic genes transcriptional activator GCR1	GCR1	TAPSFPQSSSK(1)FEIINK	1	619	7.28919e-23	3	641.667	0.53068	1.186	1.1408	2.7935
P50109	Protein PSP2	PSP2	DDAGK(1)PFITK	1	227	0.00113867	2	567.295	0.26425	1.182	1.1408	1.4063
P00044	Cytochrome c iso-1	CYC1	DRNDLITYLK(1)K	1	105	1.50308e-12	3	474.265	0.64856	0.90518	1.1408
P00359	Glyceraldehyde-3-phosphate dehydrogenase 2	TDH2	ETTYDEIK(1)K	1	257	5.14929e-30	2	584.79	-0.37529	1.2481	1.1406	1.6681
P14540	Fructose-bisphosphate aldolase	FBA1	DYIMSPVGNPEGPEK(1)PNK	1	323	1.37266e-73	3	671.991	0.32413	1.3486	1.1405	1.5383
P36421	Tyrosine--tRNA ligase, cytoplasmic	TYS1	AILRSINVPIEK(1)LK	1	118	0.000859363	3	546.01	0.15317	1.208	1.1402	1.3177
P31688	Trehalose-phosphatase	TPS2	FLNK(1)WLGGK	1	626	2.25531e-05	2	552.814	0.099216		1.1398	1.1606
P15705	Heat shock protein STI1	STI1	QQGNAAFTAK(1)DYDK	1	19	9.8585e-11	3	533.586	0.11538	1.767	1.1397	2.06
P15274	AMP deaminase	AMD1	DEK(1)VIFRDGK	1	389	0.000162195	3	416.891	0.14697		1.1396
P19097	Fatty acid synthase subunit alpha	FAS2	AAFNGVTFK(1)DK	1	674	5.65299e-19	2	620.322	-0.21251	1.1636	1.1394	1.243
P39730	Eukaryotic translation initiation factor 5B	FUN12	EEEERLANEEK(1)MK	1	210	0.00329692	3	564.93	0.13174		1.1394	1.089
P23301	Eukaryotic translation initiation factor 5A-1	HYP2	SRPCK(1)IVDMSTSK	1	40	5.82767e-19	3	517.594	0.64757	1.9626	1.1392	1.9666
P19097	Fatty acid synthase subunit alpha	FAS2	YASPNLNMK(1)YRK	1	1446	8.99993e-24	3	509.598	0.80844	1.1741	1.1392
P00549	Pyruvate kinase 1	CDC19	GVNLPGTDVDLPALSEK(1)DK	1	194	1.77075e-72	3	670.685	0.65855	1.4019	1.1389	1.7915
P38115	D-arabinose dehydrogenase [NAD(P)+] heavy chain	ARA1	GISGLVK(1)TPVDDSGK	1	150	2.80722e-13	3	505.607	0.67842	0.97331	1.1385	1.0883
P38069	Alpha-1,2-mannosyltransferase MNN2	MNN2	SADAIK(1)FDK	1	469	4.21334e-05	2	518.769	0.25037		1.1385
P43555	Protein EMP47	EMP47	YIDQQTGK(1)EK	1	283	1.37907e-13	2	626.314	1.1308		1.1383
P15108	ATP-dependent molecular chaperone HSP82	HSP82	EVPIPEEEK(1)K	1	224	1.55242e-54	3	413.887	0.47416	1.7314	1.1379	1.4582
P34216	EH domain-containing and endocytosis protein 1	EDE1	ASFEK(1)ADQELK	1	856	0.000191649	2	654.328	1.1137	1.1286	1.1379	1.3585
P15646	rRNA 2'-O-methyltransferase fibrillarin	NOP1	NMAPGESVYGEK(1)RISVEEPSK	1	121	1.12864e-29	3	789.05	0.069974	1.9395	1.1378	1.9189
P40212	60S ribosomal protein L13-B	RPL13B	NLPILK(1)NHFRK	1	11	1.9964e-10	3	474.617	-0.096818	1.0085	1.1378	1.3727
P0C0W9	60S ribosomal protein L11-A	RPL11A	TTK(1)EDTVSWFK	1	156	5.90987e-24	2	692.343	0.2759	1.3429	1.1376	1.286
P08524	Farnesyl pyrophosphate synthase	ERG20	ALELASAEQRK(1)TLDENYGK	1	281	3.36325e-20	3	726.706	0.25643		1.1373	1.1834
P32639	Pre-mRNA-splicing helicase BRR2	BRR2	ENDVAVEK(1)TGK	1	82	2.74154e-10	2	616.312	-0.15184	0.83003	1.1371	2.4376
A6ZRW3	Mitochondrial import receptor subunit TOM70	TOM70	ALELK(1)PDYSK	1	162	2.24815e-06	2	603.324	0.49075	1.3981	1.137
P37012	Phosphoglucomutase-2	PGM2	ANK(1)IVDQLRAYVTK	1	449	1.64837e-07	3	554.318	0.52445		1.1368
P38688	Signal recognition particle subunit SRP72	SRP72	HIDDK(1)YGRK	1	73	4.02525e-21	3	391.872	-1.0052	1.6999	1.1366	1.5993
P04801	Threonine--tRNA ligase, cytoplasmic	THS1	YVGK(1)IETWDAAESK	1	515	1.56489e-09	3	546.939	0.15873	1.2936	1.1365	1.426
P46677	Transcription initiation factor TFIID subunit 1	TAF1	EFMK(1)YQRDGPEK	1	725	0.00123501	3	529.249	0.1008	0.88521	1.1365	2.4019
Q12184	Adrenodoxin homolog, mitochondrial	YAH1	ITFILK(1)DGSQK	1	68	6.44495e-05	2	646.366	0.35765		1.136
P07149	Fatty acid synthase subunit beta	FAS1	GK(1)DFEITAK	1	1288	0.000266948	2	525.777	0.0031208	1.0522	1.1359
Q12354	Acyl-protein thioesterase 1		TVK(1)QEIDK	1	101	0.000494574	2	501.777	-0.82105	0.99	1.1359	1.085
P04147	Polyadenylate-binding protein, cytoplasmic and nuclear	PAB1	MAK(1)YQGVNLFVK	1	318	0.000859262	2	728.387	-0.17878		1.1356
P11412	Glucose-6-phosphate 1-dehydrogenase	ZWF1	HPYAWPVTK(0.065)PEDTK(0.935)DN	0.93539	503	4.13466e-06	3	647.311	-0.030929		1.1356
P38930	Casein kinase II subunit beta'	CKB2	LVEK(1)LESK	1	242	0.00532566	2	494.29	-0.054015	1.2639	1.1354	1.1367
P41338	Acetyl-CoA acetyltransferase	ERG10	ILK(1)LDPSK	1	337	1.42107e-05	2	478.295	-0.10493	1.3198	1.1353	1.3126
Q99216	Pre-rRNA-processing protein PNO1	PNO1	SVELRTNPK(1)FTTDPGALQK	1	144	0.000949519	3	715.383	-0.24949	1.482	1.1351	1.9288
A6ZXM9	ATPase GET3	GET3	LLEK(1)FGEITNK	1	189	1.9964e-10	2	667.372	-1.0373	0.944	1.1347	0.91975
P22515	Ubiquitin-activating enzyme E1 1	UBA1	SDDSNSK(1)PNVDEYK	1	752	7.25126e-05	2	820.358	0.5795	1.3366	1.1342	1.527
[truncated: 3,859 more rows]
