# Supplementary material for: Biotin starvation causes mitochondrial protein hyperacetylation and partial rescue by the SIRT3-like deacetylase Hst4p
Source: Nat Commun. 2015 Jul 9;6:7726. doi: 10.1038/ncomms8726 (PMC4510963; doi:10.1038/ncomms8726)
Supplement: Supplementary Data 5 — List of primers used for generation of Sec28p K27R mutant [file ncomms8726-s6.xls]

## Sheet: Sheet1
Name	Sequence 5' - 3'	Use
TOFT-321	gagcaatgaacccaataacgaaatc	Kli3’ primer
TOFT-325	cttgacgttcgttcgactgatgagc	Kli5’ primer
TOFT-382	ggaaatagagaagtttagcaaggtcacagataacacgggtagaagatcggtctgca	Sec28. pWJ1164. With -321
TOFT-383	cactctttagtgtccacactatatag	Upstream Sec28
TOFT-384	gtgttatctgtgaccttgctaaac	Upstream Sec28
TOFT-385	gagctaaaagggttttcgccttgtagaataataagtagtttctggtttttaaactctc	Sec28. pWJ1165. With -325
TOFT-386	ctacaaggcgaaaacccttttagctc	Downstream Sec28
TOFT-387	gccgtttctttgtttgtggcaaatttaatg	Downstream Sec28
TOFT-388	ggattgttacgctagctattaaaattc	Upstream Sec28 integration. With -321
TOFT-389	ctctttagtgtccacactatatagtaacattac	Sec28 K27R
TOFT-390	gtgttatctgtgaccctgctaaacttctctatttcctg	Sec28 K27R
TOFT-391	caggaaatagagaagtttagcagggtcacagataacac	Sec28 K27R
TOFT-392	cggaaacagtatcctcaatagcattagtg	Sec28 K27R
TOFT-393	gttgtttaacaaagcgacttcgatggc	Sec28 K27R seq. With -383
